# Supplementary material for: Asparagine Synthetase and Filamin A Have Different Roles in Ovarian Cancer
Source: Front Oncol. 2019 Oct 18;9:1072. doi: 10.3389/fonc.2019.01072 (PMC6813569; doi:10.3389/fonc.2019.01072)
Supplement: Supplementary file 1 [file Table_1.XLSX]

## Sheet: run.1
N	Unused	Total	%Cov	%Cov(50)	%Cov(95)	Accession	Name	Species	Peptides(95%)	Citable Accession	Gene Name	114:113	PVal 114:113	EF 114:113	LowerCI 114:113	UpperCI 114:113	115:113	PVal 115:113	EF 115:113	LowerCI 115:113	UpperCI 115:113	116:113	PVal 116:113	EF 116:113	LowerCI 116:113	UpperCI 116:113	117:113	PVal 117:113	EF 117:113	LowerCI 117:113	UpperCI 117:113	118:113	PVal 118:113	EF 118:113	LowerCI 118:113	UpperCI 118:113	119:113	PVal 119:113	EF 119:113	LowerCI 119:113	UpperCI 119:113	121:113	PVal 121:113	EF 121:113	LowerCI 121:113	UpperCI 121:113
1	408.47	408.47	65.5	54.89	46.71	sp|Q15149|PLEC_HUMAN	Plectin OS=Homo sapiens GN=PLEC PE=1 SV=3	HUMAN	245	Q15149	GN=PLEC	0.847227	0.0743298	1.09648	0.642688	0.928966	1.47231	0.112679	1.28233	1.14815	1.64437	1.61436	0.107535	1.36773	1.18032	1.8197	2.63027	3.11379e-09	1.70608	1.5417	3.83707	2.07014	8.2859e-07	1.47231	1.40605	2.67917	5.24807	0	2.0893	2.51189	9.28966	5.19996	0	2.05116	2.53513	8.79023
2	359.2	358.7	82.61	69.97	56.26	sp|Q09666|AHNK_HUMAN	Neuroblast differentiation-associated protein AHNAK OS=Homo sapiens GN=AHNAK PE=1 SV=2	HUMAN	222	Q09666	GN=AHNAK	1.40605	0.494301	1.36773	1.02802	1.67494	10.0925	0	3.94457	2.55859	32.5087	8.95365	0	3.83707	2.33346	28.8403	14.5881	0	4.05509	3.59749	39.4457	12.3595	0	4.09261	3.01995	36.9828	7.72681	0	3.63078	2.12814	24.2103	7.94328	0	3.53183	2.24905	23.3346
3	287.57	285.96	66.41	58.58	53.32	sp|P12111|CO6A3_HUMAN	Collagen alpha-3(VI) chain OS=Homo sapiens GN=COL6A3 PE=1 SV=5	HUMAN	270	P12111	GN=COL6A3	0.679204	0.0768496	1.14815	0.554626	0.77983	15.5597	0	2.65461	5.86138	26.0615	14.4544	0	2.60615	5.54626	24.6604	19.7697	0	2.53513	7.7983	31.0456	15.9956	0	2.44343	6.54636	25.1189	7.94328	0	2.51189	3.16228	12.4738	5.97035	0	2.42103	2.46604	8.87156
4	254.6	253.04	72.08	66.38	60.63	sp|P21333|FLNA_HUMAN	Filamin-A OS=Homo sapiens GN=FLNA PE=1 SV=4	HUMAN	234	P21333	GN=FLNA	0.685488	0.00917186	1.1272	0.60256	0.772681	9.12011	0	2.63027	3.46737	23.7684	8.62979	0	2.67917	3.22107	23.1206	23.3346	0	2.70396	8.62979	46.9894	21.8776	0	2.75423	7.94328	45.2898	5.39511	7.91101e-12	2.29087	2.35505	12.8233	5.7544	2.61497e-10	2.42103	2.37684	13.1826
5	229.64	232.09	72.5	64.49	56.38	sp|P35579|MYH9_HUMAN	Myosin-9 OS=Homo sapiens GN=MYH9 PE=1 SV=4	HUMAN	171	P35579	GN=MYH9	1.11686	0.497907	1.10662	1.00925	1.21339	0.42462	0.0027727	1.52757	0.293765	0.648634	0.457088	0.00090635	1.41906	0.343558	0.648634	1.02802	0.816805	1.09648	0.937562	1.11686	0.679204	0.0692629	1.20226	0.613762	0.816582	0.724436	0.141305	1.14815	0.625173	0.831764	0.887156	0.771016	1.07647	0.816582	0.954993
6	209.23	210.73	43.24	32.01	25.94	sp|Q14204|DYHC1_HUMAN	Cytoplasmic dynein 1 heavy chain 1 OS=Homo sapiens GN=DYNC1H1 PE=1 SV=5	HUMAN	121	Q14204	GN=DYNC1H1	1.01859	0.972533	1.08643	0.937562	1.15878	1.49968	0.000908008	1.22462	1.22462	1.92309	1.47231	0.00431776	1.22462	1.20226	1.90546	1.92309	2.26924e-08	1.33045	1.44544	2.65461	1.55597	4.69004e-05	1.22462	1.27057	2.01372	1.14815	0.210808	1.10662	1.03753	1.34276	1.35519	0.0288489	1.18032	1.14815	1.67494
7	194.69	193.97	52.99	47.86	41.72	sp|Q99715|COCA1_HUMAN	Collagen alpha-1(XII) chain OS=Homo sapiens GN=COL12A1 PE=1 SV=2	HUMAN	182	Q99715	GN=COL12A1	0.591562	0.0637672	1.21339	0.440555	0.717794	21.0863	0	2.33346	9.0365	45.2898	19.2309	0	2.33346	8.24138	42.462	4.74242	0.581438	1.88799	2.51189	12.0226	6.25173	1.83461e-08	2.07014	3.01995	14.5881	2.42103	0.0138238	1.49968	1.61436	4.01791	1.87068	0.0214577	1.52757	1.22462	3.19154
8	193.43	195.74	65.29	53.28	46.48	sp|Q13813|SPTN1_HUMAN	Spectrin alpha chain, non-erythrocytic 1 OS=Homo sapiens GN=SPTAN1 PE=1 SV=3	HUMAN	143	Q13813	GN=SPTAN1	0.862979	0.100696	1.13763	0.704693	0.981748	4.87528	0	1.78649	2.72898	31.3329	4.61318	0	1.75388	2.63027	31.0456	3.22107	0	1.59956	2.01372	22.2844	3.10456	0	1.59956	1.94089	22.6986	2.01372	2.13685e-07	1.41906	1.41906	11.272	2.07014	2.6668e-08	1.43219	1.44544	12.1339
9	192.53	193.36	61.38	51.57	45.47	sp|Q01082|SPTB2_HUMAN	Spectrin beta chain, non-erythrocytic 1 OS=Homo sapiens GN=SPTBN1 PE=1 SV=2	HUMAN	124	Q01082	GN=SPTBN1	0.946237	0.816602	1.11686	0.666807	1.05682	7.04693	0	2.18776	3.22107	36.9828	6.48634	0	2.14783	3.01995	34.9945	4.7863	0	2.01372	2.37684	28.0543	4.32514	0	1.95884	2.208	25.8226	2.12814	6.7348e-07	1.55597	1.36773	10	1.90546	3.3167e-06	1.43219	1.33045	7.04693
10	191.55	192.48	41.18	31.56	25.2	sp|P04114|APOB_HUMAN	Apolipoprotein B-100 OS=Homo sapiens GN=APOB PE=1 SV=2	HUMAN	111	P04114	GN=APOB	0.937562	0.645657	1.19124	0.824138	1.11686	3.13329	2.22045e-16	1.75388	1.78649	20.5116	2.75423	8.53984e-13	1.69044	1.6293	18.0302	6.08135	0	2.05116	2.96483	32.8095	5.54626	0	2.01372	2.75423	33.7287	2.0893	2.14846e-07	1.55597	1.34276	12.7057	2.0893	1.82583e-08	1.52757	1.36773	10.3753
11	188.83	189.32	61.59	53.8	49.31	sp|Q9Y490|TLN1_HUMAN	Talin-1 OS=Homo sapiens GN=TLN1 PE=1 SV=3	HUMAN	140	Q9Y490	GN=TLN1	0.937562	0.734593	1.10662	0.847227	1.03753	2.93765	1.77636e-15	1.69044	1.7378	9.81748	2.77971	2.09832e-13	1.65959	1.67494	9.28966	4.74242	0	1.87068	2.53513	16.1436	4.16869	0	1.85353	2.24905	14.7231	1.04713	0.712989	1.1272	0.928966	1.20226	1.10662	0.45595	1.14815	0.963829	1.43219
12	174.05	215.27	74.19	63.84	57.1	sp|P35749|MYH11_HUMAN	Myosin-11 OS=Homo sapiens GN=MYH11 PE=1 SV=3	HUMAN	159	P35749	GN=MYH11	0.711214	0.901841	1.1695	0.60256	0.831764	10.8643	0.000378743	2.65461	4.09261	28.5759	9.63829	0.00108531	2.42103	3.98107	26.3027	28.3139	1.51943e-10	2.44343	11.5878	51.9996	26.7917	7.72636e-10	2.46604	10.8643	51.5229	5.34564	0.0318424	2.29087	2.33346	13.1826	4.32514	0.0715713	2.35505	1.83654	10.5682
13	161.74	164.08	95.57	91.3	85.06	sp|P02768|ALBU_HUMAN	Serum albumin OS=Homo sapiens GN=ALB PE=1 SV=2	HUMAN	343	P02768	GN=ALB	0.990832	0.237332	1	0.990832	0.990832	1.24738	0	1	1.24738	1.24738	1.20226	0	1	1.20226	1.21339	1.30617	0	1	1.30617	1.30617	1.24738	0	1	1.24738	1.24738	1.19124	0	1.00925	1.18032	1.19124	1.20226	0	1	1.20226	1.20226
14	161.12	161.35	72.4	62.72	55.74	sp|P01024|CO3_HUMAN	Complement C3 OS=Homo sapiens GN=C3 PE=1 SV=2	HUMAN	130	P01024	GN=C3	1.10662	0.805689	1.1272	0.981748	1.33045	6.66807	0	2.93765	2.26986	24.2103	6.25173	0	2.91072	2.14783	23.3346	7.24436	0	3.0761	2.35505	28.5759	5.54626	2.22045e-16	2.80543	1.97697	22.9087	5.19996	5.77316e-15	2.70396	1.92309	18.8799	5.15229	0	2.67917	1.92309	16.5959
15	149.23	149.5	38.91	28	20.52	sp|P78527|PRKDC_HUMAN	DNA-dependent protein kinase catalytic subunit OS=Homo sapiens GN=PRKDC PE=1 SV=3	HUMAN	81	P78527	GN=PRKDC	1.10662	0.464717	1.09648	1.00925	1.28233	0.505825	9.11232e-08	1.33045	0.30761	0.672977	0.60256	1.78832e-06	1.21339	0.440555	0.731139	0.398107	1.05723e-10	1.51356	0.183654	0.60256	0.244343	1.54299e-12	2.208	0.100925	0.539511	0.77983	0.00302245	1.11686	0.685488	0.870964	0.77983	0.074691	1.15878	0.654636	0.903649
16	146.39	151.56	47.37	32.85	25.46	sp|P15924|DESP_HUMAN	Desmoplakin OS=Homo sapiens GN=DSP PE=1 SV=3	HUMAN	89	P15924	GN=DSP	1.09648	0.369164	1.10662	0.990832	1.27057	0.0452898	0	4.74242	0.0229087	0.214783	0.125893	0	2.46604	0.0301995	0.310456	0.698232	8.14192e-06	1.1272	0.608135	0.787046	0.613762	1.40113e-09	1.15878	0.519996	0.711214	1.13763	0.314212	1.1272	1.00925	1.30617	1.1695	0.0344152	1.1272	1.03753	1.34276
17	140.56	142.27	31.45	25.05	22.82	sp|P98160|PGBM_HUMAN	Basement membrane-specific heparan sulfate proteoglycan core protein OS=Homo sapiens GN=HSPG2 PE=1 SV=4	HUMAN	93	P98160	GN=HSPG2	0.887156	0.983964	1.22462	0.731139	1.08643	3.16228	3.81504e-09	1.83654	1.72187	12.3595	2.96483	8.48682e-08	1.77011	1.67494	10.7647	6.85488	0	2.26986	3.01995	26.3027	6.54636	0	2.24905	2.91072	25.1189	2.55859	2.6544e-06	1.70608	1.49968	8.16582	2.48886	7.69669e-05	1.67494	1.48594	7.94328
18	131.45	132.03	73.22	69.67	66.12	sp|P02452|CO1A1_HUMAN	Collagen alpha-1(I) chain OS=Homo sapiens GN=COL1A1 PE=1 SV=5	HUMAN	627	P02452	GN=COL1A1	0.711214	0.511272	1.33045	0.559758	0.946237	13.9316	2.61195e-08	2.07014	6.72977	24.2103	11.9124	6.67466e-09	2.10863	5.64937	21.4783	2.208	0.776532	1.49968	1.47231	3.25087	2.70396	0.276566	1.70608	1.58489	3.53183	5.01187	0.000675817	1.92309	2.60615	8.24138	4.9204	0.00147239	1.99526	2.46604	7.51623
19	131.08	130.97	36.85	30.17	25.01	sp|P22105|TENX_HUMAN	Tenascin-X OS=Homo sapiens GN=TNXB PE=1 SV=4	HUMAN	77	P22105	GN=TNXB	0.554626	0.0535997	1.28233	0.465586	0.711214	26.5461	0	3.0761	8.62979	41.6869	24.8886	0	3.10456	8.01678	38.7258	22.08	0	3.25087	6.79204	35.6451	23.3346	0	3.40408	6.85488	38.3707	14.4544	0	3.43558	4.20727	24.8886	13.5519	0	3.34195	4.05509	23.3346
20	127.99	142.27	51.31	42.97	37.28	sp|O75369|FLNB_HUMAN	Filamin-B OS=Homo sapiens GN=FLNB PE=1 SV=2	HUMAN	89	O75369	GN=FLNB	1.02802	0.66172	1.08643	0.946237	1.1695	1.69044	3.60681e-05	1.23595	1.36773	3.59749	1.69044	5.08355e-05	1.23595	1.36773	3.63078	1.30617	0.024474	1.1695	1.11686	2.0893	1.07647	0.480534	1.1272	0.954993	1.23595	2.0893	2.13817e-08	1.30617	1.59956	4.83059	2.208	1.32535e-09	1.31826	1.67494	5.05825
21	117.01	174.86	64.63	54.3	44.79	sp|P35580|MYH10_HUMAN	Myosin-10 OS=Homo sapiens GN=MYH10 PE=1 SV=3	HUMAN	103	P35580	GN=MYH10	0.862979	0.5277	1.13763	0.691831	0.981748	4.87528	2.5957e-13	2.24905	2.1677	15.9956	4.16869	1.18868e-10	2.1677	1.92309	13.8038	3.0761	3.10921e-06	1.88799	1.6293	8.87156	3.01995	3.81954e-06	1.90546	1.58489	9.63829	4.20727	8.22142e-12	2.14783	1.95884	12.7057	4.9204	9.59233e-14	2.26986	2.1677	15.1356
22	114.89	117.81	60.36	53.84	51.06	sp|Q05707|COEA1_HUMAN	Collagen alpha-1(XIV) chain OS=Homo sapiens GN=COL14A1 PE=1 SV=3	HUMAN	131	Q05707	GN=COL14A1	0.809096	0.371581	1.24738	0.591562	1.00925	22.2844	0	2.72898	8.16582	38.7258	19.7697	0	2.80543	7.04693	35.9749	11.3763	3.26992e-11	2.99226	3.80189	22.4905	10.3753	9.63643e-09	2.85759	3.63078	21.2814	6.72977	3.20392e-05	2.67917	2.51189	14.7231	5.91562	0.000174747	2.48886	2.37684	11.272
23	111.54	116.35	83.18	79.04	71.75	sp|P12814|ACTN1_HUMAN	Alpha-actinin-1 OS=Homo sapiens GN=ACTN1 PE=1 SV=2	HUMAN	84	P12814	GN=ACTN1	0.981748	0.945859	1.21339	0.847227	1.19124	1.61436	0.231974	1.43219	1.1272	3.63078	1.43219	0.476213	1.36773	1.04713	2.70396	4.40555	1.76988e-10	2.01372	2.18776	14.5881	3.80189	5.63333e-09	1.94089	1.95884	11.8032	2.67917	2.68393e-06	1.77011	1.51356	8.3946	3.22107	5.65896e-08	1.87068	1.72187	10.9648
24	110.39	111.64	69.4	62.35	53.97	sp|P18206|VINC_HUMAN	Vinculin OS=Homo sapiens GN=VCL PE=1 SV=4	HUMAN	82	P18206	GN=VCL	0.937562	0.486094	1.19124	0.772681	1.11686	1.99526	5.9679e-05	1.43219	1.39316	4.69894	1.78649	0.00101883	1.38038	1.2942	4.05509	3.87258	1.33227e-15	1.69044	2.29087	10.2802	3.56451	2.30926e-14	1.67494	2.12814	9.54993	1.35519	0.410397	1.27057	1.0666	2.1677	1.38038	0.236077	1.27057	1.08643	2.35505
25	110.06	115.27	53.19	38.11	29.5	sp|Q14980|NUMA1_HUMAN	Nuclear mitotic apparatus protein 1 OS=Homo sapiens GN=NUMA1 PE=1 SV=2	HUMAN	68	Q14980	GN=NUMA1	0.855067	0.556072	1.14815	0.711214	0.981748	1.48594	0.000144317	1.20226	1.23595	1.80302	1.5417	5.87203e-05	1.21339	1.27057	1.92309	0.679204	0.0848337	1.2942	0.496592	0.879023	0.613762	0.100659	1.39316	0.37325	0.855067	0.619441	0.0691351	1.35519	0.452898	0.83946	0.704693	0.301598	1.28233	0.554626	0.903649
26	109.98	111.24	49.6	42.6	36.47	sp|P0C0L4|CO4A_HUMAN	Complement C4-A OS=Homo sapiens GN=C4A PE=1 SV=2	HUMAN	76	P0C0L4	GN=C4A	1.02802	0.928906	2.0893	0.49204	2.14783	1.55597	0.408717	2.10863	0.737904	3.25087	1.57036	0.398101	2.0893	0.751623	3.31131	1.58489	0.394706	2.60615	0.608135	4.09261	1.43219	0.467352	4.32514	0.331131	6.19441	1.18032	0.683692	3.37287	0.349945	3.98107	1.22462	0.63734	2.72898	0.448745	3.34195
27	109.15	110.46	79.22	74.55	67.32	sp|P02545|LMNA_HUMAN	Prelamin-A/C OS=Homo sapiens GN=LMNA PE=1 SV=1	HUMAN	124	P02545	GN=LMNA	0.758578	0.50268	1.27057	0.679204	0.963829	28.8403	0	2.24905	12.8233	39.4457	27.5423	0	2.29087	12.0226	38.0189	19.0546	0	2.46604	7.72681	27.2898	19.0546	0	2.55859	7.44732	27.2898	11.695	1.45448e-11	2.42103	4.83059	16.5959	10.7647	1.34453e-10	2.1677	4.96592	14.5881
28	107.22	107.55	56.43	49.06	41.04	sp|P46940|IQGA1_HUMAN	Ras GTPase-activating-like protein IQGAP1 OS=Homo sapiens GN=IQGAP1 PE=1 SV=1	HUMAN	81	P46940	GN=IQGAP1	1.07647	0.511079	1.11686	0.963829	1.1695	0.457088	5.5276e-05	1.47231	0.167494	0.672977	0.580764	0.000364011	1.27057	0.322107	0.737904	0.928966	0.489273	1.11686	0.787046	1.03753	0.60256	0.0110092	1.31826	0.322107	0.794328	1.1695	0.160271	1.11686	1.04713	1.36773	1.2942	0.017093	1.11686	1.15878	1.51356
29	105.99	114.95	28.45	16.05	8.86	sp|Q8WXH0|SYNE2_HUMAN	Nesprin-2 OS=Homo sapiens GN=SYNE2 PE=1 SV=3	HUMAN	72	Q8WXH0	GN=SYNE2	1.02802	0.7974	1.1272	0.912011	1.24738	1	0.960789	1.18032	0.847227	1.20226	1.07647	0.741405	1.15878	0.928966	1.35519	0.751623	0.0694354	1.25893	0.554626	0.946237	0.711214	0.0698241	1.30617	0.349945	0.928966	1.33045	0.0708179	1.18032	1.1272	1.95884	1.41906	0.0201308	1.22462	1.15878	2.14783
30	105.29	108.57	51.76	41.73	36.9	sp|Q00610|CLH1_HUMAN	Clathrin heavy chain 1 OS=Homo sapiens GN=CLTC PE=1 SV=5	HUMAN	82	Q00610	GN=CLTC	0.946237	0.74714	1.1695	0.824138	1.10662	0.912011	0.590225	1.14815	0.801678	1.04713	1.14815	0.607681	1.18032	0.972747	1.41906	1.15878	0.802984	1.19124	0.972747	1.47231	0.613762	0.134694	1.45881	0.469894	0.895365	1.20226	0.157471	1.18032	1.01859	1.52757	1.25893	0.0326379	1.1695	1.07647	1.51356
31	105.2	105.16	76.87	71.08	66.33	sp|P08123|CO1A2_HUMAN	Collagen alpha-2(I) chain OS=Homo sapiens GN=COL1A2 PE=1 SV=7	HUMAN	305	P08123	GN=COL1A2	1	0.94659	1.33045	0.751623	1.36773	15.1356	9.64515e-07	2.80543	5.39511	26.7917	14.0605	1.3396e-06	2.80543	5.01187	23.5505	4.05509	0.597338	2.26986	1.78649	6.91831	4.69894	0.119116	2.31206	2.03236	9.28966	5.34564	0.00656714	2.01372	2.65461	9.54993	6.79204	0.00167996	2.55859	2.65461	12.5893
32	102.75	113.96	26.15	12.38	7.945	sp|Q9UPN3|MACF1_HUMAN	Microtubule-actin cross-linking factor 1, isoforms 1/2/3/5 OS=Homo sapiens GN=MACF1 PE=1 SV=4	HUMAN	72	Q9UPN3	GN=MACF1	1.04713	0.957172	1.11686	0.937562	1.23595	0.636796	0.00254259	1.34276	0.353183	0.855067	0.731139	0.0188966	1.24738	0.549541	0.912011	1.07647	0.864008	1.15878	0.928966	1.30617	0.928966	0.567074	1.15878	0.787046	1.07647	1.03753	0.851517	1.13763	0.912011	1.24738	0.946237	0.52904	1.14815	0.824138	1.08643
33	102.34	102.18	78.51	73.78	68.34	sp|P02787|TRFE_HUMAN	Serotransferrin OS=Homo sapiens GN=TF PE=1 SV=3	HUMAN	120	P02787	GN=TF	0.912011	0.364525	1.15878	0.801678	1.05682	23.1206	0	3.76704	6.13762	32.8095	22.4905	0	3.94457	5.70164	32.2107	25.3513	0	3.76704	6.72977	35.9749	21.8776	0	4.01791	5.44503	30.761	24.4343	0	4.13048	5.91562	35.3183	23.1206	0	3.90841	5.91562	32.8095
34	101.71	105.38	32.48	20.94	15.99	sp|P46939|UTRO_HUMAN	Utrophin OS=Homo sapiens GN=UTRN PE=1 SV=2	HUMAN	62	P46939	GN=UTRN	1.07647	0.666649	1.1272	0.954993	1.36773	3.94457	2.22045e-16	1.70608	2.31206	18.197	3.49945	9.10383e-15	1.65959	2.10863	15.9956	3.69828	1.9984e-15	1.67494	2.208	16.7494	3.49945	2.15383e-14	1.65959	2.10863	15.7036	1.70608	0.000369472	1.35519	1.25893	5.91562	1.64437	0.000227479	1.33045	1.23595	5.44503
35	99.46	109.69	47.98	41.36	33.89	sp|P58107|EPIPL_HUMAN	Epiplakin OS=Homo sapiens GN=EPPK1 PE=1 SV=2	HUMAN	64	P58107	GN=EPPK1	0.990832	0.980455	1.15878	0.862979	1.14815	0.0469894	6.43041e-13	5.49541	0.0246604	0.258226	0.115878	3.34952e-10	3.19154	0.0369828	0.369828	1.08643	0.958766	1.15878	0.937562	1.25893	1.11686	0.259875	1.15878	0.963829	1.31826	2.37684	5.24158e-12	1.30617	1.8197	3.25087	2.37684	2.34346e-12	1.30617	1.8197	3.16228
36	98.87	101.5	59.43	54.41	47.29	sp|P01023|A2MG_HUMAN	Alpha-2-macroglobulin OS=Homo sapiens GN=A2M PE=1 SV=3	HUMAN	83	P01023	GN=A2M	0.737904	0.46291	1.27057	0.534564	0.937562	4.13048	6.36911e-06	2.35505	1.75388	17.7011	4.09261	5.80733e-05	2.37684	1.72187	19.5884	9.37562	4.30767e-14	2.93765	3.19154	39.0841	8.16582	1.67066e-12	2.88403	2.83139	36.9828	4.74242	6.16367e-08	2.53513	1.87068	23.3346	4.05509	1.15785e-07	2.24905	1.80302	18.0302
37	97.38	99.84	41.66	36.8	33.7	sp|P02751|FINC_HUMAN	Fibronectin OS=Homo sapiens GN=FN1 PE=1 SV=4	HUMAN	86	P02751	GN=FN1	1.0666	0.5282	1.10662	0.963829	1.31826	0.824138	0.816617	1.21339	0.685488	1	0.855067	0.609915	1.18032	0.691831	1.00925	1.20226	0.147815	1.14815	1.04713	1.55597	1.19124	0.0777778	1.14815	1.03753	1.67494	0.990832	0.765881	1.1695	0.879023	1.15878	0.954993	0.843385	1.13763	0.831764	1.08643
38	92.2	95.84	39.79	29.69	25.67	sp|Q9NZM1|MYOF_HUMAN	Myoferlin OS=Homo sapiens GN=MYOF PE=1 SV=1	HUMAN	51	Q9NZM1	GN=MYOF	1	0.867951	1.09648	0.912011	1.0666	0.280543	1.33803e-10	1.87068	0.0432514	0.524807	0.405509	7.4928e-08	1.49968	0.0862979	0.608135	0.895365	0.408836	1.11686	0.77983	1	0.737904	0.0137305	1.1695	0.510505	0.862979	1.18032	0.0464628	1.09648	1.07647	1.40605	1.13763	0.0467384	1.11686	1.01859	1.30617
39	91.64	93.92	95.71	91.2	85.41	sp|P08670|VIME_HUMAN	Vimentin OS=Homo sapiens GN=VIM PE=1 SV=4	HUMAN	150	P08670	GN=VIM	0.679204	0.488779	1.15878	0.539511	0.787046	15.2757	1.01918e-13	3.10456	4.9204	38.3707	14.4544	4.67182e-13	3.0761	4.69894	36.9828	9.28966	3.01335e-08	3.04789	3.04789	28.3139	8.24138	1.24976e-08	2.96483	2.77971	25.1189	5.44503	1.75402e-05	2.63027	2.07014	15.417	3.7325	0.00146292	2.26986	1.64437	9.72747
40	90.8	94.02	68.01	58.65	49.22	sp|Q9P2E9|RRBP1_HUMAN	Ribosome-binding protein 1 OS=Homo sapiens GN=RRBP1 PE=1 SV=4	HUMAN	47	Q9P2E9	GN=RRBP1	1.13763	0.625358	1.13763	1	1.30617	0.369828	8.46201e-10	1.33045	0.224905	0.49204	0.457088	7.73581e-12	1.23595	0.316228	0.564937	0.0636796	2.22045e-16	2.75423	0.0244343	0.175388	0.0505825	2.22045e-16	2.75423	0.0263027	0.139316	1.00925	0.526407	1.13763	0.887156	1.15878	1.1272	0.537808	1.13763	0.990832	1.2942
41	87.04	113.39	40.51	30.35	25.28	sp|Q14315|FLNC_HUMAN	Filamin-C OS=Homo sapiens GN=FLNC PE=1 SV=3	HUMAN	66	Q14315	GN=FLNC	0.613762	0.0426973	1.41906	0.436516	0.870964	5.59758	6.77236e-14	2.18776	2.55859	29.6483	4.96592	9.6545e-12	2.10863	2.35505	26.0615	15.5597	0	2.37684	6.54636	55.9758	13.5519	0	2.35505	5.7544	51.5229	3.04789	2.36722e-07	1.80302	1.69044	16.1436	2.70396	1.06335e-05	1.72187	1.57036	10.5682
42	81.55	87.89	34.49	23.06	17.9	sp|P12270|TPR_HUMAN	Nucleoprotein TPR OS=Homo sapiens GN=TPR PE=1 SV=3	HUMAN	44	P12270	GN=TPR	0.990832	0.865585	1.14815	0.879023	1.13763	1.2942	0.0420104	1.18032	1.09648	1.57036	1.27057	0.0411632	1.18032	1.07647	1.55597	0.946237	0.758707	1.14815	0.809096	1.08643	0.704693	0.0665397	1.25893	0.534564	0.887156	0.946237	0.827416	1.14815	0.816582	1.08643	1	0.994242	1.15878	0.862979	1.15878
43	81.32	83.46	80.25	71.82	62.43	sp|P08238|HS90B_HUMAN	Heat shock protein HSP 90-beta OS=Homo sapiens GN=HSP90AB1 PE=1 SV=4	HUMAN	77	P08238	GN=HSP90AB1	0.879023	0.710474	1.19124	0.636796	1.04713	0.586138	0.0373022	1.35519	0.322107	0.794328	0.60256	0.0424663	1.38038	0.420727	0.831764	0.654636	0.04667	1.28233	0.469894	0.83946	0.47863	0.000107413	1.52757	0.222844	0.731139	0.92045	0.570769	1.13763	0.772681	1.04713	0.990832	0.57172	1.15878	0.847227	1.14815
44	80.22	81.65	76.6	68.64	59.91	sp|P0DMV9|HS71B_HUMAN	Heat shock 70 kDa protein 1B OS=Homo sapiens GN=HSPA1B PE=1 SV=1	HUMAN	80	P0DMV9	GN=HSPA1B	0.862979	0.454527	1.13763	0.698232	0.981748	2.208	2.84106e-06	1.39316	1.58489	3.13329	2.07014	2.71729e-05	1.36773	1.51356	2.91072	2.75423	2.91353e-08	1.47231	1.87068	4.05509	2.31206	2.64033e-06	1.40605	1.64437	3.31131	1.1695	0.219301	1.13763	1.02802	1.35519	1.13763	0.166812	1.13763	1	1.33045
45	79.62	93.21	41.6	31.17	23.91	sp|P11277|SPTB1_HUMAN	Spectrin beta chain, erythrocytic OS=Homo sapiens GN=SPTB PE=1 SV=5	HUMAN	47	P11277	GN=SPTB	1.05682	0.432551	1.18032	0.895365	1.28233	1.39316	0.089492	1.24738	1.11686	1.8197	1.55597	0.00298954	1.28233	1.21339	2.24905	2.88403	5.22449e-12	1.43219	2.01372	5.10505	2.55859	1.48464e-10	1.39316	1.83654	4.52898	0.275423	1.3302e-05	1.97697	0.0469894	0.544503	0.197697	4.28418e-08	2.67917	0.0390841	0.529663
46	78.03	79.7	62.57	57.28	49.81	sp|P22314|UBA1_HUMAN	Ubiquitin-like modifier-activating enzyme 1 OS=Homo sapiens GN=UBA1 PE=1 SV=3	HUMAN	60	P22314	GN=UBA1	1.02802	0.990725	1.13763	0.903649	1.1695	1.36773	0.0103567	1.24738	1.09648	1.94089	1.27057	0.172709	1.22462	1.03753	1.75388	1.19124	0.0428902	1.19124	1	1.58489	0.801678	0.865903	1.27057	0.654636	1.01859	0.711214	0.276134	1.2942	0.549541	0.92045	0.787046	0.655839	1.23595	0.608135	0.972747
47	77.27	77.75	59.24	50.81	46.42	sp|P02671|FIBA_HUMAN	Fibrinogen alpha chain OS=Homo sapiens GN=FGA PE=1 SV=2	HUMAN	78	P02671	GN=FGA	0.937562	0.62034	1.09648	0.816582	1.02802	1.92309	1.9513e-05	1.28233	1.49968	2.75423	1.75388	0.000317701	1.24738	1.40605	2.44343	1.5417	0.00879521	1.21339	1.27057	1.99526	1.2942	0.0941681	1.15878	1.11686	1.5417	0.772681	0.254009	1.18032	0.529663	0.912011	0.679204	0.232142	1.28233	0.380189	0.870964
48	76.79	81.01	94.73	86.82	76.46	sp|P14618|KPYM_HUMAN	Pyruvate kinase PKM OS=Homo sapiens GN=PKM PE=1 SV=4	HUMAN	72	P14618	GN=PKM	0.972747	0.986871	1.1272	0.879023	1.09648	0.267917	0.00205399	1.80302	0.147231	0.483059	0.390841	0.000370301	1.36773	0.255859	0.534564	0.691831	0.010503	1.1695	0.534564	0.809096	0.380189	0.00408631	1.61436	0.244343	0.613762	1.57036	0.000167925	1.1695	1.34276	2.03236	1.48594	0.000868979	1.1695	1.27057	1.87068
49	75.42	111.31	47.12	36.69	30.58	sp|Q7Z406|MYH14_HUMAN	Myosin-14 OS=Homo sapiens GN=MYH14 PE=1 SV=2	HUMAN	68	Q7Z406	GN=MYH14	0.954993	0.996651	1.1695	0.801678	1.11686	0.107647	6.66443e-08	4.09261	0.0534564	0.440555	0.139316	8.97275e-05	3.31131	0.0380189	0.461318	0.972747	0.883679	1.19124	0.83946	1.15878	0.887156	0.819296	1.19124	0.744732	1.05682	1.49968	6.848e-05	1.21339	1.23595	2.01372	1.69044	9.86631e-07	1.24738	1.35519	2.37684
50	73.49	81.77	90.68	86.13	75.98	sp|P05787|K2C8_HUMAN	Keratin, type II cytoskeletal 8 OS=Homo sapiens GN=KRT8 PE=1 SV=7	HUMAN	87	P05787	GN=KRT8	1.04713	0.489176	1.18032	0.887156	1.22462	0.0862979	0.00559508	2.51189	0.0432514	0.21677	0.113763	1.05136e-06	1.94089	0.0570164	0.2208	0.990832	0.459574	1.14815	0.824138	1.13763	0.855067	0.404679	1.15878	0.591562	0.990832	4.09261	6.30198e-09	1.49968	2.72898	5.86138	4.16869	1.23352e-08	1.49968	2.77971	6.0256
51	73.08	74.17	62.02	54.09	48.85	sp|P06396|GELS_HUMAN	Gelsolin OS=Homo sapiens GN=GSN PE=1 SV=1	HUMAN	61	P06396	GN=GSN	0.787046	0.972506	1.22462	0.496592	0.963829	3.76704	4.94148e-09	1.80302	2.0893	8.62979	3.7325	7.75967e-09	1.77011	2.10863	8.70964	3.87258	3.55009e-09	1.80302	2.14783	9.0365	3.37287	5.75321e-09	1.7378	1.94089	7.72681	2.55859	3.0803e-06	1.59956	1.59956	5.44503	1.87068	1.11446e-06	1.39316	1.34276	2.91072
52	71.21	72.07	90.4	87.47	80.8	sp|P63261|ACTG_HUMAN	Actin, cytoplasmic 2 OS=Homo sapiens GN=ACTG1 PE=1 SV=1	HUMAN	227	P63261	GN=ACTG1	1.08643	0.856205	2.0893	0.519996	2.26986	1.67494	0.406596	2.0893	0.801678	3.53183	1.20226	0.707695	2.0893	0.57544	2.51189	1.14815	0.769275	2.0893	0.549541	2.39883	1.30617	0.609195	2.0893	0.625173	2.72898	0.946237	0.926479	2.0893	0.452898	1.97697	1.21339	0.694194	2.0893	0.580764	2.53513
53	70.98	72.98	37.83	27.29	20.83	sp|O75643|U520_HUMAN	U5 small nuclear ribonucleoprotein 200 kDa helicase OS=Homo sapiens GN=SNRNP200 PE=1 SV=2	HUMAN	41	O75643	GN=SNRNP200	0.946237	0.7262	1.07647	0.862979	1.01859	0.816582	0.0681773	1.13763	0.654636	0.928966	0.912011	0.377141	1.1272	0.77983	1.02802	0.586138	6.17389e-05	1.28233	0.288403	0.751623	0.559758	0.000191349	1.34276	0.246604	0.751623	0.816582	0.146004	1.13763	0.642688	0.928966	0.77983	0.0879295	1.15878	0.564937	0.903649
54	70.63	70.3	33.32	23.17	16.32	sp|Q6P2Q9|PRP8_HUMAN	Pre-mRNA-processing-splicing factor 8 OS=Homo sapiens GN=PRPF8 PE=1 SV=2	HUMAN	41	Q6P2Q9	GN=PRPF8	0.981748	0.842653	1.14815	0.83946	1.1272	0.847227	0.159923	1.13763	0.717794	0.963829	0.758578	0.0479213	1.1695	0.591562	0.887156	0.608135	0.00367068	1.33045	0.346737	0.809096	0.510505	0.000246853	1.48594	0.194089	0.758578	0.744732	0.0266962	1.19124	0.539511	0.887156	0.794328	0.0786397	1.19124	0.613762	0.946237
55	69.82	69.94	78.95	75.84	71.05	sp|P01009|A1AT_HUMAN	Alpha-1-antitrypsin OS=Homo sapiens GN=SERPINA1 PE=1 SV=3	HUMAN	71	P01009	GN=SERPINA1	1.67494	0.57937	1.21339	1.38038	1.87068	14.1906	4.15977e-06	3.22107	4.40555	22.4905	13.1826	0.000110941	3.22107	4.09261	19.0546	21.8776	6.53929e-08	3.34195	6.54636	33.7287	13.3045	4.62636e-06	3.13329	4.2462	21.677	19.9526	2.25638e-06	3.25087	6.13762	29.6483	15.2757	1.31744e-05	2.93765	5.19996	22.2844
56	69.4	69.56	63.72	52.43	41.05	sp|P12109|CO6A1_HUMAN	Collagen alpha-1(VI) chain OS=Homo sapiens GN=COL6A1 PE=1 SV=3	HUMAN	91	P12109	GN=COL6A1	0.679204	0.0661577	1.30617	0.469894	0.887156	6.66807	7.17878e-10	2.60615	2.55859	27.7971	6.0256	6.90813e-08	2.55859	2.35505	26.3027	9.0365	1.48903e-12	2.70396	3.34195	33.4195	9.54993	6.75238e-12	2.80543	3.40408	36.9828	3.19154	0.00078824	2.07014	1.5417	12.942	2.83139	0.000896889	1.95884	1.44544	9.81748
57	69.36	71.35	23.06	16.78	11.56	sp|O15230|LAMA5_HUMAN	Laminin subunit alpha-5 OS=Homo sapiens GN=LAMA5 PE=1 SV=8	HUMAN	39	O15230	GN=LAMA5	0.831764	0.210264	1.20226	0.47863	1	2.70396	5.15788e-07	1.59956	1.69044	6.79204	2.53513	1.59759e-06	1.57036	1.61436	5.7544	4.61318	7.46292e-13	1.78649	2.58226	12.8233	4.7863	3.36842e-13	1.80302	2.65461	13.3045	0.887156	0.598981	1.19124	0.619441	1.05682	0.972747	0.774728	1.19124	0.642688	1.15878
58	69.24	75.09	65.26	56.66	51.81	sp|P14625|ENPL_HUMAN	Endoplasmin OS=Homo sapiens GN=HSP90B1 PE=1 SV=1	HUMAN	62	P14625	GN=HSP90B1	0.972747	0.727651	1.11686	0.879023	1.08643	0.619441	0.335986	1.27057	0.534564	0.787046	0.824138	0.248246	1.11686	0.744732	0.92045	0.816582	0.794895	1.15878	0.731139	0.946237	0.283139	0.0606367	1.88799	0.235505	0.534564	1.18032	0.101104	1.14815	1.02802	1.34276	1.00925	0.103394	1.11686	0.903649	1.1272
59	68.81	69.64	38.5	32.05	27.49	sp|Q9HBL0|TENS1_HUMAN	Tensin-1 OS=Homo sapiens GN=TNS1 PE=1 SV=2	HUMAN	43	Q9HBL0	GN=TNS1	0.544503	0.176934	1.2942	0.334195	0.704693	6.0256	6.43041e-13	2.07014	2.91072	27.5423	5.70164	6.61471e-13	2.03236	2.80543	27.5423	8.79023	0	2.12814	4.13048	35.3183	8.24138	4.44089e-16	2.10863	3.90841	35.3183	1.44544	0.0927028	1.39316	1.03753	3.56451	1.04713	0.254521	1.22462	0.855067	2.26986
60	68.69	72.23	34.33	22.46	17.56	sp|Q92616|GCN1_HUMAN	eIF-2-alpha kinase activator GCN1 OS=Homo sapiens GN=GCN1 PE=1 SV=6	HUMAN	46	Q92616	GN=GCN1	0.937562	0.377121	1.10662	0.787046	1.03753	0.363078	3.39913e-08	1.67494	0.119124	0.608135	0.474242	1.32334e-06	1.44544	0.239883	0.685488	0.529663	4.03506e-05	1.40605	0.258226	0.744732	0.457088	2.87035e-06	1.49968	0.169044	0.685488	0.642688	0.000139476	1.21339	0.428549	0.77983	0.580764	1.9303e-05	1.2942	0.322107	0.751623
61	68.13	68.11	87.14	80.04	73.61	sp|P68363|TBA1B_HUMAN	Tubulin alpha-1B chain OS=Homo sapiens GN=TUBA1B PE=1 SV=1	HUMAN	81	P68363	GN=TUBA1B
62	67.72	67.77	22.88	15.43	12.85	sp|P35555|FBN1_HUMAN	Fibrillin-1 OS=Homo sapiens GN=FBN1 PE=1 SV=3	HUMAN	48	P35555	GN=FBN1	0.648634	0.145801	1.48594	0.444631	0.963829	16.293	2.22045e-16	3.10456	5.24807	46.5586	14.9968	4.44089e-16	3.10456	4.83059	45.2898	10.2802	2.15605e-13	3.0761	3.34195	36.3078	10.3753	3.60822e-13	3.0761	3.37287	34.6737	3.25087	0.00123131	2.14783	1.51356	9.72747	2.85759	0.0725996	2.0893	1.36773	7.65597
63	67.27	109.33	75.41	70.25	63.01	sp|O43707|ACTN4_HUMAN	Alpha-actinin-4 OS=Homo sapiens GN=ACTN4 PE=1 SV=2	HUMAN	87	O43707	GN=ACTN4	1.02802	0.94641	1.10662	0.928966	1.1695	0.862979	0.248856	1.15878	0.672977	1	0.831764	0.367436	1.19124	0.559758	0.990832	1.87068	0.00181471	1.31826	1.41906	3.04789	1.31826	0.255096	1.19124	1.10662	1.8197	1.52757	0.0405289	1.22462	1.24738	2.26986	1.75388	0.00264323	1.28233	1.36773	2.77971
64	66.55	67.58	18.51	11	8.253	sp|Q07954|LRP1_HUMAN	Prolow-density lipoprotein receptor-related protein 1 OS=Homo sapiens GN=LRP1 PE=1 SV=2	HUMAN	33	Q07954	GN=LRP1	0.981748	0.551163	1.36773	0.679204	1.34276	5.39511	1.27676e-13	2.01372	2.67917	29.3765	4.9204	1.70286e-12	1.97697	2.48886	28.3139	3.13329	1.71811e-07	1.80302	1.7378	19.0546	3.13329	7.03378e-08	1.77011	1.77011	19.7697	1.55597	0.0710647	1.41906	1.09648	5.80764	1.77011	0.0251026	1.51356	1.1695	6.48634
65	65.97	66.45	41.19	33	29.18	sp|Q02952|AKA12_HUMAN	A-kinase anchor protein 12 OS=Homo sapiens GN=AKAP12 PE=1 SV=4	HUMAN	42	Q02952	GN=AKAP12	0.672977	0.633911	1.25893	0.444631	0.847227	15.9956	0	2.0893	7.65597	44.8745	14.8594	0	2.0893	7.11213	42.462	6.25173	6.78728e-11	1.94089	3.22107	21.8776	6.54636	3.57536e-12	1.95884	3.34195	23.1206	2.48886	0.0081505	1.58489	1.57036	5.44503	1.90546	0.604281	1.55597	1.22462	3.94457
66	65.96	70.47	70.18	64.53	56.57	sp|P11021|GRP78_HUMAN	78 kDa glucose-regulated protein OS=Homo sapiens GN=HSPA5 PE=1 SV=2	HUMAN	58	P11021	GN=HSPA5	1.0666	0.459642	1.13763	0.937562	1.1695	0.483059	0.00993419	1.41906	0.277971	0.685488	0.483059	0.0152474	1.43219	0.283139	0.691831	0.711214	0.211201	1.1695	0.580764	0.831764	0.366438	0.00202249	1.70608	0.192309	0.625173	0.731139	0.0517902	1.14815	0.608135	0.83946	0.751623	0.186874	1.15878	0.642688	0.870964
67	65.88	73.57	36.79	25.84	17.03	sp|P02549|SPTA1_HUMAN	Spectrin alpha chain, erythrocytic 1 OS=Homo sapiens GN=SPTA1 PE=1 SV=5	HUMAN	38	P02549	GN=SPTA1	1.0666	0.651206	1.13763	0.937562	1.2942	1.34276	0.0236666	1.24738	1.07647	1.94089	1.38038	0.0175812	1.21339	1.13763	1.97697	2.72898	3.81106e-10	1.38038	1.97697	4.9204	2.55859	9.85124e-09	1.36773	1.87068	4.52898	0.192309	2.44208e-07	2.91072	0.0376704	0.559758	0.170608	5.5983e-07	3.19154	0.0325087	0.544503
68	65.5	70.94	33.43	25.42	21.69	sp|P55268|LAMB2_HUMAN	Laminin subunit beta-2 OS=Homo sapiens GN=LAMB2 PE=1 SV=2	HUMAN	46	P55268	GN=LAMB2	0.824138	0.417551	1.28233	0.539511	1.05682	11.272	1.04853e-08	3.49945	3.22107	31.0456	10.0925	5.76703e-08	3.46737	2.91072	27.5423	20.3236	1.68754e-14	3.53183	5.7544	44.4631	18.8799	3.39728e-14	3.53183	5.34564	42.462	3.22107	0.0822334	2.24905	1.43219	5.91562	1.88799	0.62303	1.70608	1.10662	3.43558
69	64.55	66.55	74	65.38	60.18	sp|P08133|ANXA6_HUMAN	Annexin A6 OS=Homo sapiens GN=ANXA6 PE=1 SV=3	HUMAN	45	P08133	GN=ANXA6	0.879023	0.964132	1.28233	0.704693	1.1272	9.0365	2.68674e-14	2.208	4.09261	50.5825	8.3946	6.12843e-14	2.14783	3.90841	47.863	6.19441	2.97868e-11	2.07014	2.99226	40.5509	4.96592	7.19262e-10	1.97697	2.51189	34.9945	2.72898	0.000283796	1.69044	1.61436	20.7014	2.18776	0.000697584	1.6293	1.34276	16.5959
70	64.3	64.47	51.74	44.44	35.68	sp|P27816|MAP4_HUMAN	Microtubule-associated protein 4 OS=Homo sapiens GN=MAP4 PE=1 SV=3	HUMAN	39	P27816	GN=MAP4	1.01859	0.703084	1.13763	0.895365	1.19124	1.34276	0.176471	1.21339	1.10662	1.83654	1.36773	0.255513	1.23595	1.10662	1.94089	0.619441	0.00134631	1.34276	0.398107	0.831764	0.469894	2.99406e-05	1.57036	0.205116	0.737904	0.654636	0.0098166	1.30617	0.387258	0.855067	0.685488	0.0183992	1.25893	0.474242	0.862979
71	64.1	64.71	34.73	25.53	19	sp|P49327|FAS_HUMAN	Fatty acid synthase OS=Homo sapiens GN=FASN PE=1 SV=3	HUMAN	40	P49327	GN=FASN	0.981748	0.782288	1.19124	0.824138	1.1695	0.260615	8.44885e-07	1.7378	0.128233	0.452898	0.47863	7.36769e-06	1.33045	0.291072	0.636796	0.529663	0.000848137	1.2942	0.349945	0.685488	0.380189	8.90243e-05	1.35519	0.212814	0.515229	0.474242	4.74402e-08	1.33045	0.285759	0.630957	0.401791	6.97827e-09	1.39316	0.251189	0.559758
72	64.02	64.43	64.92	53.85	43.01	sp|P13639|EF2_HUMAN	Elongation factor 2 OS=Homo sapiens GN=EEF2 PE=1 SV=4	HUMAN	52	P13639	GN=EEF2	0.963829	0.763799	1.1272	0.83946	1.08643	0.870964	0.287756	1.14815	0.731139	1	0.847227	0.155586	1.14815	0.717794	0.972747	0.648634	0.00654539	1.25893	0.387258	0.816582	0.519996	0.00241197	1.47231	0.190546	0.765597	1.01859	0.837457	1.13763	0.895365	1.18032	1.05682	0.915645	1.13763	0.928966	1.22462
73	62.26	63.06	41.6	29.37	22.88	sp|P07814|SYEP_HUMAN	Bifunctional glutamate/proline--tRNA ligase OS=Homo sapiens GN=EPRS PE=1 SV=5	HUMAN	36	P07814	GN=EPRS	1.00925	0.679356	1.34276	0.751623	1.13763	0.564937	0.0011349	1.35519	0.244343	0.765597	0.559758	0.000970935	1.34276	0.296483	0.751623	0.642688	0.00689654	1.30617	0.353183	0.83946	0.519996	0.000443576	1.47231	0.185353	0.765597	0.794328	0.350239	1.19124	0.613762	0.946237	0.801678	0.34843	1.20226	0.515229	0.963829
74	61.35	67.87	47.61	27.62	19.93	sp|O60437|PEPL_HUMAN	Periplakin OS=Homo sapiens GN=PPL PE=1 SV=4	HUMAN	38	O60437	GN=PPL	0.413047	0.0970487	1.34276	0.322107	0.554626	0.369828	0.10399	1.92309	0.229087	0.711214	0.549541	0.237712	1.5417	0.283139	0.847227	1.10662	0.86722	1.27057	0.870964	1.44544	0.711214	0.802827	1.33045	0.529663	0.946237	6.79204	2.93099e-14	1.99526	3.40408	18.0302	7.17794	1.8785e-13	2.03236	3.53183	17.5388
75	61.15	63.51	62.82	48.03	38.73	sp|P19338|NUCL_HUMAN	Nucleolin OS=Homo sapiens GN=NCL PE=1 SV=3	HUMAN	37	P19338	GN=NCL	0.954993	0.71619	1.24738	0.801678	1.19124	1.13763	0.909553	1.20226	0.946237	1.43219	1	0.933927	1.19124	0.83946	1.24738	0.296483	3.83455e-06	1.97697	0.0972747	0.586138	0.136773	8.91111e-07	3.56451	0.0765597	0.487529	1	0.643729	1.18032	0.847227	1.20226	1.2942	0.217059	1.22462	1.05682	1.7378
76	61.14	61.14	38.91	33.87	31.68	sp|P08603|CFAH_HUMAN	Complement factor H OS=Homo sapiens GN=CFH PE=1 SV=4	HUMAN	41	P08603	GN=CFH	1	0.792126	1.31826	0.758578	2.72898	7.72681	4.86828e-09	3.0761	2.51189	40.9261	6.30957	6.82901e-08	2.93765	2.14783	38.7258	5.10505	1.97799e-05	2.75423	1.85353	31.6228	4.57088	2.45926e-05	2.63027	1.7378	26.7917	7.11213	1.2459e-07	2.93765	2.42103	36.3078	8.16582	1.2469e-08	3.04789	2.67917	40.1791
77	61.06	68.28	21.72	13.08	7.644	sp|Q63HN8|RN213_HUMAN	E3 ubiquitin-protein ligase RNF213 OS=Homo sapiens GN=RNF213 PE=1 SV=3	HUMAN	40	Q63HN8	GN=RNF213	1.03753	0.621049	1.19124	0.870964	1.38038	0.239883	1.95979e-11	1.80302	0.0559758	0.432514	0.313329	3.01196e-10	1.52757	0.128233	0.47863	0.334195	2.60319e-09	1.52757	0.130617	0.510505	0.30761	3.28996e-08	1.58489	0.109648	0.487529	0.322107	3.68215e-10	1.49968	0.138038	0.483059	0.277971	7.94559e-10	1.77011	0.131826	0.49204
78	60.55	63.7	21.6	11.87	8.436	sp|Q7Z6Z7|HUWE1_HUMAN	E3 ubiquitin-protein ligase HUWE1 OS=Homo sapiens GN=HUWE1 PE=1 SV=3	HUMAN	35	Q7Z6Z7	GN=HUWE1	0.928966	0.526514	1.08643	0.83946	1.00925	1.01859	0.751237	1.13763	0.895365	1.19124	0.937562	0.362608	1.15878	0.801678	1.08643	0.862979	0.0802937	1.14815	0.704693	0.990832	0.685488	0.00105976	1.25893	0.398107	0.862979	0.801678	0.0205989	1.18032	0.625173	0.946237	0.772681	0.0179866	1.19124	0.570164	0.92045
79	59.78	62.32	71.06	58.93	50.61	sp|P26038|MOES_HUMAN	Moesin OS=Homo sapiens GN=MSN PE=1 SV=3	HUMAN	42	P26038	GN=MSN	0.831764	0.931328	1.22462	0.642688	1.01859	1.69044	0.0284196	1.31826	1.28233	2.48886	1.69044	0.0128414	1.34276	1.25893	2.37684	1.64437	0.0223149	1.31826	1.24738	2.37684	1.45881	0.0490038	1.25893	1.15878	2.03236	0.912011	0.470462	1.20226	0.731139	1.09648	0.831764	0.669431	1.28233	0.648634	1.0666
80	59.74	62.67	86.57	76.74	73.62	sp|P00558|PGK1_HUMAN	Phosphoglycerate kinase 1 OS=Homo sapiens GN=PGK1 PE=1 SV=3	HUMAN	59	P00558	GN=PGK1	1.08643	0.557051	1.20226	0.903649	1.55597	1.18032	0.732699	1.22462	0.963829	1.55597	1.09648	0.86919	1.20226	0.912011	1.47231	0.758578	0.312172	1.21339	0.608135	0.92045	0.465586	0.135255	1.58489	0.316228	0.737904	2.05116	0.00614955	1.47231	1.39316	3.66438	2.39883	0.000442182	1.51356	1.58489	4.48745
81	59.53	65.79	46.13	31.99	25.9	sp|P42704|LPPRC_HUMAN	Leucine-rich PPR motif-containing protein, mitochondrial OS=Homo sapiens GN=LRPPRC PE=1 SV=3	HUMAN	41	P42704	GN=LRPPRC	1.05682	0.687639	1.07647	0.981748	1.22462	0.325087	2.08108e-07	1.6293	0.0457088	0.529663	0.432514	4.24661e-06	1.39316	0.125893	0.60256	0.448745	5.1891e-06	1.39316	0.178649	0.625173	0.401791	6.07744e-07	1.47231	0.0972747	0.591562	0.570164	0.000804992	1.25893	0.310456	0.717794	0.580764	0.00145871	1.27057	0.349945	0.737904
82	59.29	59.32	75.45	69.14	67.79	sp|P07437|TBB5_HUMAN	Tubulin beta chain OS=Homo sapiens GN=TUBB PE=1 SV=2	HUMAN	85	P07437	GN=TUBB	1	0.848047	1.21339	0.824138	1.18032	1.27057	0.697739	1.1695	1.08643	1.6293	1.33045	0.527018	1.1695	1.13763	1.72187	1.02802	0.605891	1.18032	0.870964	1.23595	0.903649	0.321372	1.21339	0.691831	1.09648	0.608135	0.222337	1.33045	0.253513	0.809096	0.613762	0.211748	1.23595	0.325087	0.758578
83	59.2	58.51	99.32	97.96	95.24	sp|P68871|HBB_HUMAN	Hemoglobin subunit beta OS=Homo sapiens GN=HBB PE=1 SV=2	HUMAN	197	P68871	GN=HBB	1.02802	0.434978	1.0666	0.963829	1.11686	1.70608	0.475301	1.15878	1.47231	2.31206	1.49968	0.608103	1.14815	1.30617	1.94089	3.83707	0.00259454	1.27057	3.01995	5.7544	3.40408	0.00938462	1.27057	2.67917	5.01187	0.0554626	0.00529551	2.60615	0.0301995	0.144544	0.047863	0.00300448	2.46604	0.0280543	0.118032
84	59.03	64.54	70.16	59.84	50.32	sp|Q03252|LMNB2_HUMAN	Lamin-B2 OS=Homo sapiens GN=LMNB2 PE=1 SV=4	HUMAN	42	Q03252	GN=LMNB2	0.534564	0.309392	1.61436	0.363078	0.862979	6.60693	1.9762e-14	2.12814	3.10456	38.7258	5.80764	8.26361e-12	2.0893	2.77971	34.6737	3.49945	8.00839e-09	1.85353	1.88799	26.3027	3.59749	5.99968e-10	1.87068	1.92309	28.0543	1.94089	0.00180582	1.55597	1.24738	10.2802	2.05116	0.000550865	1.57036	1.30617	11.8032
85	58.85	59.12	93	89.5	76.75	sp|P08727|K1C19_HUMAN	Keratin, type I cytoskeletal 19 OS=Homo sapiens GN=KRT19 PE=1 SV=4	HUMAN	65	P08727	GN=KRT19	0.903649	0.0659632	1.1695	0.751623	1.05682	0.10666	0.0349682	1.97697	0.0654636	0.210863	0.178649	0.000330682	1.87068	0.0772681	0.334195	1.11686	0.1548	1.15878	0.963829	1.27057	0.654636	0.0853672	1.25893	0.420727	0.824138	5.05825	6.37445e-09	1.48594	3.40408	8.24138	5.15229	2.5287e-08	1.48594	3.46737	8.70964
86	58.49	74.74	86.6	81.91	74.47	sp|P17661|DESM_HUMAN	Desmin OS=Homo sapiens GN=DES PE=1 SV=3	HUMAN	78	P17661	GN=DES	0.954993	0.285586	1.28233	0.765597	1.22462	5.70164	0.00583776	1.99526	2.85759	9.90832	4.05509	0.307953	1.59956	2.53513	5.91562	30.1995	1.33227e-15	1.99526	15.1356	51.0505	30.1995	0	1.99526	15.1356	50.5825	3.63078	0.1975	1.65959	2.18776	6.0256	1.87068	0.540818	1.44544	1.2942	2.24905
87	58.09	60.12	63.57	57.21	51.01	sp|P13667|PDIA4_HUMAN	Protein disulfide-isomerase A4 OS=Homo sapiens GN=PDIA4 PE=1 SV=2	HUMAN	41	P13667	GN=PDIA4	1.13763	0.159534	1.13763	1	1.38038	0.862979	0.537649	1.1695	0.717794	1.00925	0.816582	0.290512	1.21339	0.654636	0.990832	1.2942	0.0368235	1.20226	1.07647	1.75388	0.794328	0.415571	1.21339	0.630957	0.963829	1.07647	0.336631	1.15878	0.928966	1.30617	1.23595	0.0556153	1.18032	1.04713	1.61436
88	57.67	59.44	53.13	39.3	32.14	sp|O43491|E41L2_HUMAN	Band 4.1-like protein 2 OS=Homo sapiens GN=EPB41L2 PE=1 SV=1	HUMAN	33	O43491	GN=EPB41L2	0.816582	0.447229	1.27057	0.619441	1.03753	13.1826	9.65894e-14	3.10456	4.2462	45.2898	12.0226	3.55271e-13	3.04789	3.94457	43.2514	6.54636	3.137e-09	2.75423	2.37684	28.0543	6.08135	1.32496e-07	2.70396	2.24905	27.0396	5.70164	6.23413e-07	2.67917	2.12814	26.3027	6.19441	2.23584e-07	2.70396	2.29087	28.0543
89	57.54	58.56	86.39	71.73	61.78	sp|P10809|CH60_HUMAN	60 kDa heat shock protein, mitochondrial OS=Homo sapiens GN=HSPD1 PE=1 SV=2	HUMAN	57	P10809	GN=HSPD1	1	0.266246	1.10662	0.903649	1.10662	0.114815	2.02504e-10	2.55859	0.0564937	0.293765	0.248886	3.02159e-08	1.72187	0.151356	0.428549	0.283139	1.19098e-06	1.64437	0.164437	0.465586	0.165959	5.55124e-07	2.0893	0.105682	0.346737	0.559758	0.00672461	1.24738	0.461318	0.698232	0.47863	0.00580179	1.33045	0.390841	0.636796
90	56.82	56.84	53.13	46.72	45.41	sp|P21980|TGM2_HUMAN	Protein-glutamine gamma-glutamyltransferase 2 OS=Homo sapiens GN=TGM2 PE=1 SV=2	HUMAN	41	P21980	GN=TGM2	0.794328	0.235498	1.39316	0.57544	1.10662	0.465586	0.0749677	1.47231	0.205116	0.685488	0.440555	0.240815	1.70608	0.164437	0.751623	6.66807	3.36042e-12	1.6293	4.09261	26.7917	5.34564	2.44832e-07	1.5417	3.46737	21.2814	1.83654	0.060802	1.33045	1.38038	5.49541	2.12814	0.0452396	1.36773	1.55597	8.01678
91	56.55	58.52	40.78	34.51	29.88	sp|P53396|ACLY_HUMAN	ATP-citrate synthase OS=Homo sapiens GN=ACLY PE=1 SV=3	HUMAN	34	P53396	GN=ACLY	1.03753	0.84441	1.1272	0.92045	1.21339	1.04713	0.913766	1.1272	0.928966	1.2942	1.04713	0.965488	1.14815	0.912011	1.27057	0.879023	0.309257	1.1695	0.717794	1.02802	0.772681	0.0712753	1.22462	0.496592	0.946237	0.751623	0.0439372	1.21339	0.469894	0.912011	0.758578	0.0982071	1.20226	0.49204	0.912011
92	56.31	58.47	54.84	42.75	34.62	sp|Q7KZF4|SND1_HUMAN	Staphylococcal nuclease domain-containing protein 1 OS=Homo sapiens GN=SND1 PE=1 SV=1	HUMAN	39	Q7KZF4	GN=SND1	1.01859	0.943798	1.11686	0.912011	1.21339	0.751623	0.0242797	1.18032	0.60256	0.887156	0.887156	0.237439	1.14815	0.765597	1.01859	0.591562	0.00221619	1.33045	0.401791	0.787046	0.544503	0.00202786	1.39316	0.239883	0.758578	0.751623	0.0554603	1.1695	0.591562	0.879023	0.698232	0.0230704	1.22462	0.496592	0.855067
93	56.3	56.76	48.82	41.88	39.98	sp|Q14764|MVP_HUMAN	Major vault protein OS=Homo sapiens GN=MVP PE=1 SV=4	HUMAN	38	Q14764	GN=MVP	0.912011	0.461486	1.18032	0.737904	1.07647	1.45881	0.305033	1.33045	1.09648	2.18776	1.58489	0.259897	1.35519	1.1695	2.58226	0.660693	0.093221	1.36773	0.461318	0.903649	0.359749	0.0039501	2.05116	0.130617	0.737904	2.24905	0.000213938	1.51356	1.48594	3.87258	2.31206	6.27115e-05	1.52757	1.51356	3.94457
94	55.23	55.7	34.98	23.79	20.13	sp|Q9NYU2|UGGG1_HUMAN	UDP-glucose:glycoprotein glucosyltransferase 1 OS=Homo sapiens GN=UGGT1 PE=1 SV=3	HUMAN	30	Q9NYU2	GN=UGGT1	1.00925	0.863687	1.14815	0.879023	1.14815	0.704693	0.162717	1.27057	0.534564	0.895365	0.77983	0.237483	1.22462	0.586138	0.954993	0.887156	0.668098	1.1695	0.731139	1.03753	0.660693	0.116001	1.35519	0.469894	0.895365	0.887156	0.542638	1.15878	0.731139	1.02802	0.903649	0.60892	1.14815	0.758578	1.03753
95	54.88	56.58	87.27	82.42	76.97	sp|P01857|IGHG1_HUMAN	Immunoglobulin heavy constant gamma 1 OS=Homo sapiens GN=IGHG1 PE=1 SV=1	HUMAN	113	P01857	GN=IGHG1	1.41906	0.915673	1.30617	1.08643	1.85353	4.36516	0.16658	2.05116	2.12814	7.51623	4.28549	0.192224	2.12814	2.01372	7.58578	6.54636	0.0825765	2.33346	2.80543	12.0226	4.61318	0.111881	2.12814	2.1677	8.70964	5.7544	0.0528766	2.22844	2.58226	10.3753	4.20727	0.0648134	1.99526	2.10863	6.60693
96	54.87	55.26	53.97	39.65	35.23	sp|P12110|CO6A2_HUMAN	Collagen alpha-2(VI) chain OS=Homo sapiens GN=COL6A2 PE=1 SV=4	HUMAN	73	P12110	GN=COL6A2	0.704693	0.671459	1.30617	0.586138	0.92045	11.9124	4.69658e-10	2.75423	4.32514	26.5461	10.7647	1.62667e-08	2.83139	3.80189	25.3513	15.2757	2.7591e-11	2.75423	5.54626	32.2107	15.417	1.43086e-12	2.83139	5.44503	32.5087	4.01791	0.0113021	2.29087	1.75388	8.09096	3.49945	0.00408178	2.24905	1.55597	5.7544
97	54.47	59.13	48.52	29.55	21.75	sp|H7BZ55|CRCC2_HUMAN	Putative ciliary rootlet coiled-coil protein 2 OS=Homo sapiens GN=CROCC2 PE=5 SV=3	HUMAN	36	H7BZ55	GN=CROCC2	0.625173	0.0867954	1.45881	0.233346	0.912011	3.40408	0.0637444	2.72898	1.24738	7.58578	2.93765	0.335744	2.55859	1.14815	6.66807	14.0605	1.12138e-10	3.7325	3.76704	36.9828	13.0617	1.39055e-08	3.46737	3.76704	39.8107	7.58578	1.64098e-07	3.63078	2.0893	34.9945	5.91562	0.000154105	3.31131	1.78649	17.8649
98	54.19	59.04	88.14	77.21	65.58	sp|P05783|K1C18_HUMAN	Keratin, type I cytoskeletal 18 OS=Homo sapiens GN=KRT18 PE=1 SV=2	HUMAN	56	P05783	GN=KRT18	0.990832	0.677825	1.14815	0.862979	1.13763	0.0448745	0.000583905	2.42103	0.0322107	0.108643	0.0879023	1.47197e-10	3.28095	0.0529663	0.288403	0.660693	0.00474231	1.21339	0.505825	0.801678	0.580764	0.00137899	1.31826	0.346737	0.765597	2.208	0.00010472	1.22462	1.80302	2.75423	2.65461	1.30855e-06	1.25893	2.10863	3.28095
99	54.1	58.08	54.09	41.11	34.52	sp|O00159|MYO1C_HUMAN	Unconventional myosin-Ic OS=Homo sapiens GN=MYO1C PE=1 SV=4	HUMAN	37	O00159	GN=MYO1C	0.642688	0.283172	1.40605	0.420727	0.903649	6.60693	2.41203e-11	2.39883	2.75423	31.6228	5.54626	2.30147e-10	2.31206	2.39883	26.3027	9.37562	1.1835e-13	2.48886	3.76704	39.0841	8.3946	5.4512e-13	2.42103	3.46737	38.7258	2.53513	0.000346536	1.8197	1.39316	11.1686	1.94089	0.0592392	1.72187	1.1272	6.79204
100	53.94	55.54	63.7	55.48	52.6	sp|P52272|HNRPM_HUMAN	Heterogeneous nuclear ribonucleoprotein M OS=Homo sapiens GN=HNRNPM PE=1 SV=3	HUMAN	42	P52272	GN=HNRNPM	0.954993	0.608254	1.11686	0.855067	1.0666	1.11686	0.497602	1.1272	0.990832	1.30617	1.1695	0.322083	1.1272	1.03753	1.38038	0.704693	0.0165344	1.21339	0.529663	0.855067	0.625173	0.0458728	1.2942	0.401791	0.809096	0.972747	0.83274	1.13763	0.83946	1.10662	1.05682	0.896386	1.14815	0.92045	1.21339
101	53.79	54.44	21.89	14.7	12.68	sp|P01266|THYG_HUMAN	Thyroglobulin OS=Homo sapiens GN=TG PE=1 SV=5	HUMAN	34	P01266	GN=TG	1.09648	0.451272	1.13763	0.963829	1.2942	0.140605	9.16237e-05	2.55859	0.0519996	0.359749	0.246604	2.17228e-05	1.95884	0.0758578	0.483059	0.401791	4.35318e-05	1.49968	0.0862979	0.60256	0.316228	8.2055e-05	1.72187	0.114815	0.544503	1.97697	5.36964e-06	1.27057	1.55597	2.60615	2.03236	1.59986e-06	1.24738	1.6293	2.67917
102	53.74	54.02	92.31	86.26	83.52	sp|P04075|ALDOA_HUMAN	Fructose-bisphosphate aldolase A OS=Homo sapiens GN=ALDOA PE=1 SV=2	HUMAN	68	P04075	GN=ALDOA	1.08643	0.939841	1.14815	0.946237	1.27057	0.580764	0.0291305	1.2942	0.390841	0.751623	0.60256	0.0543995	1.30617	0.416869	0.787046	0.685488	0.0590106	1.20226	0.448745	0.824138	0.322107	0.0159975	1.99526	0.183654	0.642688	1.00925	0.815567	1.15878	0.870964	1.15878	1.08643	0.879089	1.15878	0.937562	1.24738
103	53.72	55.05	50.48	40.83	35.12	sp|P34932|HSP74_HUMAN	Heat shock 70 kDa protein 4 OS=Homo sapiens GN=HSPA4 PE=1 SV=4	HUMAN	35	P34932	GN=HSPA4	1.07647	0.276216	1.11686	0.963829	1.24738	0.758578	0.127269	1.19124	0.608135	0.903649	0.787046	0.126607	1.1695	0.648634	0.92045	0.765597	0.100907	1.20226	0.597035	0.92045	0.737904	0.025823	1.19124	0.564937	0.879023	0.737904	0.208965	1.18032	0.554626	0.870964	0.862979	0.526148	1.14815	0.711214	0.990832
104	53.66	59.27	48.05	28.21	19.77	sp|Q15075|EEA1_HUMAN	Early endosome antigen 1 OS=Homo sapiens GN=EEA1 PE=1 SV=2	HUMAN	35	Q15075	GN=EEA1	0.912011	0.776204	1.1272	0.737904	1.02802	1.77011	0.000129867	1.25893	1.40605	3.83707	1.7378	0.000219402	1.24738	1.39316	3.69828	1.77011	0.0002067	1.24738	1.41906	3.80189	1.65959	0.000755667	1.22462	1.35519	3.46737	1.43219	0.0072995	1.19124	1.20226	2.63027	1.51356	0.00311058	1.22462	1.23595	2.88403
105	53.47	53.79	82.72	76.04	65.44	sp|P06733|ENOA_HUMAN	Alpha-enolase OS=Homo sapiens GN=ENO1 PE=1 SV=2	HUMAN	73	P06733	GN=ENO1	1	0.424935	1.00925	0.990832	1.00925	0.946237	0.488208	1.00925	0.937562	0.954993	0.946237	0.167616	1.00925	0.937562	0.954993	0.895365	3.30073e-05	1.00925	0.887156	0.903649	0.855067	6.64062e-06	1.00925	0.847227	0.862979	0.954993	0.743785	1.00925	0.946237	0.963829	0.946237	0.997174	1.00925	0.937562	0.954993
106	53.42	54.14	50.89	45.18	43.41	sp|Q9Y6C2|EMIL1_HUMAN	EMILIN-1 OS=Homo sapiens GN=EMILIN1 PE=1 SV=2	HUMAN	52	Q9Y6C2	GN=EMILIN1	0.380189	0.40638	1.87068	0.244343	0.711214	8.62979	8.27809e-11	2.48886	3.46737	38.7258	8.01678	1.72926e-10	2.44343	3.28095	37.6704	3.76704	1.02264e-05	2.05116	1.83654	17.8649	3.98107	6.45938e-06	2.0893	1.90546	20.893	1.85353	0.0190631	1.49968	1.23595	6.79204	1.70608	0.0412523	1.47231	1.15878	5.80764
107	53.39	58.11	42.84	27.29	19.66	sp|Q92878|RAD50_HUMAN	DNA repair protein RAD50 OS=Homo sapiens GN=RAD50 PE=1 SV=1	HUMAN	31	Q92878	GN=RAD50	0.963829	0.996095	1.11686	0.809096	1.07647	0.981748	0.770467	1.1695	0.824138	1.14815	0.937562	0.864345	1.1695	0.758578	1.09648	0.787046	0.233543	1.18032	0.559758	0.928966	0.77983	0.289842	1.23595	0.428549	0.963829	1.15878	0.165828	1.14815	1.00925	1.43219	1.09648	0.220913	1.1695	0.937562	1.30617
108	52.89	56.15	59.33	47.13	39.23	sp|Q15063|POSTN_HUMAN	Periostin OS=Homo sapiens GN=POSTN PE=1 SV=2	HUMAN	37	Q15063	GN=POSTN	0.711214	0.0868995	1.36773	0.483059	0.972747	0.608135	0.118997	1.38038	0.452898	0.83946	0.461318	0.118729	1.44544	0.343558	0.666807	17.0608	2.06324e-12	1.94089	8.79023	39.0841	14.8594	8.39025e-10	1.97697	7.51623	34.9945	0.346737	0.0918493	1.41906	0.237684	0.49204	0.143219	0.0441911	1.92309	0.083946	0.275423
109	52.58	53.24	76.99	69.86	64.77	sp|P02675|FIBB_HUMAN	Fibrinogen beta chain OS=Homo sapiens GN=FGB PE=1 SV=2	HUMAN	85	P02675	GN=FGB	0.870964	0.214999	1.1272	0.711214	0.981748	2.14783	0.00135893	1.31826	1.6293	2.93765	2.12814	0.00146264	1.31826	1.61436	2.88403	1.23595	0.772615	1.14815	1.07647	1.43219	0.981748	0.776574	1.14815	0.855067	1.1272	1.01859	0.981024	1.13763	0.895365	1.14815	0.92045	0.684557	1.13763	0.787046	1.04713
110	52.3	56.38	68.11	61.46	54.65	sp|Q07065|CKAP4_HUMAN	Cytoskeleton-associated protein 4 OS=Homo sapiens GN=CKAP4 PE=1 SV=2	HUMAN	35	Q07065	GN=CKAP4	1.00925	0.973706	1.19124	0.847227	1.18032	1.65959	0.00231529	1.27057	1.30617	2.99226	1.5417	0.00658187	1.24738	1.23595	2.51189	0.954993	0.962376	1.1695	0.765597	1.11686	0.758578	0.131329	1.21339	0.366438	0.92045	1.38038	0.0417456	1.20226	1.14815	2.24905	1.58489	0.00576608	1.23595	1.28233	2.80543
111	52.09	54.01	42.37	34.47	31.38	sp|P63010|AP2B1_HUMAN	AP-2 complex subunit beta OS=Homo sapiens GN=AP2B1 PE=1 SV=1	HUMAN	34	P63010	GN=AP2B1	1.05682	0.572765	1.20226	0.879023	1.5417	1.45881	0.0664303	1.35519	1.07647	2.63027	1.49968	0.0485815	1.31826	1.13763	3.13329	1.30617	0.239978	1.30617	1	2.29087	0.887156	0.976448	1.21339	0.591562	1.07647	0.847227	0.652955	1.25893	0.524807	1.0666	0.758578	0.441119	1.34276	0.383707	1.01859
112	51.94	52.61	49.34	37.86	32.23	sp|P35221|CTNA1_HUMAN	Catenin alpha-1 OS=Homo sapiens GN=CTNNA1 PE=1 SV=1	HUMAN	32	P35221	GN=CTNNA1	1.11686	0.497958	1.13763	0.981748	1.39316	0.474242	0.00960172	1.65959	0.248886	0.787046	0.436516	0.00271014	1.70608	0.212814	0.744732	0.648634	0.0373029	1.33045	0.398107	0.862979	0.544503	0.00507525	1.51356	0.201372	0.824138	1.04713	0.336446	1.19124	0.879023	1.23595	1.23595	0.0847211	1.20226	1.02802	1.52757
113	51.93	53.36	27.84	21.01	18.02	sp|P11047|LAMC1_HUMAN	Laminin subunit gamma-1 OS=Homo sapiens GN=LAMC1 PE=1 SV=3	HUMAN	33	P11047	GN=LAMC1	0.824138	0.810333	1.25893	0.570164	1.03753	3.98107	2.33738e-07	2.33346	1.70608	17.378	4.13048	6.899e-07	2.42103	1.70608	17.2187	8.55067	1.19726e-12	2.91072	2.93765	32.5087	8.24138	3.16969e-12	2.85759	2.88403	33.4195	1.92309	0.116943	1.7378	1.10662	3.98107	2.03236	0.0460678	1.70608	1.19124	4.74242
114	51.87	53.15	43.71	37.81	29.45	sp|O75533|SF3B1_HUMAN	Splicing factor 3B subunit 1 OS=Homo sapiens GN=SF3B1 PE=1 SV=3	HUMAN	33	O75533	GN=SF3B1	1.11686	0.317389	1.14815	0.972747	1.41906	0.717794	0.0373034	1.24738	0.57544	0.895365	0.92045	0.360439	1.18032	0.787046	1.08643	0.642688	0.0324996	1.28233	0.452898	0.824138	0.457088	0.000453016	1.55597	0.2208	0.711214	0.855067	0.364344	1.1695	0.724436	1	0.903649	0.586588	1.1695	0.765597	1.05682
115	51.77	51.67	82.02	74.14	62.07	sp|P00738|HPT_HUMAN	Haptoglobin OS=Homo sapiens GN=HP PE=1 SV=1	HUMAN	54	P00738	GN=HP	0.787046	0.935249	1.40605	0.57544	1.10662	1.2942	0.169753	1.31826	0.981748	1.83654	1.18032	0.883201	1.30617	0.903649	1.72187	2.75423	0.0117545	1.80302	1.52757	9.28966	1.90546	0.1574	1.57036	1.21339	5.19996	3.98107	0.000333667	1.90546	2.0893	15.1356	4.87528	0.000127305	2.03236	2.39883	19.0546
116	51.7	53.05	60.76	51.23	47.95	sp|P12956|XRCC6_HUMAN	X-ray repair cross-complementing protein 6 OS=Homo sapiens GN=XRCC6 PE=1 SV=2	HUMAN	40	P12956	GN=XRCC6	1.04713	0.608914	1.10662	0.946237	1.24738	1.70608	0.000269268	1.23595	1.38038	2.29087	1.5417	0.00193401	1.19124	1.2942	1.95884	0.92045	0.9069	1.14815	0.77983	1.05682	0.654636	0.0181411	1.33045	0.413047	0.870964	0.895365	0.31273	1.14815	0.758578	1.02802	0.879023	0.380222	1.18032	0.704693	1.03753
117	51.7	51.52	65.09	60.35	53.16	sp|Q14195|DPYL3_HUMAN	Dihydropyrimidinase-related protein 3 OS=Homo sapiens GN=DPYSL3 PE=1 SV=1	HUMAN	47	Q14195	GN=DPYSL3	0.903649	0.888015	1.19124	0.642688	1.07647	4.61318	1.04321e-05	1.80302	2.55859	39.0841	4.57088	1.17515e-05	1.80302	2.53513	39.0841	3.80189	5.34385e-05	1.7378	2.18776	35.3183	2.96483	0.000323506	1.6293	1.8197	28.0543	2.35505	0.00543467	1.52757	1.5417	21.4783	2.60615	0.00181745	1.58489	1.64437	22.2844
118	51.66	52.27	46.73	39.98	31.57	sp|P05023|AT1A1_HUMAN	Sodium/potassium-transporting ATPase subunit alpha-1 OS=Homo sapiens GN=ATP1A1 PE=1 SV=1	HUMAN	32	P05023	GN=ATP1A1	1	0.780424	1.09648	0.912011	1.10662	1.39316	0.0175724	1.18032	1.18032	1.8197	1.39316	0.0214524	1.18032	1.18032	1.80302	1.07647	0.501904	1.14815	0.937562	1.27057	0.855067	0.486487	1.18032	0.625173	1.00925	1.14815	0.347241	1.13763	1.00925	1.36773	1.15878	0.223797	1.1272	1.02802	1.41906
119	51.6	52.77	38.82	31.57	27.4	sp|Q08211|DHX9_HUMAN	ATP-dependent RNA helicase A OS=Homo sapiens GN=DHX9 PE=1 SV=4	HUMAN	38	Q08211	GN=DHX9	1.01859	0.740228	1.07647	0.946237	1.10662	0.737904	0.0157125	1.15878	0.519996	0.855067	0.731139	0.0195316	1.18032	0.47863	0.862979	0.608135	0.00107026	1.27057	0.280543	0.772681	0.57544	0.000522339	1.30617	0.226986	0.751623	0.870964	0.214167	1.15878	0.685488	1.00925	0.963829	0.808493	1.1695	0.787046	1.1272
120	51.56	52.08	72.83	67.32	56.89	sp|P07237|PDIA1_HUMAN	Protein disulfide-isomerase OS=Homo sapiens GN=P4HB PE=1 SV=3	HUMAN	39	P07237	GN=P4HB	0.954993	0.974132	1.13763	0.751623	1.08643	0.794328	0.19167	1.19124	0.636796	0.946237	0.895365	0.420873	1.13763	0.77983	1.01859	0.376704	7.0131e-05	1.59956	0.130617	0.60256	0.235505	1.51427e-05	2.18776	0.0630957	0.515229	0.630957	0.157945	1.2942	0.359749	0.816582	0.648634	0.112048	1.30617	0.401791	0.847227
121	51.52	55.73	69.98	68.72	58.23	sp|P25705|ATPA_HUMAN	ATP synthase subunit alpha, mitochondrial OS=Homo sapiens GN=ATP5A1 PE=1 SV=1	HUMAN	53	P25705	GN=ATP5A1	0.895365	0.961944	1.13763	0.772681	1.01859	0.666807	0.244036	1.27057	0.47863	0.847227	0.679204	0.236536	1.27057	0.483059	0.862979	1.10662	0.957637	1.1272	0.981748	1.27057	0.928966	0.716637	1.13763	0.824138	1.05682	0.564937	0.133675	1.38038	0.313329	0.77983	0.285759	0.117753	2.22844	0.122462	0.636796
122	51.5	53.46	43.73	35.77	31.73	sp|P19367|HXK1_HUMAN	Hexokinase-1 OS=Homo sapiens GN=HK1 PE=1 SV=3	HUMAN	32	P19367	GN=HK1	1.11686	0.630656	1.10662	1.00925	1.43219	0.731139	0.225769	1.22462	0.440555	0.895365	0.855067	0.533358	1.1695	0.672977	1	1.57036	0.00849311	1.24738	1.25893	2.44343	1.24738	0.118953	1.19124	1.04713	1.65959	1.38038	0.0448327	1.20226	1.14815	2.03236	1.43219	0.0442731	1.22462	1.1695	2.05116
123	51.44	51.61	66.79	57.3	54.01	sp|P50990|TCPQ_HUMAN	T-complex protein 1 subunit theta OS=Homo sapiens GN=CCT8 PE=1 SV=4	HUMAN	32	P50990	GN=CCT8	0.963829	0.950673	1.11686	0.831764	1.07647	1.08643	0.454269	1.13763	0.954993	1.30617	1.18032	0.0201097	1.13763	1.03753	1.45881	1.02802	0.604297	1.1695	0.879023	1.20226	0.862979	0.348209	1.19124	0.625173	1.02802	1.10662	0.055884	1.13763	0.972747	1.31826	1.23595	0.0588344	1.15878	1.0666	1.5417
124	51.23	76.13	79.26	63.78	54.95	sp|P11142|HSP7C_HUMAN	Heat shock cognate 71 kDa protein OS=Homo sapiens GN=HSPA8 PE=1 SV=1	HUMAN	82	P11142	GN=HSPA8	0.928966	0.781194	1.10662	0.751623	1.02802	0.698232	0.296635	1.25893	0.483059	0.879023	0.711214	0.234719	1.23595	0.554626	0.879023	0.711214	0.274539	1.24738	0.549541	0.887156	0.515229	0.0159253	1.5417	0.325087	0.794328	0.990832	0.296808	1.18032	0.83946	1.1695	1.09648	0.366841	1.19124	0.92045	1.31826
125	50.71	51.27	45.75	34.53	32.23	sp|Q9Y4L1|HYOU1_HUMAN	Hypoxia up-regulated protein 1 OS=Homo sapiens GN=HYOU1 PE=1 SV=1	HUMAN	31	Q9Y4L1	GN=HYOU1	1.0666	0.731847	1.11686	0.954993	1.24738	0.559758	0.00244939	1.43219	0.409261	0.801678	0.60256	0.00335904	1.36773	0.416869	0.824138	1.30617	0.0335333	1.22462	1.0666	1.65959	0.92045	0.430129	1.20226	0.758578	1.10662	1.09648	0.324778	1.18032	0.928966	1.34276	1.31826	0.0134658	1.21339	1.08643	1.65959
126	50.68	60.11	39.94	30.29	20.7	sp|Q13576|IQGA2_HUMAN	Ras GTPase-activating-like protein IQGAP2 OS=Homo sapiens GN=IQGAP2 PE=1 SV=4	HUMAN	34	Q13576	GN=IQGAP2	1.09648	0.667608	1.11686	0.981748	1.5417	0.648634	0.127691	1.39316	0.416869	0.903649	0.903649	0.698612	1.18032	0.731139	1.0666	0.787046	0.581077	1.27057	0.47863	1	0.724436	0.872801	1.39316	0.440555	1.00925	1.77011	0.000602571	1.30617	1.35519	3.19154	1.83654	0.000160278	1.31826	1.39316	3.37287
127	50.39	57.4	69.1	50.82	38.34	sp|Q05682|CALD1_HUMAN	Caldesmon OS=Homo sapiens GN=CALD1 PE=1 SV=3	HUMAN	43	Q05682	GN=CALD1	0.524807	0.104271	1.58489	0.356451	0.831764	7.7983	1.93623e-13	2.33346	3.34195	32.8095	6.85488	7.60281e-12	2.29087	2.99226	29.6483	9.54993	5.77316e-15	2.37684	4.01791	36.9828	7.87046	7.63611e-13	2.31206	3.40408	33.1131	3.37287	6.83661e-06	1.95884	1.72187	14.1906	3.13329	2.2574e-06	1.78649	1.75388	12.5893
128	50.13	52.25	30.67	20.46	16.12	sp|O95425|SVIL_HUMAN	Supervillin OS=Homo sapiens GN=SVIL PE=1 SV=2	HUMAN	32	O95425	GN=SVIL	1.23595	0.451366	1.28233	0.963829	2.22844	5.24807	1.67161e-10	2.10863	2.48886	34.6737	4.96592	4.44888e-10	2.0893	2.37684	34.9945	4.36516	6.3528e-09	2.05116	2.12814	32.5087	3.83707	1.27238e-07	1.94089	1.97697	24.4343	2.53513	0.000314074	1.7378	1.45881	17.378	2.37684	0.00152492	1.65959	1.43219	17.2187
129	50.08	53.11	47.83	30.95	20.93	sp|Q86UP2|KTN1_HUMAN	Kinectin OS=Homo sapiens GN=KTN1 PE=1 SV=1	HUMAN	31	Q86UP2	GN=KTN1	1.03753	0.704122	1.14815	0.903649	1.19124	1.30617	0.0494195	1.1695	1.11686	1.95884	1.22462	0.150936	1.14815	1.0666	1.8197	1.11686	0.160026	1.14815	0.972747	1.31826	0.92045	0.667094	1.20226	0.630957	1.10662	1.15878	0.20013	1.13763	1.01859	1.61436	1.30617	0.0439855	1.15878	1.1272	1.99526
130	50.05	50.68	49.35	44.01	31.91	sp|P11216|PYGB_HUMAN	Glycogen phosphorylase, brain form OS=Homo sapiens GN=PYGB PE=1 SV=5	HUMAN	26	P11216	GN=PYGB	0.946237	0.874522	1.35519	0.744732	1.28233	1.65959	0.00479067	1.34276	1.23595	7.44732	1.8197	0.00150379	1.36773	1.33045	11.8032	2.99226	8.17464e-07	1.57036	1.90546	22.2844	2.46604	5.07464e-06	1.48594	1.65959	18.0302	1.58489	0.0183822	1.33045	1.19124	7.87046	1.64437	0.0292429	1.36773	1.20226	7.37904
131	49.75	50.63	89.38	84.07	70.8	sp|P07355|ANXA2_HUMAN	Annexin A2 OS=Homo sapiens GN=ANXA2 PE=1 SV=2	HUMAN	44	P07355	GN=ANXA2	0.737904	0.0364354	1.28233	0.559758	0.946237	12.1339	0.0402029	2.91072	4.16869	28.3139	9.72747	0.0528235	2.65461	3.66438	21.0863	12.0226	0.0389882	2.77971	4.32514	27.7971	9.90832	0.0531257	2.77971	3.56451	23.9883	17.7011	0.00856678	2.93765	6.0256	36.3078	17.8649	0.00739079	2.93765	6.08135	35.3183
132	49.7	50.37	64.91	55.85	46.79	sp|P04843|RPN1_HUMAN	Dolichyl-diphosphooligosaccharide--protein glycosyltransferase subunit 1 OS=Homo sapiens GN=RPN1 PE=1 SV=1	HUMAN	36	P04843	GN=RPN1	0.937562	0.571768	1.07647	0.855067	1.00925	1.03753	0.509414	1.10662	0.937562	1.15878	1.01859	0.79081	1.1272	0.903649	1.14815	0.691831	0.00166698	1.18032	0.539511	0.816582	0.49204	5.39922e-07	1.35519	0.334195	0.666807	0.717794	0.00417421	1.13763	0.608135	0.816582	0.704693	0.010456	1.1695	0.570164	0.824138
133	49.62	50.16	94.33	91.04	85.97	sp|P04406|G3P_HUMAN	Glyceraldehyde-3-phosphate dehydrogenase OS=Homo sapiens GN=GAPDH PE=1 SV=3	HUMAN	94	P04406	GN=GAPDH	1.00925	0.514845	1.01859	0.990832	1.02802	0.990832	0.53094	1.01859	0.972747	1.00925	0.963829	0.301616	1.01859	0.946237	0.981748	1.02802	0.0350707	1.01859	1.00925	1.04713	0.946237	0.478158	1.01859	0.928966	0.963829	1.02802	0.310043	1.01859	1.00925	1.04713	1.03753	0.301943	1.01859	1.01859	1.05682
134	49.46	49.64	49.39	43.85	34.65	sp|P00450|CERU_HUMAN	Ceruloplasmin OS=Homo sapiens GN=CP PE=1 SV=1	HUMAN	40	P00450	GN=CP	1.04713	0.485301	1.35519	0.772681	1.57036	4.16869	0.0298227	3.01995	1.38038	11.4815	4.61318	0.0005929	3.13329	1.47231	13.1826	6.36796	7.65798e-06	3.49945	1.8197	18.8799	3.94457	0.00473614	2.70396	1.45881	11.0662	6.48634	1.5794e-05	3.56451	1.8197	18.8799	7.04693	1.84424e-05	3.63078	1.94089	19.4089
135	49.42	53.36	29.75	24.65	23.83	sp|Q15393|SF3B3_HUMAN	Splicing factor 3B subunit 3 OS=Homo sapiens GN=SF3B3 PE=1 SV=4	HUMAN	29	Q15393	GN=SF3B3	1.02802	0.952509	1.09648	0.937562	1.18032	0.77983	0.196776	1.13763	0.60256	0.887156	0.879023	0.502954	1.14815	0.731139	1.00925	0.654636	0.0451923	1.22462	0.363078	0.801678	0.580764	0.0313102	1.34276	0.188799	0.77983	0.816582	0.271777	1.14815	0.648634	0.937562	0.816582	0.337457	1.18032	0.60256	0.963829
136	49.38	49.44	27.13	21.89	21.24	sp|Q14112|NID2_HUMAN	Nidogen-2 OS=Homo sapiens GN=NID2 PE=1 SV=3	HUMAN	30	Q14112	GN=NID2	0.887156	0.36051	1.20226	0.539511	1.0666	3.01995	2.3169e-08	1.58489	1.90546	16.4437	2.63027	2.72125e-06	1.5417	1.70608	13.0617	3.04789	7.12189e-07	1.59956	1.90546	14.8594	2.65461	4.32755e-07	1.49968	1.77011	14.3219	1.11686	0.562058	1.19124	0.937562	1.44544	1.14815	0.541971	1.20226	0.954993	1.80302
137	49.37	52.95	38.87	22.56	15.07	sp|Q5TZA2|CROCC_HUMAN	Rootletin OS=Homo sapiens GN=CROCC PE=1 SV=1	HUMAN	29	Q5TZA2	GN=CROCC	0.954993	0.526577	1.41906	0.597035	1.35519	5.29663	5.03717e-06	2.83139	1.87068	29.3765	5.19996	8.65203e-06	2.85759	1.8197	28.5759	12.1339	5.55556e-11	3.37287	3.59749	45.7088	11.9124	3.55116e-12	3.34195	3.56451	47.4242	4.16869	0.00101309	2.77971	1.49968	23.1206	3.0761	0.351499	2.46604	1.24738	14.5881
138	49.35	55.86	42.98	28.87	20.84	sp|Q14152|EIF3A_HUMAN	Eukaryotic translation initiation factor 3 subunit A OS=Homo sapiens GN=EIF3A PE=1 SV=1	HUMAN	36	Q14152	GN=EIF3A	0.847227	0.637438	1.20226	0.666807	1.01859	0.972747	0.939132	1.18032	0.816582	1.14815	1.0666	0.920976	1.1695	0.912011	1.27057	0.711214	0.153999	1.28233	0.515229	0.912011	0.510505	0.122035	1.64437	0.310456	0.83946	0.758578	0.108999	1.27057	0.544503	0.963829	0.928966	0.42684	1.19124	0.758578	1.10662
139	49.3	52.69	25.37	14.14	9.833	sp|P49792|RBP2_HUMAN	E3 SUMO-protein ligase RanBP2 OS=Homo sapiens GN=RANBP2 PE=1 SV=2	HUMAN	30	P49792	GN=RANBP2	1.1695	0.482306	1.15878	1.00925	1.48594	1.35519	0.12787	1.23595	1.09648	1.83654	1.19124	0.26736	1.24738	0.954993	1.5417	1.03753	0.855817	1.22462	0.847227	1.2942	0.77983	0.266404	1.2942	0.505825	1.00925	1.08643	0.644841	1.22462	0.887156	1.36773	1.2942	0.184137	1.24738	1.03753	1.67494
140	49.04	52.4	46.75	32.37	22.19	sp|Q9UQE7|SMC3_HUMAN	Structural maintenance of chromosomes protein 3 OS=Homo sapiens GN=SMC3 PE=1 SV=2	HUMAN	30	Q9UQE7	GN=SMC3	0.981748	0.86223	1.07647	0.887156	1.05682	1.24738	0.134169	1.1272	1.10662	1.58489	1.24738	0.182478	1.13763	1.09648	1.55597	0.83946	0.194558	1.13763	0.666807	0.954993	0.765597	0.0548341	1.1695	0.469894	0.895365	0.711214	0.0111723	1.1695	0.440555	0.831764	0.724436	0.0253078	1.18032	0.469894	0.855067
141	48.79	48.83	76.77	74.5	65.16	sp|P22626|ROA2_HUMAN	Heterogeneous nuclear ribonucleoproteins A2/B1 OS=Homo sapiens GN=HNRNPA2B1 PE=1 SV=2	HUMAN	65	P22626	GN=HNRNPA2B1	0.946237	0.701243	1.1695	0.787046	1.10662	1.40605	0.606694	1.25893	1.11686	1.99526	1.19124	0.905956	1.20226	0.990832	1.49968	0.636796	0.15286	1.39316	0.349945	0.887156	0.465586	0.0740537	1.7378	0.21677	0.809096	0.887156	0.598877	1.21339	0.717794	1.07647	1.0666	0.891367	1.18032	0.903649	1.33045
142	48.57	53.12	34.55	26.49	24.18	sp|P16615|AT2A2_HUMAN	Sarcoplasmic/endoplasmic reticulum calcium ATPase 2 OS=Homo sapiens GN=ATP2A2 PE=1 SV=1	HUMAN	29	P16615	GN=ATP2A2	1	0.871883	1.15878	0.862979	1.18032	0.597035	0.0184759	1.33045	0.331131	0.794328	0.608135	0.0290414	1.27057	0.340408	0.772681	1.03753	0.749887	1.1695	0.887156	1.27057	0.937562	0.916771	1.1695	0.794328	1.09648	1.11686	0.411945	1.15878	0.963829	1.39316	1.14815	0.272746	1.18032	0.972747	1.41906
143	47.93	62.72	79.32	71.64	64.39	sp|P08729|K2C7_HUMAN	Keratin, type II cytoskeletal 7 OS=Homo sapiens GN=KRT7 PE=1 SV=5	HUMAN	50	P08729	GN=KRT7	1.24738	0.704744	1.20226	1.03753	1.52757	0.0990832	0.0839602	4.52898	0.0510505	0.448745	0.11695	0.00030396	3.28095	0.0496592	0.383707	1.15878	0.418462	1.2942	0.895365	1.43219	1.52757	0.210831	1.21339	1.25893	1.85353	6.60693	2.8058e-08	1.69044	3.90841	13.5519	6.98232	4.50322e-08	1.70608	4.09261	14.1906
144	47.67	49.85	42.06	32.85	26.55	sp|Q00839|HNRPU_HUMAN	Heterogeneous nuclear ribonucleoprotein U OS=Homo sapiens GN=HNRNPU PE=1 SV=6	HUMAN	33	Q00839	GN=HNRNPU	0.972747	0.929514	1.19124	0.809096	1.15878	1.19124	0.346681	1.19124	1	1.55597	0.972747	0.85906	1.18032	0.824138	1.14815	0.331131	0.00375407	2.12814	0.165959	0.704693	0.291072	0.000672317	2.35505	0.123595	0.685488	1.23595	0.949519	1.21339	1.01859	1.58489	1.24738	0.892921	1.20226	1.03753	1.57036
145	47.48	50.1	57.26	45.78	39.31	sp|Q16891|MIC60_HUMAN	MICOS complex subunit MIC60 OS=Homo sapiens GN=IMMT PE=1 SV=1	HUMAN	33	Q16891	GN=IMMT	1.08643	0.568078	1.15878	0.937562	1.31826	1.2942	0.137779	1.24738	1.03753	1.8197	1.18032	0.235071	1.21339	0.972747	1.58489	1.36773	0.0609776	1.25893	1.08643	2.12814	0.847227	0.689897	1.2942	0.625173	1.09648	1.08643	0.63515	1.20226	0.903649	1.38038	1.38038	0.0658936	1.24738	1.10662	2.0893
146	47.44	47.54	72.41	68.43	65.12	sp|P02679|FIBG_HUMAN	Fibrinogen gamma chain OS=Homo sapiens GN=FGG PE=1 SV=3	HUMAN	73	P02679	GN=FGG	1.18032	0.523587	1.13763	1.03753	2.03236	2.91072	2.40941e-05	1.51356	1.92309	14.1906	2.55859	0.000150011	1.47231	1.7378	12.5893	1.61436	0.0445071	1.33045	1.21339	5.54626	1.25893	0.326383	1.25893	1	1.85353	1.5417	0.0270595	1.30617	1.18032	4.20727	1.92309	0.00507934	1.40605	1.36773	6.30957
147	47.3	47.88	35.96	27.19	23.25	sp|Q16531|DDB1_HUMAN	DNA damage-binding protein 1 OS=Homo sapiens GN=DDB1 PE=1 SV=1	HUMAN	27	Q16531	GN=DDB1	1.00925	0.529279	1.04713	0.963829	1.05682	1.00925	0.428685	1.08643	0.928966	1.09648	1.00925	0.377179	1.08643	0.928966	1.09648	1.00925	0.405688	1.0666	0.946237	1.07647	0.990832	0.946555	1.07647	0.92045	1.0666	0.963829	0.66484	1.08643	0.887156	1.04713	1	0.676944	1.08643	0.92045	1.08643
148	47.05	47.42	65.35	53.3	46.86	sp|O75083|WDR1_HUMAN	WD repeat-containing protein 1 OS=Homo sapiens GN=WDR1 PE=1 SV=4	HUMAN	32	O75083	GN=WDR1	0.928966	0.919229	1.21339	0.704693	1.1272	2.55859	0.00641742	1.8197	1.40605	5.64937	2.18776	0.00747263	1.7378	1.25893	4.28549	4.20727	7.40985e-06	2.208	1.90546	10.2802	3.90841	2.50951e-05	2.1677	1.80302	9.46237	1.69044	0.102269	1.52757	1.10662	2.75423	1.67494	0.0209947	1.47231	1.13763	2.70396
149	47.01	47.8	61.98	49.16	45.65	sp|P49748|ACADV_HUMAN	Very long-chain specific acyl-CoA dehydrogenase, mitochondrial OS=Homo sapiens GN=ACADVL PE=1 SV=1	HUMAN	34	P49748	GN=ACADVL	0.954993	0.635124	1.15878	0.758578	1.10662	1.34276	0.0304091	1.24738	1.07647	3.25087	1.30617	0.0661701	1.21339	1.07647	3.28095	1.5417	0.00849241	1.24738	1.23595	5.39511	1.31826	0.0645154	1.23595	1.0666	2.55859	1.95884	0.000117752	1.33045	1.47231	7.58578	1.87068	0.000191945	1.31826	1.41906	7.11213
150	46.92	48.5	39.9	31.98	26.14	sp|P22102|PUR2_HUMAN	Trifunctional purine biosynthetic protein adenosine-3 OS=Homo sapiens GN=GART PE=1 SV=1	HUMAN	24	P22102	GN=GART	0.981748	0.958753	1.20226	0.794328	1.18032	0.420727	2.08299e-05	1.49968	0.218776	0.630957	0.457088	0.000117682	1.44544	0.231206	0.660693	0.469894	0.000129939	1.41906	0.248886	0.666807	0.258226	1.83988e-05	1.97697	0.0772681	0.510505	0.356451	4.05878e-06	1.59956	0.177011	0.570164	0.346737	6.74108e-06	1.61436	0.183654	0.559758
151	46.89	49.18	58.7	44.55	38.61	sp|P23246|SFPQ_HUMAN	Splicing factor, proline- and glutamine-rich OS=Homo sapiens GN=SFPQ PE=1 SV=2	HUMAN	37	P23246	GN=SFPQ	0.937562	0.940953	1.15878	0.758578	1.08643	0.824138	0.506524	1.1695	0.704693	0.963829	0.990832	0.782055	1.15878	0.855067	1.14815	0.293765	0.0116561	1.92309	0.128233	0.564937	0.277971	0.00212367	2.0893	0.147231	0.580764	0.724436	0.508087	1.21339	0.505825	0.879023	0.724436	0.762936	1.23595	0.564937	0.895365
152	46.79	52.28	73.47	68.12	61.58	sp|P30101|PDIA3_HUMAN	Protein disulfide-isomerase A3 OS=Homo sapiens GN=PDIA3 PE=1 SV=4	HUMAN	44	P30101	GN=PDIA3	1.23595	0.214182	1.20226	1.02802	1.78649	1.38038	0.0425853	1.27057	1.08643	1.90546	1.43219	0.0250783	1.2942	1.10662	2.05116	1.39316	0.049035	1.27057	1.09648	2.10863	0.717794	0.256213	1.36773	0.586138	0.981748	0.737904	0.680567	1.2942	0.591562	0.954993	1.05682	0.275625	1.18032	0.895365	1.24738
153	46.71	48.23	54.96	42.68	37.59	sp|P55072|TERA_HUMAN	Transitional endoplasmic reticulum ATPase OS=Homo sapiens GN=VCP PE=1 SV=4	HUMAN	38	P55072	GN=VCP	0.870964	0.753516	1.1695	0.711214	1.01859	1.10662	0.53081	1.18032	0.937562	1.2942	1.22462	0.369831	1.18032	1.03753	1.45881	1.24738	0.35268	1.20226	1.03753	1.51356	0.937562	0.607166	1.22462	0.77983	1.14815	0.711214	0.416939	1.35519	0.554626	0.963829	0.685488	0.227219	1.31826	0.529663	0.903649
154	46.56	46.82	60.73	53.94	47.89	sp|P49368|TCPG_HUMAN	T-complex protein 1 subunit gamma OS=Homo sapiens GN=CCT3 PE=1 SV=4	HUMAN	26	P49368	GN=CCT3	1	0.862832	1.18032	0.847227	1.14815	0.772681	0.192664	1.24738	0.465586	0.963829	0.816582	0.101941	1.18032	0.619441	0.963829	0.83946	0.143324	1.18032	0.642688	0.990832	0.666807	0.00332947	1.2942	0.325087	0.862979	0.946237	0.36186	1.19124	0.751623	1.1272	0.912011	0.530268	1.23595	0.625173	1.1272
155	46.43	51.82	46.45	32.81	26.1	sp|Q00341|VIGLN_HUMAN	Vigilin OS=Homo sapiens GN=HDLBP PE=1 SV=2	HUMAN	28	Q00341	GN=HDLBP	1.13763	0.2797	1.1272	1.00925	1.30617	0.679204	0.00346382	1.27057	0.42462	0.862979	0.691831	0.00444419	1.27057	0.444631	0.879023	0.717794	0.023951	1.25893	0.505825	0.903649	0.554626	0.00702517	1.44544	0.210863	0.801678	1.23595	0.0486183	1.15878	1.0666	1.57036	1.30617	0.0159014	1.1695	1.11686	1.67494
156	46.4	46.66	45.03	34.49	32.22	sp|Q13263|TIF1B_HUMAN	Transcription intermediary factor 1-beta OS=Homo sapiens GN=TRIM28 PE=1 SV=5	HUMAN	32	Q13263	GN=TRIM28	1.0666	0.42378	1.08643	0.981748	1.31826	0.380189	3.92594e-05	1.52757	0.16293	0.580764	0.529663	0.000470854	1.25893	0.322107	0.666807	0.319154	3.25975e-06	1.64437	0.0648634	0.524807	0.248886	3.0497e-07	1.99526	0.0496592	0.496592	0.49204	0.000255227	1.33045	0.244343	0.654636	0.394457	0.000304055	1.57036	0.231206	0.619441
157	46.32	48.21	47.53	39.25	36.56	sp|Q14624|ITIH4_HUMAN	Inter-alpha-trypsin inhibitor heavy chain H4 OS=Homo sapiens GN=ITIH4 PE=1 SV=4	HUMAN	33	Q14624	GN=ITIH4	0.912011	0.687873	1.2942	0.554626	1.18032	3.31131	1.65613e-07	1.69044	1.95884	26.3027	3.16228	2.0357e-07	1.65959	1.90546	25.3513	2.75423	0.000109899	1.61436	1.70608	18.197	2.53513	3.51889e-06	1.55597	1.6293	22.2844	2.07014	0.0016615	1.47231	1.40605	16.1436	2.39883	4.53279e-05	1.5417	1.55597	19.4089
158	46.28	52.8	26.85	17.42	11.49	sp|A5YKK6|CNOT1_HUMAN	CCR4-NOT transcription complex subunit 1 OS=Homo sapiens GN=CNOT1 PE=1 SV=2	HUMAN	27	A5YKK6	GN=CNOT1	0.928966	0.618753	1.07647	0.824138	1	0.816582	0.143495	1.1695	0.642688	0.954993	0.862979	0.199604	1.14815	0.711214	0.990832	0.870964	0.40036	1.15878	0.711214	1.00925	0.765597	0.100921	1.18032	0.57544	0.903649	0.794328	0.10144	1.1272	0.625173	0.895365	0.816582	0.18374	1.14815	0.654636	0.937562
159	46.27	48.14	41.73	22.07	13.1	sp|Q8IVF2|AHNK2_HUMAN	Protein AHNAK2 OS=Homo sapiens GN=AHNAK2 PE=1 SV=2	HUMAN	27	Q8IVF2	GN=AHNAK2	1.08643	0.613267	1.28233	0.847227	1.48594	0.49204	0.105243	1.87068	0.242103	0.92045	0.510505	0.145876	1.69044	0.267917	0.862979	3.31131	7.91308e-06	1.77011	1.87068	8.47227	3.04789	6.34026e-06	1.7378	1.75388	7.37904	4.01791	2.47868e-08	1.80302	2.22844	8.47227	4.13048	1.14742e-07	1.80302	2.29087	9.72747
160	46.08	53.09	64.65	53.17	44.77	sp|P38646|GRP75_HUMAN	Stress-70 protein, mitochondrial OS=Homo sapiens GN=HSPA9 PE=1 SV=2	HUMAN	41	P38646	GN=HSPA9	1.04713	0.748038	1.1272	0.928966	1.28233	0.487529	0.00124054	1.40605	0.334195	0.685488	0.608135	0.00454363	1.25893	0.452898	0.765597	0.380189	0.00244694	1.59956	0.169044	0.608135	0.175388	4.17936e-05	2.63027	0.0751623	0.461318	0.625173	0.0266231	1.28233	0.465586	0.801678	0.630957	0.0460257	1.27057	0.474242	0.801678
161	45.66	51.44	45.26	30.98	24.09	sp|Q14683|SMC1A_HUMAN	Structural maintenance of chromosomes protein 1A OS=Homo sapiens GN=SMC1A PE=1 SV=2	HUMAN	32	Q14683	GN=SMC1A	1.00925	0.627203	1.13763	0.887156	1.22462	1.20226	0.161286	1.19124	1.00925	1.5417	1.18032	0.239691	1.20226	0.981748	1.49968	0.737904	0.199287	1.27057	0.57544	0.937562	0.60256	0.0247436	1.40605	0.334195	0.847227	0.654636	0.00891451	1.30617	0.444631	0.855067	0.619441	0.0152572	1.36773	0.409261	0.847227
162	45.13	45.87	71.43	63.85	59.74	sp|P68104|EF1A1_HUMAN	Elongation factor 1-alpha 1 OS=Homo sapiens GN=EEF1A1 PE=1 SV=1	HUMAN	54	P68104	GN=EEF1A1	1.10662	0.86593	1.14815	0.963829	1.34276	0.359749	0.000179554	1.67494	0.0586138	0.60256	0.47863	0.00173093	1.44544	0.231206	0.691831	0.60256	0.0135392	1.35519	0.337287	0.816582	0.580764	0.0419012	1.31826	0.288403	0.765597	0.654636	0.0194074	1.22462	0.390841	0.801678	0.731139	0.0791248	1.20226	0.42462	0.879023
163	45.06	48.7	85.58	79.62	66.77	sp|P09525|ANXA4_HUMAN	Annexin A4 OS=Homo sapiens GN=ANXA4 PE=1 SV=4	HUMAN	29	P09525	GN=ANXA4	0.801678	0.364416	1.23595	0.564937	0.990832	1.5417	0.0357414	1.33045	1.15878	2.31206	1.72187	0.0305187	1.41906	1.21339	2.93765	2.48886	0.000380283	1.6293	1.52757	4.69894	2.55859	0.000466189	1.6293	1.57036	4.83059	2.42103	0.000141623	1.59956	1.51356	4.40555	2.70396	2.50782e-05	1.65959	1.6293	5.10505
164	44.93	57.24	25.67	13.22	8.358	sp|P11532|DMD_HUMAN	Dystrophin OS=Homo sapiens GN=DMD PE=1 SV=3	HUMAN	34	P11532	GN=DMD	0.559758	0.0812654	2.1677	0.353183	1.21339	5.34564	4.12554e-09	2.31206	2.31206	35.9749	4.9204	1.14816e-08	2.26986	2.1677	35.3183	12.3595	2.15383e-14	2.67917	4.61318	51.5229	11.5878	4.61853e-14	2.67917	4.32514	51.0505	3.28095	8.83041e-06	1.95884	1.67494	32.8095	1.83654	0.74947	1.72187	1.0666	15.7036
165	44.92	55.11	22.8	15.6	9.611	sp|Q93008|USP9X_HUMAN	Probable ubiquitin carboxyl-terminal hydrolase FAF-X OS=Homo sapiens GN=USP9X PE=1 SV=3	HUMAN	32	Q93008	GN=USP9X	1.03753	0.875718	1.10662	0.937562	1.67494	0.731139	0.130461	1.30617	0.501187	0.954993	0.698232	0.0607221	1.28233	0.405509	0.895365	1.02802	0.937705	1.22462	0.83946	1.64437	0.928966	0.866856	1.27057	0.666807	1.18032	0.912011	0.725528	1.24738	0.711214	1.13763	1.04713	0.679645	1.24738	0.83946	1.48594
166	44.89	47.39	61.72	50.72	44.02	sp|P13796|PLSL_HUMAN	Plastin-2 OS=Homo sapiens GN=LCP1 PE=1 SV=6	HUMAN	38	P13796	GN=LCP1	1.03753	0.837927	1.0666	0.972747	1.11686	0.363078	0.000265603	1.61436	0.0981748	0.586138	0.474242	0.000271596	1.34276	0.224905	0.636796	0.654636	0.0108757	1.21339	0.448745	0.794328	0.549541	0.00483657	1.31826	0.263027	0.724436	0.619441	0.0169022	1.25893	0.313329	0.77983	0.654636	0.0465277	1.23595	0.405509	0.809096
167	44.62	45.8	48.29	36.14	27.73	sp|P33176|KINH_HUMAN	Kinesin-1 heavy chain OS=Homo sapiens GN=KIF5B PE=1 SV=1	HUMAN	26	P33176	GN=KIF5B	1.00925	0.784952	1.08643	0.928966	1.11686	0.461318	0.00735631	1.51356	0.0772681	0.698232	0.501187	0.00323761	1.41906	0.120226	0.711214	1.11686	0.414828	1.15878	0.963829	1.36773	1.01859	0.633341	1.19124	0.855067	1.20226	1.09648	0.443616	1.14815	0.954993	1.30617	1.11686	0.216635	1.14815	0.972747	1.36773
168	44.37	44.77	74.4	63.17	53.41	sp|Q9NZN4|EHD2_HUMAN	EH domain-containing protein 2 OS=Homo sapiens GN=EHD2 PE=1 SV=2	HUMAN	29	Q9NZN4	GN=EHD2	0.465586	0.137467	1.58489	0.331131	0.737904	10.9648	2.00816e-08	2.67917	4.09261	40.9261	9.63829	7.48863e-08	2.63027	3.66438	37.325	12.2462	1.1006e-08	2.63027	4.65586	45.7088	11.9124	1.29633e-08	2.60615	4.57088	46.9894	1.39316	0.753373	1.55597	0.895365	4.9204	0.731139	0.376682	1.40605	0.529663	1.02802
169	44.25	44.9	35.84	25.32	22.07	sp|P26640|SYVC_HUMAN	Valine--tRNA ligase OS=Homo sapiens GN=VARS PE=1 SV=4	HUMAN	27	P26640	GN=VARS	0.954993	0.96243	1.1695	0.794328	1.11686	0.847227	0.694507	1.20226	0.648634	1.01859	0.831764	0.611516	1.22462	0.608135	1.01859	0.660693	0.179127	1.34276	0.30761	0.887156	0.534564	0.124986	1.52757	0.165959	0.816582	1.13763	0.365241	1.21339	0.937562	1.43219	1.09648	0.513448	1.22462	0.895365	1.36773
170	44.02	48.93	58.45	48.31	37.89	sp|P02788|TRFL_HUMAN	Lactotransferrin OS=Homo sapiens GN=LTF PE=1 SV=6	HUMAN	29	P02788	GN=LTF	0.559758	0.217136	1.2942	0.416869	0.724436	0.591562	0.274573	1.45881	0.313329	0.862979	0.554626	0.217101	1.43219	0.169044	0.794328	1.27057	0.625984	1.35519	0.937562	1.72187	0.772681	0.608158	1.33045	0.57544	1.02802	4.7863	0.00167334	1.78649	2.67917	12.942	4.83059	6.88061e-08	1.64437	2.93765	13.0617
171	44.01	43.98	97.89	90.85	87.32	sp|P69905|HBA_HUMAN	Hemoglobin subunit alpha OS=Homo sapiens GN=HBA1 PE=1 SV=2	HUMAN	132	P69905	GN=HBA1	0.912011	0.862178	1.0666	0.855067	0.972747	1.31826	0.41537	1.08643	1.21339	1.43219	1.15878	0.783714	1.07647	1.07647	1.25893	3.49945	0.000940901	1.1272	3.10456	4.16869	2.93765	0.00459744	1.1272	2.60615	3.43558	0.0343558	0.000943896	1.64437	0.0224905	0.0564937	0.0277971	0.00119145	1.59956	0.0199526	0.0444631
172	43.96	44.99	68.24	52.55	50.47	sp|P06576|ATPB_HUMAN	ATP synthase subunit beta, mitochondrial OS=Homo sapiens GN=ATP5B PE=1 SV=3	HUMAN	65	P06576	GN=ATP5B	1.02802	0.95785	1.14815	0.895365	1.24738	0.887156	0.485763	1.20226	0.717794	1.0666	0.879023	0.356319	1.20226	0.731139	1.05682	1.0666	0.887424	1.20226	0.887156	1.2942	0.972747	0.602713	1.20226	0.801678	1.1695	0.772681	0.167342	1.24738	0.619441	0.963829	0.77983	0.338719	1.27057	0.586138	0.990832
173	43.15	43.55	50.53	44.67	39.47	sp|P42224|STAT1_HUMAN	Signal transducer and activator of transcription 1-alpha/beta OS=Homo sapiens GN=STAT1 PE=1 SV=2	HUMAN	29	P42224	GN=STAT1	1.04713	0.765984	1.08643	0.963829	1.14815	0.175388	1.22142e-11	2.03236	0.0672977	0.356451	0.293765	3.67236e-09	1.49968	0.15417	0.440555	0.242103	2.37325e-10	1.65959	0.0912011	0.401791	0.207014	4.76974e-11	1.85353	0.0619441	0.383707	0.139316	3.2454e-12	2.05116	0.0337287	0.285759	0.104713	0.00340518	2.07014	0.0275423	0.21677
174	43.04	43.32	62.46	53.56	48.93	sp|P36871|PGM1_HUMAN	Phosphoglucomutase-1 OS=Homo sapiens GN=PGM1 PE=1 SV=3	HUMAN	28	P36871	GN=PGM1	1	0.57986	1.36773	0.731139	2.22844	5.80764	4.66333e-08	2.0893	2.77971	35.3183	5.10505	1.6981e-07	2.05116	2.48886	33.1131	1.8197	0.0567028	1.55597	1.1695	10	1.45881	0.175013	1.39316	1.04713	2.72898	2.1677	0.00641261	1.61436	1.34276	15.7036	2.37684	0.00193714	1.67494	1.41906	14.3219
175	42.99	43.56	67.22	54.33	35.36	sp|P31948|STIP1_HUMAN	Stress-induced-phosphoprotein 1 OS=Homo sapiens GN=STIP1 PE=1 SV=1	HUMAN	24	P31948	GN=STIP1	0.972747	0.839663	1.08643	0.862979	1.05682	0.831764	0.671782	1.18032	0.630957	0.981748	0.809096	0.501204	1.18032	0.608135	0.954993	0.60256	0.0131201	1.28233	0.255859	0.772681	0.474242	0.00731574	1.45881	0.114815	0.691831	0.744732	0.231534	1.1695	0.483059	0.870964	0.77983	0.381244	1.1695	0.57544	0.912011
176	42.91	43.71	53.21	43.12	34.34	sp|P40939|ECHA_HUMAN	Trifunctional enzyme subunit alpha, mitochondrial OS=Homo sapiens GN=HADHA PE=1 SV=2	HUMAN	30	P40939	GN=HADHA	0.963829	0.790732	1.1695	0.77983	1.1272	1.61436	0.0172301	1.28233	1.25893	2.80543	1.45881	0.0585895	1.24738	1.1695	2.42103	1.14815	0.398016	1.20226	0.954993	1.49968	1.08643	0.914731	1.19124	0.912011	1.34276	1.04713	0.796385	1.19124	0.879023	1.27057	1.25893	0.3086	1.24738	1.00925	1.80302
177	42.9	45.67	33.58	25.08	20.51	sp|P53621|COPA_HUMAN	Coatomer subunit alpha OS=Homo sapiens GN=COPA PE=1 SV=2	HUMAN	28	P53621	GN=COPA	0.963829	0.903649	1.1272	0.717794	1.08643	0.461318	0.00077104	1.52757	0.133045	0.704693	0.534564	0.00452296	1.39316	0.169044	0.744732	0.794328	0.416891	1.24738	0.570164	0.990832	0.679204	0.112145	1.31826	0.353183	0.895365	1.07647	0.550948	1.15878	0.928966	1.2942	1.13763	0.292236	1.1695	0.972747	1.40605
178	42.82	47.41	65.73	59.7	50.22	sp|P01008|ANT3_HUMAN	Antithrombin-III OS=Homo sapiens GN=SERPINC1 PE=1 SV=1	HUMAN	36	P01008	GN=SERPINC1	0.613762	0.231485	1.45881	0.515229	0.895365	21.0863	1.13003e-09	3.63078	5.80764	42.8549	20.1372	1.01033e-08	3.69828	5.44503	41.3047	15.5597	8.81082e-07	3.76704	4.13048	34.9945	13.4276	1.32462e-05	3.66438	3.66438	30.761	6.54636	0.00378784	3.04789	2.14783	14.8594	5.91562	0.0714635	2.77971	2.12814	14.5881
179	42.74	46.48	23.69	16.85	12.76	sp|P27708|PYR1_HUMAN	CAD protein OS=Homo sapiens GN=CAD PE=1 SV=3	HUMAN	25	P27708	GN=CAD	0.981748	0.784807	1.22462	0.772681	1.20226	1.02802	0.437374	1.24738	0.824138	1.30617	1	0.48457	1.23595	0.809096	1.24738	0.544503	0.0284261	1.47231	0.255859	0.801678	0.47863	0.014792	1.6293	0.2208	0.77983	0.672977	0.00891732	1.30617	0.331131	0.879023	0.554626	0.00745027	1.45881	0.346737	0.809096
180	42.66	50.85	62.29	52.22	41.13	sp|P20700|LMNB1_HUMAN	Lamin-B1 OS=Homo sapiens GN=LMNB1 PE=1 SV=2	HUMAN	35	P20700	GN=LMNB1	0.928966	0.921879	1.09648	0.772681	1.01859	0.524807	0.00900808	1.34276	0.270396	0.704693	0.630957	0.013074	1.22462	0.363078	0.772681	0.346737	0.000138299	1.7378	0.100925	0.60256	0.322107	0.000149378	1.83654	0.0751623	0.591562	0.765597	0.215503	1.19124	0.586138	0.912011	0.928966	0.913847	1.1272	0.801678	1.04713
181	42.56	43.9	39.55	27.81	20.12	sp|P09874|PARP1_HUMAN	Poly [ADP-ribose] polymerase 1 OS=Homo sapiens GN=PARP1 PE=1 SV=4	HUMAN	24	P09874	GN=PARP1	0.831764	0.49071	1.22462	0.630957	1.01859	0.310456	9.8371e-07	1.70608	0.0772681	0.529663	0.409261	4.42155e-06	1.40605	0.140605	0.57544	0.349945	4.89095e-06	1.57036	0.0937562	0.549541	0.277971	1.6212e-06	1.83654	0.0619441	0.510505	0.534564	0.000232295	1.27057	0.299226	0.679204	0.529663	0.000174126	1.2942	0.283139	0.685488
182	42.46	42.59	47.66	40.16	34.4	sp|Q1KMD3|HNRL2_HUMAN	Heterogeneous nuclear ribonucleoprotein U-like protein 2 OS=Homo sapiens GN=HNRNPUL2 PE=1 SV=1	HUMAN	25	Q1KMD3	GN=HNRNPUL2	1.03753	0.916091	1.13763	0.912011	1.20226	0.895365	0.70395	1.18032	0.704693	1.05682	0.928966	0.510813	1.1695	0.77983	1.08643	0.765597	0.13027	1.19124	0.529663	0.912011	0.580764	0.0344686	1.41906	0.145881	0.824138	1.07647	0.725201	1.13763	0.946237	1.2942	1.19124	0.298405	1.14815	1.03753	1.47231
183	42.44	44.46	40.81	31.66	24.92	sp|P55786|PSA_HUMAN	Puromycin-sensitive aminopeptidase OS=Homo sapiens GN=NPEPPS PE=1 SV=2	HUMAN	26	P55786	GN=NPEPPS	0.981748	0.955569	1.15878	0.831764	1.13763	1.45881	0.00879421	1.22462	1.19124	2.31206	1.41906	0.0231234	1.22462	1.15878	2.26986	1.27057	0.11774	1.18032	1.07647	1.90546	1.10662	0.528833	1.20226	0.92045	1.38038	1.11686	0.634212	1.1695	0.954993	1.51356	1.07647	0.460289	1.21339	0.887156	1.31826
184	42.42	44.49	41.67	31.46	25.94	sp|O60313|OPA1_HUMAN	Dynamin-like 120 kDa protein, mitochondrial OS=Homo sapiens GN=OPA1 PE=1 SV=3	HUMAN	25	O60313	GN=OPA1	1	0.974739	1.05682	0.946237	1.05682	0.928966	0.475674	1.08643	0.855067	1.00925	0.928966	0.334517	1.0666	0.870964	0.990832	1.01859	0.908813	1.08643	0.937562	1.10662	0.981748	0.896803	1.07647	0.912011	1.05682	0.937562	0.318498	1.0666	0.870964	1	0.954993	0.357218	1.08643	0.879023	1.03753
185	42.28	43.35	28.46	18.56	13.48	sp|P01031|CO5_HUMAN	Complement C5 OS=Homo sapiens GN=C5 PE=1 SV=4	HUMAN	23	P01031	GN=C5	0.887156	0.547879	1.19124	0.654636	1.05682	1.95884	0.000110718	1.43219	1.36773	4.13048	1.88799	0.000512107	1.41906	1.33045	3.94457	1.83654	0.00108691	1.40605	1.30617	3.7325	1.70608	0.00223735	1.34276	1.27057	3.31131	1.5417	0.0116213	1.30617	1.18032	2.91072	1.47231	0.0301802	1.30617	1.1272	2.51189
186	42.22	44.33	29.28	17.55	13.18	sp|Q5T5P2|SKT_HUMAN	Sickle tail protein homolog OS=Homo sapiens GN=KIAA1217 PE=1 SV=2	HUMAN	25	Q5T5P2	GN=KIAA1217	0.751623	0.449123	1.36773	0.570164	1.02802	0.187068	1.84468e-05	2.60615	0.0691831	0.487529	0.387258	0.00118792	1.59956	0.167494	0.619441	0.246604	1.79293e-05	2.05116	0.100925	0.505825	0.212814	0.00243071	2.31206	0.0847227	0.49204	0.801678	0.412306	1.25893	0.636796	1.00925	1.03753	0.910942	1.19124	0.870964	1.27057
187	42.14	42.23	44.03	34.02	32.37	sp|Q92841|DDX17_HUMAN	Probable ATP-dependent RNA helicase DDX17 OS=Homo sapiens GN=DDX17 PE=1 SV=2	HUMAN	26	Q92841	GN=DDX17	1.0666	0.55084	1.15878	0.92045	1.47231	1.1272	0.673807	1.20226	0.937562	1.65959	1.11686	0.580339	1.20226	0.928966	1.51356	0.724436	0.0296464	1.25893	0.376704	0.912011	0.505825	0.00548519	1.51356	0.104713	0.765597	1.02802	0.885939	1.18032	0.870964	1.41906	1.07647	0.90155	1.19124	0.903649	1.44544
188	42.02	42.34	49.09	45.27	39.09	sp|Q14247|SRC8_HUMAN	Src substrate cortactin OS=Homo sapiens GN=CTTN PE=1 SV=2	HUMAN	26	Q14247	GN=CTTN	0.903649	0.881334	1.21339	0.724436	1.09648	1.0666	0.633291	1.19124	0.895365	1.2942	1.02802	0.457213	1.18032	0.870964	1.23595	0.824138	0.403587	1.22462	0.613762	1.00925	0.469894	0.0134846	1.75388	0.169044	0.824138	2.01372	5.7054e-05	1.41906	1.41906	3.59749	1.99526	6.82595e-05	1.39316	1.43219	3.16228
189	41.92	43.87	33.89	28.45	24.03	sp|Q13423|NNTM_HUMAN	NAD(P) transhydrogenase, mitochondrial OS=Homo sapiens GN=NNT PE=1 SV=3	HUMAN	28	Q13423	GN=NNT	1.07647	0.605677	1.0666	1.00925	1.19124	0.515229	0.000267341	1.34276	0.192309	0.691831	0.554626	0.000526972	1.2942	0.275423	0.717794	0.809096	0.152518	1.13763	0.60256	0.92045	0.731139	0.0456045	1.18032	0.515229	0.862979	0.758578	0.0985215	1.1695	0.559758	0.887156	0.77983	0.204495	1.15878	0.580764	0.903649
190	41.57	43.87	52.32	46.98	44.3	sp|Q92945|FUBP2_HUMAN	Far upstream element-binding protein 2 OS=Homo sapiens GN=KHSRP PE=1 SV=4	HUMAN	32	Q92945	GN=KHSRP	1.18032	0.766797	1.23595	0.954993	1.61436	2.72898	0.000782512	1.67494	1.6293	5.86138	2.67917	0.000664888	1.65959	1.61436	5.54626	1.35519	0.433787	1.2942	1.04713	2.10863	0.691831	0.104213	1.39316	0.496592	0.963829	1.58489	0.246914	1.39316	1.13763	2.93765	1.90546	0.0326134	1.48594	1.28233	3.80189
191	41.5	43.58	60.51	52.33	44.78	sp|P29401|TKT_HUMAN	Transketolase OS=Homo sapiens GN=TKT PE=1 SV=3	HUMAN	40	P29401	GN=TKT	0.903649	0.855737	1.20226	0.711214	1.08643	2.58226	0.000279674	1.69044	1.52757	5.91562	2.39883	0.000283275	1.64437	1.45881	5.29663	1.65959	0.191082	1.44544	1.14815	3.16228	1.1695	0.868871	1.21339	0.963829	1.47231	2.53513	0.000221811	1.65959	1.52757	6.0256	2.39883	0.000554077	1.64437	1.45881	5.24807
192	41.38	41.37	66.07	57.98	56.18	sp|P50395|GDIB_HUMAN	Rab GDP dissociation inhibitor beta OS=Homo sapiens GN=GDI2 PE=1 SV=2	HUMAN	26	P50395	GN=GDI2	1.27057	0.749091	1.31826	0.963829	2.14783	1.30617	0.943628	1.43219	0.912011	2.0893	1.0666	0.588236	1.39316	0.765597	1.52757	0.981748	0.40766	1.41906	0.704693	1.39316	0.524807	0.0764146	1.88799	0.310456	0.990832	0.679204	0.0889923	1.51356	0.248886	1.02802	0.787046	0.263034	1.43219	0.416869	1.1272
193	41.15	41.86	37.34	28.23	23.18	sp|Q7L014|DDX46_HUMAN	Probable ATP-dependent RNA helicase DDX46 OS=Homo sapiens GN=DDX46 PE=1 SV=2	HUMAN	24	Q7L014	GN=DDX46	0.990832	0.499554	1.15878	0.787046	1.14815	0.597035	0.00359153	1.25893	0.255859	0.751623	0.642688	0.00807628	1.22462	0.387258	0.787046	0.654636	0.00771534	1.23595	0.328095	0.809096	0.630957	0.00828331	1.25893	0.343558	0.794328	0.724436	0.0713631	1.19124	0.47863	0.862979	0.824138	0.178991	1.14815	0.57544	0.946237
194	40.86	40.84	90.2	87.84	80	sp|P62258|1433E_HUMAN	14-3-3 protein epsilon OS=Homo sapiens GN=YWHAE PE=1 SV=1	HUMAN	38	P62258	GN=YWHAE	0.912011	0.695292	1.09648	0.809096	1	1.48594	0.0478078	1.20226	1.23595	1.87068	1.41906	0.146703	1.18032	1.20226	1.78649	1.15878	0.385971	1.1272	1.02802	1.34276	0.887156	0.232632	1.13763	0.758578	1.00925	1.0666	0.589239	1.11686	0.954993	1.20226	1.04713	0.275291	1.11686	0.937562	1.18032
195	40.82	44.52	30.87	24.46	22.05	sp|P14543|NID1_HUMAN	Nidogen-1 OS=Homo sapiens GN=NID1 PE=1 SV=3	HUMAN	29	P14543	GN=NID1	0.946237	0.649727	1.24738	0.608135	1.18032	3.04789	0.00494587	1.92309	1.58489	15.7036	3.16228	0.000692317	1.83654	1.72187	16.9044	8.31764	6.94336e-11	2.29087	3.63078	34.9945	7.94328	1.12726e-10	2.29087	3.46737	35.9749	2.10863	0.21123	1.77011	1.19124	8.16582	1.59956	0.635191	1.44544	1.10662	5.54626
196	40.62	41.36	61.93	51.98	45.39	sp|Q15582|BGH3_HUMAN	Transforming growth factor-beta-induced protein ig-h3 OS=Homo sapiens GN=TGFBI PE=1 SV=1	HUMAN	34	Q15582	GN=TGFBI	0.855067	0.182998	1.22462	0.586138	1.04713	1.41906	0.872576	1.28233	1.10662	2.39883	1.24738	0.901271	1.30617	0.954993	2.0893	2.60615	0.0669703	1.58489	1.64437	7.44732	1.59956	0.591339	1.39316	1.14815	3.59749	3.28095	7.95114e-05	1.65959	1.97697	9.81748	2.01372	0.000177772	1.28233	1.57036	4.16869
197	40.57	42.29	27.43	17.55	12.49	sp|Q15746|MYLK_HUMAN	Myosin light chain kinase, smooth muscle OS=Homo sapiens GN=MYLK PE=1 SV=4	HUMAN	27	Q15746	GN=MYLK	0.630957	0.832369	1.51356	0.420727	0.954993	5.80764	0.106158	2.63027	2.208	20.7014	4.7863	0.162223	2.37684	2.01372	17.378	17.8649	0.0146874	2.70396	6.60693	44.4631	16.9044	0.0164649	2.75423	6.13762	44.4631	2.42103	0.300947	1.85353	1.30617	7.11213	2.12814	0.659073	1.72187	1.23595	7.87046
198	40.54	82.84	77.19	68.72	58.47	sp|P07900|HS90A_HUMAN	Heat shock protein HSP 90-alpha OS=Homo sapiens GN=HSP90AA1 PE=1 SV=5	HUMAN	80	P07900	GN=HSP90AA1	1.11686	0.50604	1.11686	1	1.30617	0.711214	0.0704203	1.22462	0.515229	0.870964	0.672977	0.138931	1.24738	0.457088	0.83946	0.831764	0.395266	1.15878	0.704693	0.963829	0.524807	0.0227168	1.47231	0.260615	0.772681	0.816582	0.791593	1.18032	0.654636	0.963829	0.824138	0.683537	1.18032	0.691831	0.972747
199	40.5	44.99	84.27	79.4	72.28	sp|P02647|APOA1_HUMAN	Apolipoprotein A-I OS=Homo sapiens GN=APOA1 PE=1 SV=1	HUMAN	52	P02647	GN=APOA1	1.02802	0.881264	1.11686	0.92045	1.15878	5.19996	2.33535e-05	2.33346	2.22844	11.695	4.9204	0.000108733	2.33346	2.10863	11.1686	5.49541	2.53925e-05	2.42103	2.26986	12.4738	4.36516	0.00017306	2.26986	1.92309	10.0925	2.85759	0.0124679	1.92309	1.48594	6.25173	2.53513	0.00580754	1.75388	1.44544	5.15229
200	40.47	40.53	42.8	33.26	30.19	sp|Q14697|GANAB_HUMAN	Neutral alpha-glucosidase AB OS=Homo sapiens GN=GANAB PE=1 SV=3	HUMAN	34	Q14697	GN=GANAB	1.02802	0.71921	1.10662	0.928966	1.15878	1.02802	0.677803	1.15878	0.887156	1.20226	1.02802	0.751626	1.13763	0.903649	1.19124	0.704693	0.060829	1.18032	0.448745	0.831764	0.580764	0.020546	1.30617	0.185353	0.758578	0.794328	0.202555	1.18032	0.570164	0.937562	0.809096	0.134822	1.18032	0.57544	0.954993
201	40.36	45.78	84.06	77.81	65.63	sp|P08758|ANXA5_HUMAN	Annexin A5 OS=Homo sapiens GN=ANXA5 PE=1 SV=2	HUMAN	35	P08758	GN=ANXA5	0.42462	0.0725435	1.52757	0.17378	0.648634	8.16582	8.94137e-06	3.19154	2.55859	19.0546	8.3946	5.10648e-07	3.28095	2.55859	21.0863	5.86138	0.000366412	2.99226	1.95884	14.9968	5.05825	0.000461997	2.80543	1.80302	12.0226	3.7325	0.0940568	2.67917	1.39316	7.04693	1.8197	0.767909	2.07014	0.879023	3.43558
202	40.35	41.7	60.04	50.83	44.2	sp|Q99832|TCPH_HUMAN	T-complex protein 1 subunit eta OS=Homo sapiens GN=CCT7 PE=1 SV=2	HUMAN	27	Q99832	GN=CCT7	1.0666	0.715192	1.1272	0.946237	1.30617	0.912011	0.62442	1.18032	0.751623	1.07647	0.879023	0.413949	1.21339	0.691831	1.0666	0.887156	0.578506	1.20226	0.711214	1.0666	0.737904	0.248597	1.31826	0.501187	0.972747	1.22462	0.283487	1.20226	1.01859	1.69044	1.34276	0.0902404	1.22462	1.09648	1.78649
203	40.23	41.34	68.97	62.43	53.64	sp|P78371|TCPB_HUMAN	T-complex protein 1 subunit beta OS=Homo sapiens GN=CCT2 PE=1 SV=4	HUMAN	30	P78371	GN=CCT2	1.07647	0.549114	1.13763	0.946237	1.24738	1.03753	0.693993	1.18032	0.879023	1.22462	0.903649	0.790045	1.18032	0.731139	1.0666	0.879023	0.631429	1.18032	0.711214	1.03753	0.704693	0.274838	1.31826	0.409261	0.928966	1.08643	0.884891	1.14815	0.946237	1.35519	1.13763	0.517496	1.15878	0.981748	1.40605
204	40.13	40.36	31.01	19.45	15.39	sp|Q07157|ZO1_HUMAN	Tight junction protein ZO-1 OS=Homo sapiens GN=TJP1 PE=1 SV=3	HUMAN	24	Q07157	GN=TJP1	1.05682	0.973304	1.15878	0.912011	1.41906	1.39316	0.0219934	1.21339	1.14815	2.42103	1.38038	0.0320719	1.20226	1.14815	2.42103	1.77011	0.000327036	1.27057	1.39316	3.56451	1.58489	0.00395518	1.23595	1.28233	3.01995	1.01859	0.768405	1.21339	0.83946	1.2942	1.10662	0.734124	1.18032	0.937562	1.5417
205	39.86	40.17	53.96	42.21	32.65	sp|P13010|XRCC5_HUMAN	X-ray repair cross-complementing protein 5 OS=Homo sapiens GN=XRCC5 PE=1 SV=3	HUMAN	23	P13010	GN=XRCC5	0.990832	0.943095	1.14815	0.903649	1.13763	1.39316	0.0256123	1.18032	1.18032	1.8197	1.33045	0.0385572	1.14815	1.15878	1.88799	0.912011	0.711542	1.15878	0.751623	1.05682	0.758578	0.641231	1.28233	0.363078	0.972747	0.887156	0.712533	1.1695	0.685488	1.03753	0.847227	0.435842	1.21339	0.586138	1.02802
206	39.74	40.79	30.39	21.7	13.82	sp|Q04637|IF4G1_HUMAN	Eukaryotic translation initiation factor 4 gamma 1 OS=Homo sapiens GN=EIF4G1 PE=1 SV=4	HUMAN	24	Q04637	GN=EIF4G1	0.972747	0.965088	1.0666	0.912011	1.03753	0.524807	0.000193323	1.28233	0.346737	0.672977	0.57544	0.000841938	1.25893	0.401791	0.724436	0.613762	0.000831753	1.21339	0.448745	0.744732	0.597035	0.000740045	1.22462	0.428549	0.731139	0.685488	0.00781103	1.18032	0.534564	0.809096	0.698232	0.0062497	1.19124	0.539511	0.831764
207	39.43	42.49	40.88	31.33	22.64	sp|Q9Y5B9|SP16H_HUMAN	FACT complex subunit SPT16 OS=Homo sapiens GN=SUPT16H PE=1 SV=1	HUMAN	26	Q9Y5B9	GN=SUPT16H	1.02802	0.716427	1.25893	0.816582	1.22462	0.946237	0.893207	1.27057	0.731139	1.20226	0.77983	0.201922	1.21339	0.564937	0.946237	0.483059	0.00113079	1.41906	0.110662	0.685488	0.474242	0.0100558	1.61436	0.122462	0.765597	0.554626	0.00283576	1.31826	0.158489	0.731139	0.586138	0.0200944	1.38038	0.224905	0.809096
208	39.34	41.2	50.72	47.85	41.76	sp|P00367|DHE3_HUMAN	Glutamate dehydrogenase 1, mitochondrial OS=Homo sapiens GN=GLUD1 PE=1 SV=2	HUMAN	29	P00367	GN=GLUD1	0.928966	0.717981	1.13763	0.737904	1.05682	1.1695	0.0734859	1.1695	1	1.49968	1.0666	0.325289	1.14815	0.928966	1.2942	1.23595	0.132334	1.1695	1.05682	1.78649	1.07647	0.250447	1.15878	0.928966	1.31826	1.58489	0.00618507	1.23595	1.28233	2.48886	1.7378	0.00623073	1.27057	1.36773	2.75423
209	39.25	40.06	20.05	13.19	7.927	sp|P04275|VWF_HUMAN	von Willebrand factor OS=Homo sapiens GN=VWF PE=1 SV=4	HUMAN	19	P04275	GN=VWF	0.903649	0.491914	1.21339	0.691831	1.09648	2.1677	1.79176e-05	1.41906	1.52757	8.70964	1.94089	0.000303482	1.39316	1.39316	6.60693	2.99226	4.66142e-08	1.5417	1.94089	12.8233	2.83139	1.05758e-07	1.51356	1.87068	12.4738	1.25893	0.417319	1.20226	1.04713	3.37287	1.15878	0.339219	1.22462	0.946237	2.14783
210	39.22	43.24	43.93	34.88	29.03	sp|P35606|COPB2_HUMAN	Coatomer subunit beta' OS=Homo sapiens GN=COPB2 PE=1 SV=2	HUMAN	24	P35606	GN=COPB2	1.01859	0.975189	1.25893	0.809096	1.23595	0.711214	0.177057	1.34276	0.465586	0.954993	0.912011	0.37338	1.23595	0.724436	1.1272	0.824138	0.529025	1.28233	0.580764	1.05682	0.660693	0.192558	1.41906	0.349945	0.937562	1.36773	0.0971076	1.24738	1.09648	1.77011	1.45881	0.0404931	1.21339	1.20226	1.94089
211	39.22	41.65	28.32	16.59	12.95	sp|P48681|NEST_HUMAN	Nestin OS=Homo sapiens GN=NES PE=1 SV=2	HUMAN	21	P48681	GN=NES	0.912011	0.579942	1.28233	0.597035	1.1695	2.42103	4.68397e-05	1.58489	1.52757	11.5878	2.03236	0.00315448	1.47231	1.38038	8.3946	4.7863	1.74284e-10	1.80302	2.65461	23.3346	4.74242	2.30328e-10	1.80302	2.63027	22.9087	1.28233	0.510168	1.34276	0.954993	2.26986	1.14815	0.679286	1.2942	0.887156	1.85353
212	39.08	40.05	46.49	32.23	25.83	sp|P49588|SYAC_HUMAN	Alanine--tRNA ligase, cytoplasmic OS=Homo sapiens GN=AARS PE=1 SV=2	HUMAN	22	P49588	GN=AARS	1	0.928093	1.1272	0.887156	1.1272	0.879023	0.409766	1.18032	0.731139	1.03753	0.862979	0.357823	1.18032	0.724436	1.01859	1.03753	0.974614	1.18032	0.879023	1.23595	0.711214	0.193879	1.23595	0.559758	0.879023	0.765597	0.172092	1.14815	0.642688	0.879023	0.83946	0.578844	1.14815	0.704693	0.963829
213	39.01	39.47	47.91	36.79	27.06	sp|P11586|C1TC_HUMAN	C-1-tetrahydrofolate synthase, cytoplasmic OS=Homo sapiens GN=MTHFD1 PE=1 SV=3	HUMAN	22	P11586	GN=MTHFD1	1.1695	0.311266	1.13763	1.02802	1.51356	0.554626	0.0348319	1.36773	0.376704	0.758578	0.698232	0.0965069	1.20226	0.559758	0.83946	0.544503	0.0141966	1.35519	0.313329	0.737904	0.474242	0.0205898	1.52757	0.239883	0.724436	0.356451	0.000619281	1.67494	0.128233	0.597035	0.401791	0.000951561	1.58489	0.17378	0.636796
214	38.91	39.74	35.46	25.89	22.58	sp|Q01813|PFKAP_HUMAN	ATP-dependent 6-phosphofructokinase, platelet type OS=Homo sapiens GN=PFKP PE=1 SV=2	HUMAN	29	Q01813	GN=PFKP	0.954993	0.862677	1.14815	0.801678	1.09648	0.121339	0.000169914	3.13329	0.0353183	0.380189	0.144544	0.000312397	3.10456	0.0387258	0.448745	0.704693	0.268218	1.34276	0.505825	0.946237	0.591562	0.0489697	1.35519	0.349945	0.801678	1.08643	0.23485	1.28233	0.847227	1.43219	0.963829	0.470787	1.33045	0.731139	1.28233
215	38.79	39.01	59.49	51.48	43.25	sp|P48637|GSHB_HUMAN	Glutathione synthetase OS=Homo sapiens GN=GSS PE=1 SV=1	HUMAN	20	P48637	GN=GSS	0.895365	0.757678	1.14815	0.717794	1.02802	1.18032	0.429728	1.19124	0.990832	1.6293	1.23595	0.353406	1.19124	1.03753	1.72187	1.43219	0.07541	1.24738	1.14815	2.05116	1.23595	0.137402	1.21339	1.01859	1.64437	1.69044	0.0385404	1.28233	1.31826	2.75423	1.80302	0.0103173	1.30617	1.38038	2.99226
216	38.78	72.3	33.04	22.23	15.58	sp|Q9Y4G6|TLN2_HUMAN	Talin-2 OS=Homo sapiens GN=TLN2 PE=1 SV=4	HUMAN	43	Q9Y4G6	GN=TLN2	0.758578	0.661531	1.30617	0.428549	0.990832	2.96483	6.92388e-07	1.6293	1.8197	16.9044	2.75423	6.05073e-06	1.59956	1.72187	15.5597	2.85759	3.04494e-06	1.59956	1.78649	16.9044	2.60615	1.04321e-05	1.58489	1.64437	14.0605	1.18032	0.42012	1.30617	0.903649	1.7378	1.23595	0.223973	1.2942	0.954993	2.01372
217	38.59	39.57	39.67	28.62	20.16	sp|Q86VP6|CAND1_HUMAN	Cullin-associated NEDD8-dissociated protein 1 OS=Homo sapiens GN=CAND1 PE=1 SV=2	HUMAN	22	Q86VP6	GN=CAND1	0.92045	0.78479	1.1272	0.672977	1.03753	1.00925	0.950381	1.24738	0.809096	1.28233	1.07647	0.689478	1.20226	0.895365	1.44544	1.1272	0.515275	1.23595	0.912011	1.51356	0.691831	0.127594	1.44544	0.299226	1	0.895365	0.557653	1.23595	0.704693	1.10662	0.887156	0.661446	1.23595	0.660693	1.09648
218	38.51	43.04	42	33.83	33.26	sp|Q99959|PKP2_HUMAN	Plakophilin-2 OS=Homo sapiens GN=PKP2 PE=1 SV=2	HUMAN	33	Q99959	GN=PKP2	0.972747	0.627353	1.28233	0.758578	1.24738	0.505825	0.122275	1.72187	0.161436	0.870964	0.328095	0.00145488	2.1677	0.0895365	0.711214	2.42103	0.00118984	1.5417	1.57036	4.61318	1.94089	0.0334878	1.47231	1.31826	3.31131	2.55859	0.00029297	1.5417	1.65959	4.7863	2.67917	9.56814e-05	1.5417	1.7378	4.83059
219	38.51	39.45	45.97	34.45	23.62	sp|Q8WUM4|PDC6I_HUMAN	Programmed cell death 6-interacting protein OS=Homo sapiens GN=PDCD6IP PE=1 SV=1	HUMAN	23	Q8WUM4	GN=PDCD6IP	0.946237	0.963598	1.13763	0.794328	1.07647	1.30617	0.0821051	1.1695	1.11686	1.65959	1.18032	0.26634	1.15878	1.01859	1.47231	1.20226	0.216376	1.14815	1.04713	1.48594	1	0.976424	1.18032	0.847227	1.1695	1.03753	0.789182	1.19124	0.870964	1.23595	1.22462	0.179996	1.18032	1.03753	1.5417
220	38.51	38.77	63.87	56.29	46.71	sp|P14868|SYDC_HUMAN	Aspartate--tRNA ligase, cytoplasmic OS=Homo sapiens GN=DARS PE=1 SV=2	HUMAN	21	P14868	GN=DARS	1.02802	0.980478	1.14815	0.895365	1.35519	0.539511	0.00315403	1.43219	0.248886	0.772681	0.432514	0.000494648	1.59956	0.203236	0.691831	0.353183	0.00014813	1.8197	0.113763	0.642688	0.47863	0.000793669	1.51356	0.172187	0.724436	0.591562	0.0187365	1.35519	0.288403	0.801678	0.642688	0.0108057	1.24738	0.413047	0.801678
221	38.27	49.39	62.59	55.59	47.9	sp|Q16555|DPYL2_HUMAN	Dihydropyrimidinase-related protein 2 OS=Homo sapiens GN=DPYSL2 PE=1 SV=1	HUMAN	38	Q16555	GN=DPYSL2	1.1272	0.890191	1.22462	0.92045	2.03236	6.85488	8.97335e-07	1.97697	3.46737	42.8549	6.60693	1.30809e-06	1.97697	3.34195	40.5509	5.29663	7.23026e-06	1.90546	2.77971	34.9945	4.20727	4.50552e-05	1.85353	2.26986	30.479	3.0761	0.0011179	1.72187	1.78649	21.677	2.91072	0.00127157	1.72187	1.69044	19.2309
222	38.01	40.5	55.46	45.9	40.1	sp|Q9UHD8|SEPT9_HUMAN	Septin-9 OS=Homo sapiens GN=SEPT9 PE=1 SV=2	HUMAN	25	Q9UHD8	GN=SEPT9	0.937562	0.719063	1.34276	0.724436	1.25893	2.70396	4.06851e-05	1.65959	1.6293	17.8649	2.63027	5.9119e-05	1.65959	1.58489	16.5959	2.88403	9.20803e-06	1.69044	1.70608	19.7697	2.44343	0.000208971	1.59956	1.52757	15.2757	2.24905	0.000156843	1.5417	1.45881	15.1356	2.80543	8.18946e-06	1.64437	1.70608	21.677
223	37.98	40.81	43.74	36.13	30.65	sp|Q12906|ILF3_HUMAN	Interleukin enhancer-binding factor 3 OS=Homo sapiens GN=ILF3 PE=1 SV=3	HUMAN	34	Q12906	GN=ILF3	0.92045	0.582914	1.10662	0.691831	1.01859	0.92045	0.734362	1.15878	0.737904	1.0666	0.990832	0.98522	1.18032	0.855067	1.1695	0.772681	0.1566	1.20226	0.515229	0.928966	0.666807	0.112823	1.33045	0.322107	0.887156	1.1272	0.322233	1.13763	0.990832	1.38038	1.14815	0.461052	1.13763	1.00925	1.43219
224	37.84	40.27	54.17	45.01	39.77	sp|P09960|LKHA4_HUMAN	Leukotriene A-4 hydrolase OS=Homo sapiens GN=LTA4H PE=1 SV=2	HUMAN	33	P09960	GN=LTA4H	0.824138	0.402786	1.72187	0.549541	1.41906	4.74242	5.7638e-08	2.10863	2.24905	34.0408	4.74242	9.26791e-08	2.0893	2.26986	34.3558	2.80543	6.5214e-05	1.77011	1.58489	23.9883	1.88799	0.00300143	1.48594	1.27057	11.9124	2.85759	8.19115e-05	1.80302	1.58489	23.9883	3.01995	4.0976e-05	1.83654	1.64437	23.9883
225	37.82	41.19	60.91	55.12	46.25	sp|P02461|CO3A1_HUMAN	Collagen alpha-1(III) chain OS=Homo sapiens GN=COL3A1 PE=1 SV=4	HUMAN	153	P02461	GN=COL3A1	1.0666	0.3525	3.25087	0.328095	1.78649	4.13048	0.309998	1.72187	2.39883	7.17794	3.94457	0.295875	1.7378	2.26986	6.79204	1.95884	0.667654	1.52757	1.28233	3.13329	2.88403	0.606881	1.78649	1.61436	5.19996	1.10662	0.377184	2.37684	0.465586	1.78649	1.08643	0.411284	2.208	0.49204	1.77011
226	37.75	42.37	49.87	42.15	36.65	sp|P00751|CFAB_HUMAN	Complement factor B OS=Homo sapiens GN=CFB PE=1 SV=2	HUMAN	34	P00751	GN=CFB	0.990832	0.949702	1.11686	0.870964	1.10662	1.94089	4.62162e-05	1.23595	1.57036	3.01995	1.80302	0.000255011	1.22462	1.47231	2.70396	2.0893	6.03207e-06	1.25893	1.65959	3.37287	1.78649	0.000244856	1.22462	1.45881	2.67917	1.70608	0.000431097	1.21339	1.40605	2.53513	1.78649	0.000355055	1.23595	1.44544	2.70396
227	37.67	38.76	36.23	27.93	18.91	sp|Q7L576|CYFP1_HUMAN	Cytoplasmic FMR1-interacting protein 1 OS=Homo sapiens GN=CYFIP1 PE=1 SV=1	HUMAN	23	Q7L576	GN=CYFIP1	0.946237	0.997847	1.14815	0.787046	1.08643	1.00925	0.657761	1.20226	0.83946	1.24738	0.937562	0.778795	1.20226	0.77983	1.1272	0.903649	0.737196	1.19124	0.737904	1.07647	0.737904	0.157231	1.28233	0.420727	0.946237	0.608135	0.0214818	1.28233	0.280543	0.77983	0.666807	0.0573596	1.28233	0.356451	0.855067
228	37.56	38.43	61.29	56.93	47.82	sp|P04040|CATA_HUMAN	Catalase OS=Homo sapiens GN=CAT PE=1 SV=3	HUMAN	26	P04040	GN=CAT	1.0666	0.391209	1.27057	0.83946	1.85353	1.38038	0.18925	1.30617	1.05682	3.40408	1.27057	0.120981	1.25893	1.00925	3.28095	3.28095	7.4692e-07	1.59956	2.05116	12.1339	2.99226	5.24936e-06	1.5417	1.94089	12.4738	1.34276	0.208668	1.2942	1.03753	3.49945	1.44544	0.0677409	1.30617	1.10662	4.20727
229	37.4	44.62	56.12	49.46	44.6	sp|P17987|TCPA_HUMAN	T-complex protein 1 subunit alpha OS=Homo sapiens GN=TCP1 PE=1 SV=1	HUMAN	30	P17987	GN=TCP1	0.981748	0.54554	1.14815	0.77983	1.1272	0.990832	0.87428	1.20226	0.824138	1.19124	1.11686	0.382307	1.1695	0.954993	1.47231	0.990832	0.72976	1.20226	0.83946	1.19124	0.772681	0.247425	1.24738	0.452898	0.963829	1.1272	0.479021	1.1695	0.963829	1.47231	1.21339	0.128565	1.20226	1.00925	1.6293
230	37.4	39.82	59.76	52.29	43.63	sp|P30153|2AAA_HUMAN	Serine/threonine-protein phosphatase 2A 65 kDa regulatory subunit A alpha isoform OS=Homo sapiens GN=PPP2R1A PE=1 SV=4	HUMAN	25	P30153	GN=PPP2R1A	1.11686	0.638539	1.38038	0.809096	1.85353	1.65959	0.0765684	1.67494	0.990832	2.51189	1.92309	0.0391624	1.58489	1.21339	2.80543	1.90546	0.0249851	1.65959	1.14815	2.88403	1.04713	0.940351	1.30617	0.801678	1.44544	0.912011	0.648258	1.24738	0.717794	1.13763	0.625173	0.208668	1.38038	0.474242	0.862979
231	37.16	41.01	28.02	19.19	13.08	sp|P16157|ANK1_HUMAN	Ankyrin-1 OS=Homo sapiens GN=ANK1 PE=1 SV=3	HUMAN	25	P16157	GN=ANK1	1.05682	0.442175	1.18032	0.895365	1.39316	1.64437	0.0240552	1.38038	1.19124	2.33346	1.5417	0.0247935	1.34276	1.14815	2.35505	2.60615	4.15514e-06	1.43219	1.8197	5.10505	2.60615	2.86077e-05	1.43219	1.8197	4.9204	0.432514	0.0433499	1.7378	0.0559758	0.751623	0.328095	0.048317	1.94089	0.0383707	0.636796
232	37.12	43.46	78.87	63.03	47.89	sp|P09493|TPM1_HUMAN	Tropomyosin alpha-1 chain OS=Homo sapiens GN=TPM1 PE=1 SV=2	HUMAN	27	P09493	GN=TPM1	0.83946	0.456	1.55597	0.103753	1.30617	4.69894	0.0057442	2.88403	1.6293	15.9956	3.16228	0.032713	2.39883	1.31826	12.2462	13.3045	1.06571e-05	3.0761	4.32514	42.462	12.2462	1.65195e-05	3.0761	3.98107	39.8107	4.61318	0.0101229	2.75423	1.67494	16.1436	3.90841	0.0393583	2.60615	1.49968	10.0925
233	37.12	37.25	66.52	57.88	57.24	sp|P61978|HNRPK_HUMAN	Heterogeneous nuclear ribonucleoprotein K OS=Homo sapiens GN=HNRNPK PE=1 SV=1	HUMAN	33	P61978	GN=HNRNPK	0.972747	0.901528	1.10662	0.847227	1.07647	1.00925	0.809977	1.14815	0.879023	1.13763	0.912011	0.707105	1.15878	0.772681	1.05682	0.809096	0.11611	1.1695	0.660693	0.946237	0.648634	0.0650599	1.2942	0.428549	0.83946	0.92045	0.937254	1.14815	0.794328	1.05682	0.928966	0.717416	1.1272	0.801678	1.04713
234	36.96	37.72	48.96	39.81	34.19	sp|O60506|HNRPQ_HUMAN	Heterogeneous nuclear ribonucleoprotein Q OS=Homo sapiens GN=SYNCRIP PE=1 SV=2	HUMAN	28	O60506	GN=SYNCRIP	1.04713	0.697362	1.1272	0.928966	1.21339	0.49204	0.0160492	1.39316	0.172187	0.685488	0.608135	0.0725605	1.38038	0.319154	0.83946	0.420727	0.0250477	1.67494	0.110662	0.704693	0.340408	0.00544387	1.7378	0.0529663	0.591562	0.613762	0.074865	1.31826	0.296483	0.809096	0.554626	0.0506031	1.41906	0.212814	0.787046
235	36.85	37.33	35.06	26.94	22.37	sp|Q8IUX7|AEBP1_HUMAN	Adipocyte enhancer-binding protein 1 OS=Homo sapiens GN=AEBP1 PE=1 SV=1	HUMAN	25	Q8IUX7	GN=AEBP1	1.28233	0.8288	1.33045	0.963829	3.53183	4.36516	1.96921e-07	1.90546	2.29087	34.3558	4.20727	3.61429e-07	1.88799	2.22844	33.1131	2.0893	0.0166723	1.64437	1.27057	12.0226	1.90546	0.0247164	1.59956	1.19124	8.95365	2.83139	8.19215e-05	1.7378	1.6293	24.6604	2.80543	9.92568e-05	1.72187	1.6293	24.2103
236	36.85	37.1	61.06	54.42	45.8	sp|P49411|EFTU_HUMAN	Elongation factor Tu, mitochondrial OS=Homo sapiens GN=TUFM PE=1 SV=2	HUMAN	36	P49411	GN=TUFM	1.05682	0.796642	1.08643	0.972747	1.27057	0.267917	0.00032081	1.83654	0.0847227	0.49204	0.319154	0.000548771	1.6293	0.119124	0.519996	0.49204	0.00762586	1.34276	0.301995	0.660693	0.353183	0.00163936	1.57036	0.148594	0.554626	0.413047	0.00141057	1.43219	0.203236	0.591562	0.510505	0.0114647	1.33045	0.299226	0.679204
237	36.82	37.08	47.65	31.14	27.92	sp|P05164|PERM_HUMAN	Myeloperoxidase OS=Homo sapiens GN=MPO PE=1 SV=1	HUMAN	28	P05164	GN=MPO	0.704693	0.108622	1.33045	0.428549	0.937562	0.539511	0.275397	1.40605	0.164437	0.758578	0.648634	0.412064	1.49968	0.313329	0.972747	1.33045	0.43933	1.40605	0.946237	2.03236	1.92309	0.114271	1.43219	1.34276	3.25087	4.69894	0.00908498	1.6293	2.88403	11.9124	4.13048	0.0986242	1.55597	2.65461	10.666
238	36.78	38.12	45.94	35.99	27.17	sp|P07384|CAN1_HUMAN	Calpain-1 catalytic subunit OS=Homo sapiens GN=CAPN1 PE=1 SV=1	HUMAN	27	P07384	GN=CAPN1	1.04713	0.816528	1.23595	0.847227	1.34276	1.11686	0.570057	1.24738	0.895365	1.47231	1.05682	0.662062	1.22462	0.862979	1.36773	1.75388	0.00386535	1.35519	1.2942	3.49945	1.41906	0.0462934	1.28233	1.10662	2.48886	1.67494	0.00682813	1.35519	1.23595	3.31131	1.55597	0.015271	1.36773	1.13763	2.39883
239	36.59	36.68	62.71	56.99	52.33	sp|Q13228|SBP1_HUMAN	Selenium-binding protein 1 OS=Homo sapiens GN=SELENBP1 PE=1 SV=2	HUMAN	28	Q13228	GN=SELENBP1	0.758578	0.912299	1.30617	0.469894	0.990832	3.13329	0.890192	1.64437	1.90546	15.9956	3.13329	1.04076e-05	1.52757	2.05116	18.0302	4.20727	2.73239e-07	1.61436	2.60615	22.4905	4.09261	2.75342e-07	1.61436	2.53513	22.2844	0.724436	0.462857	1.2942	0.20893	0.937562	0.642688	0.232695	1.39316	0.16293	0.895365
240	36.44	36.66	50.64	38.46	32.44	sp|Q99798|ACON_HUMAN	Aconitate hydratase, mitochondrial OS=Homo sapiens GN=ACO2 PE=1 SV=2	HUMAN	25	Q99798	GN=ACO2	1.11686	0.528116	1.07647	1.03753	1.28233	0.787046	0.0221795	1.20226	0.586138	0.946237	0.824138	0.0737171	1.15878	0.642688	0.954993	1.25893	0.116559	1.14815	1.09648	1.57036	1.03753	0.798222	1.15878	0.895365	1.23595	0.824138	0.175139	1.1272	0.654636	0.928966	0.990832	0.776899	1.15878	0.862979	1.14815
241	36.21	67.03	85.41	82.76	78.78	sp|P62736|ACTA_HUMAN	Actin, aortic smooth muscle OS=Homo sapiens GN=ACTA2 PE=1 SV=1	HUMAN	181	P62736	GN=ACTA2	0.772681	0.235813	1.34276	0.597035	1.03753	7.37904	0.00765079	2.46604	2.99226	17.0608	7.37904	0.00890289	2.48886	2.96483	18.0302	22.08	1.12408e-06	3.25087	6.79204	44.0555	13.8038	1.73287e-05	2.70396	5.10505	28.5759	5.24807	0.000804818	2.39883	2.18776	13.3045	5.39511	0.00553548	2.39883	2.24905	13.5519
242	36.19	37.04	65.61	55.41	49.04	sp|Q15233|NONO_HUMAN	Non-POU domain-containing octamer-binding protein OS=Homo sapiens GN=NONO PE=1 SV=4	HUMAN	24	Q15233	GN=NONO	1.09648	0.370436	1.18032	0.928966	1.30617	1.08643	0.706551	1.19124	0.912011	1.30617	1.11686	0.857774	1.22462	0.912011	1.38038	0.544503	0.135489	1.49968	0.405509	0.816582	0.698232	0.0554563	1.2942	0.457088	0.903649	0.580764	0.0612738	1.39316	0.461318	0.809096	0.794328	0.46238	1.24738	0.630957	0.990832
243	36.02	36.16	36.76	26.98	20.26	sp|Q9NSE4|SYIM_HUMAN	Isoleucine--tRNA ligase, mitochondrial OS=Homo sapiens GN=IARS2 PE=1 SV=2	HUMAN	20	Q9NSE4	GN=IARS2	1.01859	0.971475	1.08643	0.937562	1.13763	0.570164	0.0163666	1.36773	0.380189	0.77983	0.591562	0.0132303	1.31826	0.42462	0.77983	0.772681	0.199739	1.22462	0.60256	0.946237	0.672977	0.0965488	1.24738	0.49204	0.83946	1.01859	0.578954	1.15878	0.879023	1.19124	1.11686	0.382005	1.15878	0.963829	1.34276
244	35.91	36.69	40.7	32.35	21.46	sp|P19823|ITIH2_HUMAN	Inter-alpha-trypsin inhibitor heavy chain H2 OS=Homo sapiens GN=ITIH2 PE=1 SV=2	HUMAN	34	P19823	GN=ITIH2	0.990832	0.520708	1.27057	0.613762	1.25893	3.10456	2.04155e-06	1.75388	1.77011	19.5884	2.77971	5.56946e-06	1.69044	1.64437	17.5388	3.49945	2.12881e-06	1.8197	1.92309	23.3346	2.93765	1.23395e-05	1.72187	1.70608	21.8776	2.26986	0.00410057	1.61436	1.40605	14.3219	2.44343	0.000295965	1.64437	1.48594	14.3219
245	35.9	36.95	76.01	71.68	62.14	sp|P04083|ANXA1_HUMAN	Annexin A1 OS=Homo sapiens GN=ANXA1 PE=1 SV=2	HUMAN	35	P04083	GN=ANXA1	0.630957	0.331276	1.36773	0.436516	0.862979	1.27057	0.492434	1.27057	1	2.1677	1.34276	0.51853	1.45881	0.92045	2.26986	1.70608	0.448063	1.34276	1.27057	3.28095	1.28233	0.596191	1.31826	0.972747	2.05116	5.29663	2.54143e-06	1.92309	2.75423	17.0608	5.01187	6.33283e-06	1.88799	2.65461	16.1436
246	35.8	36.26	68.66	56.94	55.98	sp|P50454|SERPH_HUMAN	Serpin H1 OS=Homo sapiens GN=SERPINH1 PE=1 SV=2	HUMAN	33	P50454	GN=SERPINH1	1.13763	0.348012	1.09648	1.03753	1.33045	0.83946	0.345524	1.23595	0.613762	1.03753	0.903649	0.780504	1.21339	0.711214	1.09648	0.37325	0.000166895	1.8197	0.0862979	0.679204	0.293765	9.93953e-05	2.31206	0.0772681	0.679204	0.895365	0.217682	1.22462	0.711214	1.09648	0.816582	0.256009	1.24738	0.524807	1.01859
247	35.6	35.7	43.15	34.31	29.71	sp|P35222|CTNB1_HUMAN	Catenin beta-1 OS=Homo sapiens GN=CTNNB1 PE=1 SV=1	HUMAN	23	P35222	GN=CTNNB1	1.08643	0.331131	1.1695	0.928966	1.51356	1.04713	0.678251	1.24738	0.83946	1.41906	1	0.41913	1.2942	0.772681	1.27057	1.1272	0.373686	1.23595	0.912011	1.80302	0.816582	0.79328	1.35519	0.505825	1.10662	1.22462	0.182671	1.27057	0.963829	1.88799	1.28233	0.157272	1.27057	1.00925	2.42103
248	35.52	35.94	57.67	42.65	37.06	sp|Q9Y3Z3|SAMH1_HUMAN	Deoxynucleoside triphosphate triphosphohydrolase SAMHD1 OS=Homo sapiens GN=SAMHD1 PE=1 SV=2	HUMAN	21	Q9Y3Z3	GN=SAMHD1	1.08643	0.477328	1.14815	0.946237	1.27057	0.816582	0.214962	1.20226	0.648634	0.981748	0.809096	0.299934	1.21339	0.625173	0.981748	1.23595	0.222698	1.18032	1.04713	1.52757	1.04713	0.881742	1.1695	0.895365	1.24738	0.666807	0.0181801	1.24738	0.487529	0.831764	0.758578	0.0542729	1.24738	0.586138	0.946237
249	35.51	35.96	56.09	45.88	36.92	sp|P06744|G6PI_HUMAN	Glucose-6-phosphate isomerase OS=Homo sapiens GN=GPI PE=1 SV=4	HUMAN	36	P06744	GN=GPI	1.15878	0.423767	1.15878	1	1.5417	0.457088	0.0505659	1.47231	0.145881	0.672977	0.534564	0.103333	1.38038	0.313329	0.737904	0.570164	0.043315	1.33045	0.363078	0.758578	0.444631	0.0206886	1.52757	0.185353	0.679204	0.539511	0.211791	1.38038	0.251189	0.744732	0.461318	0.0314442	1.44544	0.149968	0.666807
250	35.4	36	53.89	45.44	38.34	sp|P31939|PUR9_HUMAN	Bifunctional purine biosynthesis protein PURH OS=Homo sapiens GN=ATIC PE=1 SV=3	HUMAN	22	P31939	GN=ATIC	0.928966	0.825832	1.20226	0.765597	1.11686	0.870964	0.168418	1.20226	0.666807	1.04713	0.862979	0.205889	1.22462	0.648634	1.05682	0.862979	0.411975	1.24738	0.613762	1.07647	0.691831	0.287245	1.35519	0.366438	0.937562	0.809096	0.630445	1.20226	0.580764	0.972747	0.787046	0.529676	1.25893	0.448745	0.990832
251	35.35	39.89	46.67	34.55	28.94	sp|P54136|SYRC_HUMAN	Arginine--tRNA ligase, cytoplasmic OS=Homo sapiens GN=RARS PE=1 SV=2	HUMAN	21	P54136	GN=RARS	1.05682	0.797062	1.11686	0.946237	1.34276	0.666807	0.0725038	1.27057	0.366438	0.847227	0.724436	0.14944	1.23595	0.510505	0.895365	0.772681	0.321066	1.24738	0.554626	0.963829	0.613762	0.140282	1.39316	0.248886	0.855067	0.824138	0.385144	1.21339	0.619441	1	0.928966	0.588456	1.22462	0.704693	1.13763
252	35.33	35.41	91.54	88.06	86.07	sp|Q01995|TAGL_HUMAN	Transgelin OS=Homo sapiens GN=TAGLN PE=1 SV=4	HUMAN	39	Q01995	GN=TAGLN	0.383707	0.208893	1.95884	0.229087	0.751623	5.10505	0.00107447	2.91072	1.75388	15.417	4.57088	0.000159453	2.85759	1.59956	10.1859	15.9956	9.01124e-12	3.37287	4.74242	39.4457	16.9044	1.47711e-11	3.43558	4.9204	41.6869	4.87528	0.00349173	2.80543	1.7378	12.4738	3.59749	0.0119569	2.44343	1.47231	7.72681
253	35.32	35.39	54.04	43.46	38.65	sp|P27338|AOFB_HUMAN	Amine oxidase [flavin-containing] B OS=Homo sapiens GN=MAOB PE=1 SV=3	HUMAN	23	P27338	GN=MAOB	1.1272	0.437034	1.87068	0.60256	1.59956	13.1826	2.8245e-07	3.76704	3.49945	34.9945	11.8032	2.25342e-06	3.80189	3.10456	31.9154	10.7647	5.28172e-06	3.69828	2.91072	32.2107	11.0662	1.96855e-06	3.80189	2.91072	32.2107	5.7544	0.00145032	3.16228	1.8197	17.7011	4.69894	0.0126119	2.58226	1.8197	9.72747
254	35.31	37.83	37.68	28.53	20.74	sp|Q9BSJ8|ESYT1_HUMAN	Extended synaptotagmin-1 OS=Homo sapiens GN=ESYT1 PE=1 SV=1	HUMAN	24	Q9BSJ8	GN=ESYT1	1.08643	0.759592	1.19124	0.912011	1.7378	1.45881	0.0697611	1.30617	1.11686	2.91072	1.19124	0.437897	1.25893	0.946237	1.75388	1.8197	0.000898008	1.36773	1.33045	4.74242	1.52757	0.018912	1.28233	1.19124	3.59749	1.40605	0.0272915	1.28233	1.09648	2.88403	1.6293	0.00431718	1.34276	1.21339	3.76704
255	35.3	39.2	44.28	33.46	29.43	sp|O43143|DHX15_HUMAN	Pre-mRNA-splicing factor ATP-dependent RNA helicase DHX15 OS=Homo sapiens GN=DHX15 PE=1 SV=2	HUMAN	23	O43143	GN=DHX15	1.1272	0.377216	1.13763	0.990832	1.47231	0.972747	0.970637	1.23595	0.772681	1.20226	1.13763	0.547409	1.19124	0.954993	1.52757	0.772681	0.173356	1.25893	0.544503	0.972747	0.711214	0.137188	1.31826	0.448745	0.937562	0.946237	0.449915	1.21339	0.758578	1.14815	1	0.679209	1.20226	0.831764	1.23595
256	35.26	36.13	63.36	54.61	46.81	sp|P01011|AACT_HUMAN	Alpha-1-antichymotrypsin OS=Homo sapiens GN=SERPINA3 PE=1 SV=2	HUMAN	34	P01011	GN=SERPINA3	1	0.945347	1.1272	0.887156	1.21339	1.27057	0.259083	1.22462	1.03753	1.75388	1.19124	0.446823	1.21339	0.981748	1.52757	1.61436	0.0240319	1.24738	1.2942	2.44343	1.41906	0.0790667	1.21339	1.1695	2.07014	1.33045	0.101316	1.22462	1.08643	1.90546	1.34276	0.0609695	1.23595	1.08643	1.87068
257	35.2	37.36	44.91	31.91	25.68	sp|O60763|USO1_HUMAN	General vesicular transport factor p115 OS=Homo sapiens GN=USO1 PE=1 SV=2	HUMAN	24	O60763	GN=USO1	0.928966	0.480336	1.15878	0.724436	1.07647	0.597035	0.00397753	1.38038	0.363078	0.824138	0.737904	0.0125396	1.23595	0.534564	0.912011	0.704693	0.0152501	1.28233	0.510505	0.903649	0.529663	0.000185651	1.48594	0.229087	0.787046	0.870964	0.0782043	1.1695	0.698232	1.01859	0.990832	0.365709	1.20226	0.824138	1.19124
258	35.17	37.37	39.73	31.85	26.94	sp|Q14974|IMB1_HUMAN	Importin subunit beta-1 OS=Homo sapiens GN=KPNB1 PE=1 SV=2	HUMAN	26	Q14974	GN=KPNB1	1.00925	0.665224	1.13763	0.887156	1.15878	1.02802	0.842235	1.24738	0.824138	1.28233	0.887156	0.532963	1.20226	0.724436	1.0666	0.855067	0.426407	1.23595	0.666807	1.05682	0.744732	0.227495	1.27057	0.534564	0.946237	0.744732	0.178783	1.21339	0.559758	0.903649	0.809096	0.320084	1.21339	0.625173	0.981748
259	35.14	35.35	65.68	62.13	54.44	sp|P40926|MDHM_HUMAN	Malate dehydrogenase, mitochondrial OS=Homo sapiens GN=MDH2 PE=1 SV=3	HUMAN	23	P40926	GN=MDH2	0.862979	0.999103	1.23595	0.57544	1.0666	0.501187	0.0321165	1.51356	0.255859	0.758578	0.648634	0.089411	1.31826	0.42462	0.855067	0.724436	0.247269	1.2942	0.519996	0.937562	0.293765	0.0228561	2.35505	0.0946237	0.691831	1	0.999439	1.22462	0.816582	1.21339	1.14815	0.864547	1.21339	0.946237	1.40605
260	35.13	35.71	46.89	40	32.57	sp|Q92499|DDX1_HUMAN	ATP-dependent RNA helicase DDX1 OS=Homo sapiens GN=DDX1 PE=1 SV=2	HUMAN	23	Q92499	GN=DDX1	1.10662	0.594133	1.11686	0.990832	1.48594	1.88799	0.00225798	1.30617	1.44544	4.2462	1.72187	0.00930995	1.2942	1.33045	3.59749	1.58489	0.031485	1.24738	1.27057	3.0761	1.21339	0.148058	1.21339	1	1.59956	1.43219	0.118432	1.22462	1.1695	2.63027	1.69044	0.0127956	1.28233	1.31826	3.46737
261	35.12	35.4	34.46	25.98	19.96	sp|O00410|IPO5_HUMAN	Importin-5 OS=Homo sapiens GN=IPO5 PE=1 SV=4	HUMAN	24	O00410	GN=IPO5	0.981748	0.970601	1.22462	0.772681	1.20226	0.405509	0.00285188	1.70608	0.164437	0.691831	0.487529	0.0062828	1.44544	0.260615	0.704693	0.496592	0.0115125	1.51356	0.187068	0.751623	0.440555	0.00187901	1.57036	0.131826	0.691831	0.432514	0.00069625	1.52757	0.130617	0.660693	0.461318	0.00171375	1.47231	0.172187	0.679204
262	35.04	38.06	49.49	38.33	35.13	sp|P08237|PFKAM_HUMAN	ATP-dependent 6-phosphofructokinase, muscle type OS=Homo sapiens GN=PFKM PE=1 SV=2	HUMAN	23	P08237	GN=PFKM	1.00925	0.832111	1.1272	0.895365	1.15878	2.1677	0.00021445	1.33045	1.6293	3.46737	1.97697	0.000681231	1.31826	1.49968	3.10456	1.51356	0.0539421	1.27057	1.19124	2.18776	1.39316	0.0898218	1.24738	1.11686	1.95884	0.847227	0.40212	1.21339	0.636796	1.02802	0.666807	0.216876	1.43219	0.440555	0.954993
263	34.94	35.45	55.84	45.79	42.29	sp|Q14254|FLOT2_HUMAN	Flotillin-2 OS=Homo sapiens GN=FLOT2 PE=1 SV=2	HUMAN	22	Q14254	GN=FLOT2	0.990832	0.798218	1.19124	0.816582	1.18032	1.87068	0.00515236	1.28233	1.45881	3.66438	1.61436	0.0325088	1.23595	1.30617	2.91072	1.48594	0.0638436	1.21339	1.22462	2.55859	1.44544	0.0747712	1.19124	1.21339	2.37684	1.58489	0.0426023	1.25893	1.25893	2.75423	1.65959	0.0199511	1.28233	1.2942	2.93765
264	34.9	36.02	44.39	31.66	22.65	sp|P78347|GTF2I_HUMAN	General transcription factor II-I OS=Homo sapiens GN=GTF2I PE=1 SV=2	HUMAN	22	P78347	GN=GTF2I	0.990832	0.975549	1.08643	0.895365	1.07647	0.654636	0.0251357	1.18032	0.469894	0.772681	0.704693	0.060718	1.15878	0.487529	0.816582	0.515229	0.00143948	1.31826	0.224905	0.679204	0.436516	0.00031203	1.47231	0.148594	0.642688	0.529663	0.00222443	1.2942	0.260615	0.685488	0.505825	0.000857741	1.30617	0.2208	0.660693
265	34.89	35.02	41.53	33.52	26.43	sp|Q9Y678|COPG1_HUMAN	Coatomer subunit gamma-1 OS=Homo sapiens GN=COPG1 PE=1 SV=1	HUMAN	20	Q9Y678	GN=COPG1	0.928966	0.262781	1.28233	0.744732	1.19124	0.436516	0.00381904	1.7378	0.194089	0.758578	0.359749	0.00253351	1.92309	0.178649	0.691831	0.895365	0.210557	1.25893	0.691831	1.1272	0.717794	0.23364	1.36773	0.413047	0.981748	1.28233	0.601083	1.33045	0.963829	1.78649	1.18032	0.688504	1.28233	0.92045	1.52757
266	34.75	35.05	61.26	51.16	48.84	sp|Q96KP4|CNDP2_HUMAN	Cytosolic non-specific dipeptidase OS=Homo sapiens GN=CNDP2 PE=1 SV=2	HUMAN	24	Q96KP4	GN=CNDP2	1.07647	0.621862	1.08643	0.990832	1.20226	0.49204	0.00191462	1.34276	0.288403	0.660693	0.534564	0.00447411	1.30617	0.331131	0.698232	0.92045	0.700382	1.15878	0.787046	1.0666	0.704693	0.0484216	1.18032	0.544503	0.831764	0.862979	0.507778	1.21339	0.672977	1.04713	1.02802	0.651608	1.21339	0.847227	1.24738
267	34.21	54.93	21.73	9.253	3.262	sp|Q8NF91|SYNE1_HUMAN	Nesprin-1 OS=Homo sapiens GN=SYNE1 PE=1 SV=4	HUMAN	37	Q8NF91	GN=SYNE1	0.296483	0.0212429	2.70396	0.0937562	0.801678	6.19441	6.92392e-05	3.34195	1.85353	16.1436	6.79204	1.02131e-05	3.80189	1.78649	17.8649	7.65597	4.2981e-07	3.87258	1.97697	18.8799	9.28966	2.16126e-08	4.16869	2.22844	25.1189	4.32514	0.0053627	3.25087	1.33045	9.37562	3.83707	0.0183466	3.0761	1.24738	7.51623
268	34.16	34.36	40.31	28.32	22.56	sp|Q63ZY3|KANK2_HUMAN	KN motif and ankyrin repeat domain-containing protein 2 OS=Homo sapiens GN=KANK2 PE=1 SV=1	HUMAN	19	Q63ZY3	GN=KANK2	0.972747	0.842646	1.2942	0.570164	1.25893	6.72977	7.93943e-09	2.22844	3.01995	37.325	6.25173	2.65889e-08	2.208	2.83139	34.9945	8.24138	1.14036e-09	2.29087	3.59749	42.462	7.44732	2.41106e-09	2.26986	3.28095	40.9261	1.36773	0.333893	1.35519	1.00925	3.98107	1.8197	0.104832	1.5417	1.18032	7.31139
269	34.15	44.67	60.22	56.72	47.04	sp|P09651|ROA1_HUMAN	Heterogeneous nuclear ribonucleoprotein A1 OS=Homo sapiens GN=HNRNPA1 PE=1 SV=5	HUMAN	41	P09651	GN=HNRNPA1	0.990832	0.584521	1.19124	0.83946	1.18032	1.15878	0.154845	1.22462	0.946237	1.65959	1.05682	0.502219	1.20226	0.879023	1.41906	1.03753	0.00362006	1.18032	0.879023	1.24738	0.398107	0.00122403	1.39316	0.328095	0.554626	0.879023	0.187519	1.2942	0.737904	1.13763	0.401791	0.0538575	1.44544	0.319154	0.580764
270	34.12	34.49	36.07	29.78	26.64	sp|P00488|F13A_HUMAN	Coagulation factor XIII A chain OS=Homo sapiens GN=F13A1 PE=1 SV=4	HUMAN	24	P00488	GN=F13A1	1.07647	0.72434	1.10662	0.972747	1.44544	0.586138	0.0396483	1.41906	0.158489	0.831764	0.801678	0.582283	1.24738	0.380189	1	0.737904	0.275582	1.27057	0.380189	0.937562	0.49204	0.0584207	1.6293	0.12942	0.801678	1.70608	0.00249522	1.2942	1.31826	2.91072	1.8197	0.000689256	1.33045	1.36773	2.91072
271	34.07	35.37	21.06	10.13	6.357	sp|P50851|LRBA_HUMAN	Lipopolysaccharide-responsive and beige-like anchor protein OS=Homo sapiens GN=LRBA PE=1 SV=4	HUMAN	16	P50851	GN=LRBA	1.05682	0.70277	1.10662	0.954993	1.20226	0.405509	0.0165015	1.6293	0.152757	0.660693	0.432514	0.00917599	1.5417	0.192309	0.666807	0.847227	0.942439	1.23595	0.666807	1.04713	0.887156	0.836931	1.20226	0.717794	1.0666	1.22462	0.182672	1.15878	1.05682	1.49968	1.21339	0.143666	1.15878	1.04713	1.47231
272	33.92	34.41	62.13	54.73	50.59	sp|P51884|LUM_HUMAN	Lumican OS=Homo sapiens GN=LUM PE=1 SV=2	HUMAN	38	P51884	GN=LUM	0.717794	0.625918	1.38038	0.586138	0.990832	14.0605	1.14315e-06	3.10456	4.52898	32.5087	12.8233	7.74712e-06	3.01995	4.2462	29.1072	20.7014	8.46387e-06	2.91072	7.11213	40.5509	20.1372	6.55548e-08	3.01995	6.66807	42.462	4.96592	0.00435388	2.65461	1.87068	10.3753	3.90841	0.0345205	2.48886	1.57036	8.24138
273	33.83	34.12	45.67	41.95	38.38	sp|P28331|NDUS1_HUMAN	NADH-ubiquinone oxidoreductase 75 kDa subunit, mitochondrial OS=Homo sapiens GN=NDUFS1 PE=1 SV=3	HUMAN	23	P28331	GN=NDUFS1	0.954993	0.755033	1.1272	0.698232	1.07647	0.679204	0.0378598	1.22462	0.343558	0.831764	0.704693	0.040272	1.21339	0.409261	0.855067	0.887156	0.775442	1.20226	0.704693	1.0666	0.801678	0.323644	1.21339	0.519996	0.972747	0.895365	0.397538	1.15878	0.711214	1.03753	0.981748	0.894749	1.20226	0.816582	1.18032
274	33.82	34.9	61.83	53.49	48.66	sp|O75367|H2AY_HUMAN	Core histone macro-H2A.1 OS=Homo sapiens GN=H2AFY PE=1 SV=4	HUMAN	30	O75367	GN=H2AFY	0.937562	0.891526	1.36773	0.642688	1.28233	0.698232	0.392042	1.43219	0.394457	1	0.570164	0.122044	1.61436	0.197697	0.92045	0.946237	0.605182	1.40605	0.685488	1.33045	0.946237	0.484072	1.43219	0.704693	1.35519	1.47231	0.263414	1.33045	1.10662	3.19154	1.72187	0.124655	1.39316	1.23595	3.83707
275	33.8	33.98	63.42	52.6	46.32	sp|P02790|HEMO_HUMAN	Hemopexin OS=Homo sapiens GN=HPX PE=1 SV=2	HUMAN	36	P02790	GN=HPX	1.09648	0.924512	1.18032	0.928966	2.83139	3.66438	3.39245e-05	1.94089	1.88799	17.7011	3.40408	4.59911e-05	1.92309	1.77011	17.0608	4.09261	1.78994e-05	2.01372	2.03236	19.7697	3.40408	1.86751e-05	1.88799	1.80302	19.2309	3.0761	0.000343703	1.83654	1.67494	15.8489	2.80543	0.00333511	1.69044	1.65959	13.4276
276	33.78	34.44	30.17	18.55	13.78	sp|Q13428|TCOF_HUMAN	Treacle protein OS=Homo sapiens GN=TCOF1 PE=1 SV=3	HUMAN	21	Q13428	GN=TCOF1	0.847227	0.984947	1.23595	0.570164	1.04713	0.787046	0.0478432	1.24738	0.570164	0.981748	0.77983	0.0568363	1.24738	0.586138	0.972747	0.444631	0.00142356	1.69044	0.15417	0.751623	0.226986	5.87297e-05	2.77971	0.0809096	0.630957	0.937562	0.365407	1.22462	0.765597	1.14815	1.0666	0.978471	1.22462	0.870964	1.33045
277	33.77	34.34	38.37	30.81	23.85	sp|P43243|MATR3_HUMAN	Matrin-3 OS=Homo sapiens GN=MATR3 PE=1 SV=2	HUMAN	23	P43243	GN=MATR3	0.855067	0.500203	1.18032	0.630957	1.00925	1.02802	0.841135	1.19124	0.862979	1.25893	1.14815	0.382603	1.14815	1	1.43219	0.772681	0.114388	1.20226	0.554626	0.928966	0.711214	0.124865	1.2942	0.413047	0.92045	1.04713	0.945073	1.1695	0.895365	1.25893	1.14815	0.622751	1.1695	0.981748	1.41906
278	33.58	33.86	37.04	31.36	28.4	sp|P00747|PLMN_HUMAN	Plasminogen OS=Homo sapiens GN=PLG PE=1 SV=2	HUMAN	23	P00747	GN=PLG	1.20226	0.503091	1.1695	1.02802	3.0761	2.35505	0.000168127	1.43219	1.64437	15.5597	2.208	0.000627102	1.40605	1.57036	15.1356	1.97697	0.00141817	1.36773	1.44544	12.4738	1.58489	0.012453	1.30617	1.21339	7.65597	1.44544	0.0922729	1.2942	1.11686	6.36796	1.5417	0.0401553	1.34276	1.14815	4.65586
279	33.41	35.89	59.55	50.46	41.19	sp|P50991|TCPD_HUMAN	T-complex protein 1 subunit delta OS=Homo sapiens GN=CCT4 PE=1 SV=4	HUMAN	23	P50991	GN=CCT4	0.963829	0.898209	1.18032	0.77983	1.13763	0.619441	0.0190398	1.34276	0.316228	0.831764	0.691831	0.0481739	1.31826	0.394457	0.912011	0.731139	0.233065	1.33045	0.469894	0.972747	0.704693	0.421196	1.33045	0.325087	0.937562	0.751623	0.362269	1.35519	0.452898	1.01859	0.824138	0.473838	1.30617	0.549541	1.07647
280	33.37	33.96	34.03	24.05	18.15	sp|Q93009|UBP7_HUMAN	Ubiquitin carboxyl-terminal hydrolase 7 OS=Homo sapiens GN=USP7 PE=1 SV=2	HUMAN	21	Q93009	GN=USP7	1.00925	0.954003	1.09648	0.92045	1.11686	0.591562	0.00292737	1.27057	0.380189	0.751623	0.672977	0.0108752	1.18032	0.505825	0.794328	0.564937	0.00236394	1.28233	0.356451	0.724436	0.420727	9.63472e-05	1.51356	0.122462	0.636796	0.524807	0.000690561	1.34276	0.299226	0.704693	0.394457	0.000105094	1.61436	0.155597	0.636796
281	33.34	36.71	27.3	20.24	18.85	sp|Q9C0C2|TB182_HUMAN	182 kDa tankyrase-1-binding protein OS=Homo sapiens GN=TNKS1BP1 PE=1 SV=4	HUMAN	24	Q9C0C2	GN=TNKS1BP1	0.981748	0.894975	1.09648	0.879023	1.07647	1.43219	0.0339595	1.19124	1.20226	2.05116	1.38038	0.0597023	1.18032	1.1695	1.94089	1.31826	0.106357	1.1695	1.1272	1.80302	1.15878	0.368372	1.20226	0.963829	1.49968	1.25893	0.178596	1.18032	1.0666	1.72187	1.20226	0.237848	1.18032	1.01859	1.58489
282	33.32	33.93	51.1	49.24	44.48	sp|P14866|HNRPL_HUMAN	Heterogeneous nuclear ribonucleoprotein L OS=Homo sapiens GN=HNRNPL PE=1 SV=2	HUMAN	29	P14866	GN=HNRNPL	1.09648	0.617149	1.13763	0.963829	1.27057	1.20226	0.249874	1.19124	1.00925	1.48594	1.1272	0.41391	1.22462	0.92045	1.43219	0.903649	0.557646	1.24738	0.704693	1.1272	0.758578	0.0837191	1.27057	0.559758	0.963829	1.08643	0.504189	1.24738	0.870964	1.36773	1.15878	0.329915	1.18032	0.981748	1.41906
283	33.16	33.62	38.2	32.38	26.67	sp|P19827|ITIH1_HUMAN	Inter-alpha-trypsin inhibitor heavy chain H1 OS=Homo sapiens GN=ITIH1 PE=1 SV=3	HUMAN	25	P19827	GN=ITIH1	1.0666	0.752728	1.23595	0.862979	1.5417	2.51189	0.000728406	1.58489	1.58489	14.3219	2.48886	0.000573274	1.57036	1.58489	14.0605	2.77971	0.000149739	1.6293	1.70608	13.3045	2.33346	0.00330672	1.55597	1.49968	13.6773	2.208	0.00396695	1.52757	1.44544	12.8233	2.51189	0.000692622	1.57036	1.59956	14.9968
284	33.03	34.19	19.87	12.92	10.48	sp|Q92673|SORL_HUMAN	Sortilin-related receptor OS=Homo sapiens GN=SORL1 PE=1 SV=2	HUMAN	21	Q92673	GN=SORL1	1.02802	0.793583	1.27057	0.809096	1.23595	0.660693	0.14267	1.36773	0.194089	0.903649	0.765597	0.350615	1.25893	0.248886	0.963829	1.34276	0.094948	1.18032	1.13763	2.01372	1.36773	0.128427	1.24738	1.09648	1.87068	2.18776	6.02849e-05	1.39316	1.57036	4.13048	2.18776	3.50847e-05	1.39316	1.57036	4.09261
285	32.65	33.1	37.23	28.38	23.18	sp|Q6PKG0|LARP1_HUMAN	La-related protein 1 OS=Homo sapiens GN=LARP1 PE=1 SV=2	HUMAN	20	Q6PKG0	GN=LARP1	1	0.916814	1.15878	0.862979	1.15878	0.698232	0.0523921	1.27057	0.461318	0.887156	0.691831	0.0454215	1.27057	0.474242	0.879023	0.608135	0.0152752	1.2942	0.366438	0.787046	0.642688	0.0110873	1.27057	0.37325	0.816582	0.928966	0.48154	1.14815	0.801678	1.0666	0.895365	0.482564	1.19124	0.724436	1.0666
286	32.53	34.5	35.36	25.39	20.57	sp|Q99460|PSMD1_HUMAN	26S proteasome non-ATPase regulatory subunit 1 OS=Homo sapiens GN=PSMD1 PE=1 SV=2	HUMAN	20	Q99460	GN=PSMD1	1	0.981011	1.05682	0.946237	1.05682	0.954993	0.93618	1.07647	0.887156	1.02802	0.963829	0.978141	1.0666	0.903649	1.02802	0.972747	0.888311	1.07647	0.903649	1.04713	0.937562	0.394704	1.07647	0.870964	1.00925	0.972747	0.8981	1.0666	0.912011	1.03753	1	0.712809	1.05682	0.946237	1.05682
287	32.5	33.1	34.38	29.75	26.16	sp|Q96PK6|RBM14_HUMAN	RNA-binding protein 14 OS=Homo sapiens GN=RBM14 PE=1 SV=2	HUMAN	18	Q96PK6	GN=RBM14	0.963829	0.653571	1.10662	0.862979	1.0666	1.18032	0.23586	1.11686	1.05682	1.33045	1.15878	0.142136	1.11686	1.03753	1.31826	0.981748	0.939596	1.1695	0.83946	1.14815	0.711214	0.100649	1.21339	0.554626	0.862979	1.07647	0.401655	1.09648	0.981748	1.20226	1.15878	0.19021	1.11686	1.03753	1.33045
288	32.46	32.52	29.05	23.47	19.49	sp|Q92900|RENT1_HUMAN	Regulator of nonsense transcripts 1 OS=Homo sapiens GN=UPF1 PE=1 SV=2	HUMAN	19	Q92900	GN=UPF1	1.03753	0.873425	1.1695	0.887156	1.36773	0.448745	0.0119982	1.61436	0.195884	0.724436	0.619441	0.0578344	1.34276	0.383707	0.831764	0.483059	0.00167231	1.45881	0.233346	0.704693	0.49204	0.0172651	1.5417	0.301995	0.758578	0.648634	0.0159455	1.28233	0.505825	0.831764	0.654636	0.00148352	1.25893	0.440555	0.824138
289	32.38	36.53	31.12	17.96	13.28	sp|Q02880|TOP2B_HUMAN	DNA topoisomerase 2-beta OS=Homo sapiens GN=TOP2B PE=1 SV=3	HUMAN	22	Q02880	GN=TOP2B	0.972747	0.840374	1.1695	0.816582	1.13763	0.816582	0.255558	1.33045	0.570164	1.08643	0.824138	0.32504	1.27057	0.608135	1.04713	0.717794	0.0912013	1.36773	0.452898	0.981748	0.809096	0.332421	1.38038	0.534564	1.11686	0.772681	0.130583	1.21339	0.57544	0.937562	0.862979	0.339903	1.23595	0.642688	1.0666
290	32.38	32.66	55.06	46.2	40.51	sp|P55084|ECHB_HUMAN	Trifunctional enzyme subunit beta, mitochondrial OS=Homo sapiens GN=HADHB PE=1 SV=3	HUMAN	23	P55084	GN=HADHB	1.13763	0.81926	1.20226	0.946237	2.14783	1.59956	0.00140085	1.2942	1.23595	4.69894	1.51356	0.0104354	1.28233	1.18032	4.28549	1.38038	0.0453967	1.24738	1.10662	3.59749	1.20226	0.45435	1.23595	0.972747	2.07014	1.43219	0.0820283	1.27057	1.1272	3.76704	1.65959	0.00685543	1.2942	1.28233	5.10505
291	32.24	37.88	8.486	4.86	3.474	sp|Q8WXI7|MUC16_HUMAN	Mucin-16 OS=Homo sapiens GN=MUC16 PE=1 SV=3	HUMAN	27	Q8WXI7	GN=MUC16	0.672977	0.288502	1.5417	0.448745	1.03753	1.33045	0.517799	1.85353	0.717794	1.88799	0.794328	0.412065	1.36773	0.469894	1.08643	1.11686	0.908868	1.40605	0.794328	1.57036	0.824138	0.284003	1.39316	0.413047	1.14815	7.87046	6.24651e-06	2.26986	3.46737	22.2844	8.16582	3.82555e-06	2.26986	3.59749	23.3346
292	32.2	32.79	41.99	33.54	26.48	sp|Q15459|SF3A1_HUMAN	Splicing factor 3A subunit 1 OS=Homo sapiens GN=SF3A1 PE=1 SV=1	HUMAN	17	Q15459	GN=SF3A1	1.00925	0.999236	1.23595	0.816582	1.24738	1.0666	0.962664	1.23595	0.862979	1.52757	1.11686	0.586566	1.21339	0.92045	1.69044	0.870964	0.482439	1.23595	0.666807	1.07647	0.704693	0.319943	1.2942	0.325087	0.912011	1	0.991023	1.22462	0.816582	1.33045	1.00925	0.898545	1.23595	0.816582	1.2942
293	32.08	34.97	24.55	13.41	8.549	sp|P46821|MAP1B_HUMAN	Microtubule-associated protein 1B OS=Homo sapiens GN=MAP1B PE=1 SV=2	HUMAN	18	P46821	GN=MAP1B	0.816582	0.548087	1.21339	0.47863	0.990832	2.91072	2.4708e-05	1.58489	1.83654	17.378	2.91072	2.45196e-05	1.55597	1.87068	17.8649	2.75423	4.99466e-05	1.5417	1.78649	16.9044	2.26986	0.00067407	1.48594	1.52757	12.1339	1.51356	0.174026	1.33045	1.13763	6.85488	1.57036	0.0992623	1.34276	1.1695	7.17794
294	32.06	32.75	32.54	23.58	16.48	sp|P55060|XPO2_HUMAN	Exportin-2 OS=Homo sapiens GN=CSE1L PE=1 SV=3	HUMAN	18	P55060	GN=CSE1L	1.04713	0.930241	1.10662	0.946237	1.1695	0.37325	5.04466e-05	1.43219	0.102802	0.534564	0.376704	6.55817e-05	1.43219	0.101859	0.539511	0.325087	6.28405e-05	1.70608	0.0972747	0.554626	0.316228	0.000474207	1.80302	0.0847227	0.570164	0.405509	0.000176515	1.47231	0.136773	0.597035	0.416869	0.000274273	1.47231	0.185353	0.613762
295	32	32.1	44.47	36.89	31.07	sp|P11413|G6PD_HUMAN	Glucose-6-phosphate 1-dehydrogenase OS=Homo sapiens GN=G6PD PE=1 SV=4	HUMAN	17	P11413	GN=G6PD	0.972747	0.962739	1.22462	0.751623	1.19124	2.01372	0.00060899	1.35519	1.48594	4.2462	2.03236	0.000237878	1.35519	1.49968	4.32514	1.28233	0.279567	1.24738	1.02802	1.78649	1.04713	0.482408	1.28233	0.816582	1.30617	0.83946	0.391352	1.18032	0.376704	0.990832	0.879023	0.814719	1.25893	0.608135	1.10662
296	31.99	38.47	66.59	54.69	48.97	sp|Q16181|SEPT7_HUMAN	Septin-7 OS=Homo sapiens GN=SEPT7 PE=1 SV=2	HUMAN	24	Q16181	GN=SEPT7	0.981748	0.968642	1.51356	0.765597	1.48594	2.60615	0.000807868	1.5417	1.69044	26.3027	2.35505	0.00960182	1.59956	1.47231	20.893	2.37684	0.0027649	1.49968	1.58489	26.5461	2.1677	0.00680012	1.52757	1.41906	21.0863	1.72187	0.0228128	1.41906	1.21339	14.4544	1.7378	0.0369503	1.47231	1.18032	13.0617
297	31.95	32.1	31.12	22.62	18.88	sp|Q13308|PTK7_HUMAN	Inactive tyrosine-protein kinase 7 OS=Homo sapiens GN=PTK7 PE=1 SV=2	HUMAN	18	Q13308	GN=PTK7	0.794328	0.535713	1.25893	0.515229	1	4.65586	8.62806e-09	1.78649	2.60615	26.5461	4.20727	2.85058e-08	1.75388	2.39883	24.2103	2.07014	0.000829568	1.49968	1.38038	7.72681	1.8197	0.00134428	1.45881	1.24738	7.37904	1.41906	0.0692235	1.30617	1.08643	3.46737	1.36773	0.0615048	1.33045	1.02802	4.69894
298	31.94	32.93	30.9	22.5	15.21	sp|P41252|SYIC_HUMAN	Isoleucine--tRNA ligase, cytoplasmic OS=Homo sapiens GN=IARS PE=1 SV=2	HUMAN	18	P41252	GN=IARS	1.05682	0.711434	1.19124	0.887156	1.20226	0.394457	0.00118991	1.67494	0.0981748	0.660693	0.524807	0.00295581	1.39316	0.205116	0.731139	0.630957	0.0341244	1.33045	0.390841	0.83946	0.544503	0.116437	1.48594	0.201372	0.809096	0.724436	0.129274	1.22462	0.544503	0.887156	0.608135	0.0749041	1.41906	0.416869	0.862979
299	31.91	32.12	36.48	27.74	22.61	sp|P45974|UBP5_HUMAN	Ubiquitin carboxyl-terminal hydrolase 5 OS=Homo sapiens GN=USP5 PE=1 SV=2	HUMAN	18	P45974	GN=USP5	0.981748	0.967754	1.31826	0.751623	1.2942	0.77983	0.248626	1.30617	0.544503	1.01859	0.744732	0.13122	1.2942	0.47863	0.963829	0.855067	0.386694	1.27057	0.636796	1.08643	0.870964	0.520255	1.33045	0.559758	1.15878	0.772681	0.308833	1.35519	0.413047	1.04713	0.765597	0.348212	1.38038	0.387258	1.05682
300	31.88	31.92	60.49	52.76	50.55	sp|P22695|QCR2_HUMAN	Cytochrome b-c1 complex subunit 2, mitochondrial OS=Homo sapiens GN=UQCRC2 PE=1 SV=3	HUMAN	30	P22695	GN=UQCRC2	1.03753	0.649934	1.05682	0.981748	1.09648	0.963829	0.759333	1.07647	0.895365	1.03753	0.963829	0.844416	1.07647	0.895365	1.03753	1.04713	0.433363	1.07647	0.972747	1.1272	0.981748	0.845196	1.07647	0.912011	1.05682	0.981748	0.989716	1.0666	0.92045	1.04713	0.990832	0.947083	1.05682	0.937562	1.04713
301	31.84	48.79	40.38	35.06	28.34	sp|P06737|PYGL_HUMAN	Glycogen phosphorylase, liver form OS=Homo sapiens GN=PYGL PE=1 SV=4	HUMAN	27	P06737	GN=PYGL	1.08643	0.552242	1.15878	0.937562	1.31826	1.18032	0.280458	1.19124	0.990832	1.51356	1.13763	0.261943	1.20226	0.946237	1.44544	1.27057	0.104009	1.18032	1.07647	1.65959	1.08643	0.522634	1.22462	0.887156	1.35519	1.40605	0.0342297	1.20226	1.1695	1.88799	1.43219	0.026824	1.22462	1.1695	1.94089
302	31.83	36.24	53.88	40.37	37.27	sp|Q96AE4|FUBP1_HUMAN	Far upstream element-binding protein 1 OS=Homo sapiens GN=FUBP1 PE=1 SV=3	HUMAN	25	Q96AE4	GN=FUBP1	1.11686	0.649167	1.1695	0.954993	1.44544	1.02802	0.696464	1.24738	0.824138	1.33045	0.903649	0.61448	1.27057	0.698232	1.14815	0.608135	0.0510762	1.35519	0.235505	0.824138	0.363078	0.0124108	1.80302	0.0586138	0.654636	0.787046	0.140603	1.24738	0.591562	0.981748	0.963829	0.489187	1.27057	0.772681	1.22462
303	31.8	35.79	61.17	56.18	52.93	sp|Q02818|NUCB1_HUMAN	Nucleobindin-1 OS=Homo sapiens GN=NUCB1 PE=1 SV=4	HUMAN	23	Q02818	GN=NUCB1	0.981748	0.755911	1.23595	0.744732	1.21339	1.21339	0.238534	1.27057	0.954993	1.67494	0.954993	0.651129	1.24738	0.744732	1.19124	0.744732	0.0859907	1.33045	0.337287	0.990832	0.524807	0.030232	1.64437	0.167494	0.862979	1.05682	0.315826	1.28233	0.824138	1.31826	1.03753	0.243438	1.45881	0.711214	1.30617
304	31.77	32.98	40.06	33.7	29.81	sp|Q14166|TTL12_HUMAN	Tubulin--tyrosine ligase-like protein 12 OS=Homo sapiens GN=TTLL12 PE=1 SV=2	HUMAN	23	Q14166	GN=TTLL12	0.981748	0.996818	1.27057	0.824138	1.24738	1.25893	0.0463092	1.24738	1.00925	1.94089	1.1695	0.141952	1.23595	0.946237	1.77011	0.685488	0.111525	1.35519	0.346737	0.928966	0.711214	0.0541626	1.34276	0.263027	0.954993	1.36773	0.014926	1.22462	1.11686	2.29087	1.40605	0.0103614	1.2942	1.08643	2.18776
305	31.72	31.8	58.38	48.17	45.55	sp|P51888|PRELP_HUMAN	Prolargin OS=Homo sapiens GN=PRELP PE=1 SV=1	HUMAN	43	P51888	GN=PRELP	0.744732	0.581563	1.40605	0.469894	1.04713	25.5859	4.57625e-07	2.83139	9.0365	45.2898	24.8886	4.9036e-07	2.96483	8.3946	45.7088	22.9087	3.1855e-06	2.93765	7.7983	42.8549	21.8776	4.07235e-06	3.01995	7.24436	41.3047	4.96592	0.657592	2.85759	1.7378	7.37904	1.23595	0.891421	1.85353	0.666807	1.87068
306	31.53	31.59	48.14	38.57	34.68	sp|P38606|VATA_HUMAN	V-type proton ATPase catalytic subunit A OS=Homo sapiens GN=ATP6V1A PE=1 SV=2	HUMAN	19	P38606	GN=ATP6V1A	1.09648	0.583808	1.08643	1.00925	1.23595	0.77983	0.079426	1.15878	0.597035	0.903649	0.824138	0.196919	1.15878	0.648634	0.954993	0.847227	0.27259	1.1272	0.704693	0.954993	0.744732	0.156097	1.23595	0.515229	0.92045	1.1272	0.246483	1.18032	0.954993	1.38038	1.24738	0.113432	1.13763	1.09648	1.52757
307	31.47	33.62	56.31	52.02	42.68	sp|P06727|APOA4_HUMAN	Apolipoprotein A-IV OS=Homo sapiens GN=APOA4 PE=1 SV=3	HUMAN	18	P06727	GN=APOA4	1.05682	0.77997	1.18032	0.895365	1.48594	2.24905	0.000252495	1.38038	1.6293	8.62979	2.1677	0.000647092	1.38038	1.57036	8.09096	2.85759	2.5524e-05	1.45881	1.95884	11.3763	2.37684	0.000159934	1.41906	1.67494	8.95365	1.34276	0.177771	1.28233	1.04713	3.16228	1.33045	0.163113	1.25893	1.05682	3.28095
308	31.44	34.29	54.34	45.47	33.83	sp|P48643|TCPE_HUMAN	T-complex protein 1 subunit epsilon OS=Homo sapiens GN=CCT5 PE=1 SV=1	HUMAN	24	P48643	GN=CCT5	0.990832	0.733484	1.1695	0.809096	1.15878	0.928966	0.600145	1.1695	0.751623	1.08643	1.00925	0.997437	1.19124	0.847227	1.20226	0.912011	0.687805	1.13763	0.744732	1.03753	0.77983	0.249937	1.20226	0.49204	0.937562	1.08643	0.889612	1.15878	0.937562	1.31826	1.13763	0.828613	1.18032	0.963829	1.41906
309	31.44	32.37	64.42	52.84	44.42	sp|Q01518|CAP1_HUMAN	Adenylyl cyclase-associated protein 1 OS=Homo sapiens GN=CAP1 PE=1 SV=5	HUMAN	31	Q01518	GN=CAP1	1.00925	0.843796	1.19124	0.847227	1.24738	1.36773	0.270031	1.2942	1.05682	2.07014	1.31826	0.29812	1.27057	1.03753	1.94089	1.55597	0.0347172	1.28233	1.21339	2.51189	1.2942	0.287767	1.21339	1.0666	1.90546	1.2942	0.391321	1.28233	1.00925	1.90546	1.33045	0.309917	1.33045	1	1.94089
310	31.43	32.2	17.7	13.25	9.761	sp|P35658|NU214_HUMAN	Nuclear pore complex protein Nup214 OS=Homo sapiens GN=NUP214 PE=1 SV=2	HUMAN	19	P35658	GN=NUP214	0.981748	0.940677	1.05682	0.928966	1.03753	1.02802	0.562945	1.0666	0.963829	1.09648	1.00925	0.914088	1.05682	0.954993	1.0666	0.954993	0.50479	1.05682	0.903649	1.00925	0.972747	0.766723	1.0666	0.92045	1.03753	0.963829	0.538168	1.08643	0.887156	1.04713	1	0.972391	1.07647	0.928966	1.07647
311	31.24	37.27	90.2	85.71	77.55	sp|P63104|1433Z_HUMAN	14-3-3 protein zeta/delta OS=Homo sapiens GN=YWHAZ PE=1 SV=1	HUMAN	36	P63104	GN=YWHAZ	1.08643	0.931148	1.14815	0.946237	1.39316	0.954993	0.505461	1.20226	0.801678	1.14815	1	0.366901	1.19124	0.83946	1.22462	1.33045	0.493748	1.24738	1.0666	1.80302	0.824138	0.1833	1.22462	0.672977	1.00925	1.15878	0.871175	1.19124	0.972747	1.51356	1.28233	0.516618	1.21339	1.05682	1.7378
312	31.21	31.31	71.39	60.24	46.99	sp|P00338|LDHA_HUMAN	L-lactate dehydrogenase A chain OS=Homo sapiens GN=LDHA PE=1 SV=2	HUMAN	25	P00338	GN=LDHA	0.928966	0.869085	1.21339	0.724436	1.1272	0.175388	0.00275442	2.65461	0.0510505	0.465586	0.21677	0.00819616	2.29087	0.0636796	0.496592	0.510505	0.0551449	1.40605	0.291072	0.717794	0.251189	0.0117056	2.1677	0.083946	0.544503	1.72187	0.017143	1.31826	1.30617	2.29087	1.7378	0.01594	1.31826	1.31826	2.35505
313	31.06	38.34	29.94	22.58	16.81	sp|Q14160|SCRIB_HUMAN	Protein scribble homolog OS=Homo sapiens GN=SCRIB PE=1 SV=4	HUMAN	26	Q14160	GN=SCRIB	1.00925	0.995969	1.22462	0.824138	1.25893	0.322107	0.0009503	1.80302	0.0787046	0.580764	0.280543	0.000628705	2.01372	0.0963829	0.564937	0.432514	0.00344274	1.58489	0.155597	0.685488	0.313329	0.000810583	1.88799	0.0801678	0.591562	0.457088	0.00795879	1.45881	0.242103	0.666807	0.549541	0.0168639	1.31826	0.251189	0.724436
314	31.04	33.73	34.7	24.05	17.02	sp|O60264|SMCA5_HUMAN	SWI/SNF-related matrix-associated actin-dependent regulator of chromatin subfamily A member 5 OS=Homo sapiens GN=SMARCA5 PE=1 SV=1	HUMAN	20	O60264	GN=SMARCA5	0.92045	0.908819	1.27057	0.648634	1.1695	0.704693	0.0879082	1.2942	0.474242	0.912011	0.648634	0.0532521	1.2942	0.37325	0.83946	0.672977	0.104412	1.45881	0.349945	0.981748	0.544503	0.0255609	1.52757	0.155597	0.831764	0.474242	0.00561478	1.48594	0.1	0.704693	0.679204	0.10873	1.36773	0.387258	0.928966
315	31.04	32.47	30.11	23.85	20.33	sp|Q02218|ODO1_HUMAN	2-oxoglutarate dehydrogenase, mitochondrial OS=Homo sapiens GN=OGDH PE=1 SV=3	HUMAN	19	Q02218	GN=OGDH	0.963829	0.993654	1.15878	0.824138	1.11686	0.765597	0.444102	1.30617	0.510505	1	0.83946	0.650461	1.24738	0.608135	1.04713	1.52757	0.019255	1.21339	1.25893	2.12814	1.35519	0.0499392	1.21339	1.11686	1.85353	1.10662	0.378481	1.21339	0.912011	1.41906	1.19124	0.240905	1.19124	1	1.52757
316	31.02	39.87	41.47	23.87	18	sp|Q14203|DCTN1_HUMAN	Dynactin subunit 1 OS=Homo sapiens GN=DCTN1 PE=1 SV=3	HUMAN	26	Q14203	GN=DCTN1	0.963829	0.981768	1.20226	0.801678	1.15878	1.90546	5.78269e-06	1.2942	1.47231	4.7863	1.7378	5.11556e-05	1.28233	1.35519	4.05509	1.69044	0.000133255	1.25893	1.34276	4.01791	1.61436	0.000424189	1.27057	1.27057	3.46737	1.13763	0.198111	1.18032	0.963829	1.88799	1.20226	0.115979	1.19124	1.00925	2.05116
317	30.84	31.1	64.39	49.55	46.59	sp|P37837|TALDO_HUMAN	Transaldolase OS=Homo sapiens GN=TALDO1 PE=1 SV=2	HUMAN	21	P37837	GN=TALDO1	0.981748	0.760628	1.75388	0.711214	1.72187	3.66438	9.28098e-06	1.61436	2.26986	32.2107	2.93765	0.000239482	1.6293	1.80302	23.5505	2.0893	0.00231482	1.44544	1.44544	18.197	1.85353	0.0269254	1.43219	1.2942	14.1906	1.34276	0.287068	1.36773	0.981748	5.34564	1.36773	0.223305	1.35519	1.00925	7.58578
318	30.82	32.47	60.05	47.89	34.74	sp|P39023|RL3_HUMAN	60S ribosomal protein L3 OS=Homo sapiens GN=RPL3 PE=1 SV=2	HUMAN	20	P39023	GN=RPL3	1.28233	0.944513	1.49968	0.855067	1.87068	1.39316	0.923635	1.44544	0.963829	1.90546	0.92045	0.142546	1.35519	0.679204	1.24738	0.448745	0.486881	1.36773	0.340408	0.613762	0.544503	0.223349	1.39316	0.409261	0.758578	1.23595	0.435175	1.35519	0.912011	1.61436	1.55597	0.44004	1.44544	1.07647	2.12814
319	30.8	31.95	36.48	28.31	23.38	sp|P48147|PPCE_HUMAN	Prolyl endopeptidase OS=Homo sapiens GN=PREP PE=1 SV=2	HUMAN	19	P48147	GN=PREP	0.954993	0.456222	1.24738	0.772681	1.19124	1.77011	0.021917	1.34276	1.31826	4.9204	1.65959	0.0534677	1.31826	1.25893	4.44631	1.43219	0.194088	1.31826	1.08643	3.04789	1.22462	0.337763	1.23595	0.990832	2.01372	1.65959	0.0467427	1.33045	1.24738	4.52898	1.85353	0.0203217	1.39316	1.33045	4.69894
320	30.8	31.47	55.69	51.5	43.11	sp|P00352|AL1A1_HUMAN	Retinal dehydrogenase 1 OS=Homo sapiens GN=ALDH1A1 PE=1 SV=2	HUMAN	24	P00352	GN=ALDH1A1	0.912011	0.58037	1.40605	0.549541	1.28233	5.80764	1.23378e-05	2.05116	2.83139	46.1318	5.49541	1.90229e-05	1.99526	2.75423	46.9894	6.08135	2.20597e-05	2.05116	2.96483	46.5586	4.96592	8.3608e-05	2.03236	2.44343	39.8107	1.5417	0.697463	1.40605	1.09648	6.54636	0.895365	0.754016	3.49945	0.654636	3.13329
321	30.72	32.02	30.09	19.65	15.4	sp|P23229|ITA6_HUMAN	Integrin alpha-6 OS=Homo sapiens GN=ITGA6 PE=1 SV=5	HUMAN	16	P23229	GN=ITGA6	1.01859	0.897636	1.35519	0.751623	1.70608	0.954993	0.978444	1.34276	0.416869	1.28233	0.608135	0.0660821	1.51356	0.165959	0.92045	3.0761	1.35252e-05	1.45881	2.10863	12.3595	2.83139	3.75107e-05	1.47231	1.92309	11.1686	1.44544	0.0838522	1.2942	1.11686	3.76704	1.36773	0.0730405	1.38038	0.990832	3.22107
322	30.66	33.26	53.22	40.91	36.36	sp|P54577|SYYC_HUMAN	Tyrosine--tRNA ligase, cytoplasmic OS=Homo sapiens GN=YARS PE=1 SV=4	HUMAN	21	P54577	GN=YARS	1.01859	0.65384	1.09648	0.928966	1.11686	0.636796	0.0210104	1.1695	0.469894	0.744732	0.691831	0.054217	1.14815	0.539511	0.794328	0.698232	0.0739872	1.14815	0.544503	0.801678	0.642688	0.0127447	1.20226	0.457088	0.772681	0.666807	0.0485226	1.18032	0.496592	0.787046	0.672977	0.055893	1.1695	0.510505	0.787046
323	30.57	39.9	50.16	42.7	34.44	sp|P13797|PLST_HUMAN	Plastin-3 OS=Homo sapiens GN=PLS3 PE=1 SV=4	HUMAN	28	P13797	GN=PLS3	0.954993	0.919344	1.25893	0.772681	1.20226	2.01372	0.00725217	1.35519	1.48594	3.90841	1.88799	0.00606715	1.2942	1.45881	3.83707	1.38038	0.106986	1.31826	1.04713	2.18776	1.19124	0.338821	1.25893	0.946237	1.70608	0.608135	0.107941	1.34276	0.159956	0.816582	0.597035	0.114588	1.47231	0.251189	0.879023
324	30.57	31.03	84.94	83.13	76.51	sp|P23528|COF1_HUMAN	Cofilin-1 OS=Homo sapiens GN=CFL1 PE=1 SV=3	HUMAN	26	P23528	GN=CFL1	0.981748	0.827097	1.15878	0.765597	1.13763	0.666807	0.104449	1.31826	0.316228	0.879023	0.570164	0.0691724	1.40605	0.255859	0.801678	0.809096	0.434195	1.1695	0.505825	0.946237	0.580764	0.0612531	1.30617	0.125893	0.758578	0.887156	0.72719	1.24738	0.679204	1.10662	0.809096	0.556754	1.28233	0.483059	1.03753
325	30.51	30.96	57.97	45.65	36.71	sp|O75874|IDHC_HUMAN	Isocitrate dehydrogenase [NADP] cytoplasmic OS=Homo sapiens GN=IDH1 PE=1 SV=2	HUMAN	25	O75874	GN=IDH1	0.912011	0.929683	1.23595	0.717794	1.1272	2.48886	0.000525464	1.44544	1.72187	6.36796	2.22844	0.00213115	1.43219	1.55597	5.15229	0.946237	0.878184	1.27057	0.731139	1.20226	0.946237	0.891171	1.25893	0.436516	1.19124	0.981748	0.830359	1.34276	0.737904	1.31826	0.981748	0.901188	1.27057	0.691831	1.24738
326	30.38	30.38	71.9	67.62	65.71	sp|P09211|GSTP1_HUMAN	Glutathione S-transferase P OS=Homo sapiens GN=GSTP1 PE=1 SV=2	HUMAN	29	P09211	GN=GSTP1	1.13763	0.709835	1.09648	1.03753	1.41906	1.1272	0.657878	1.20226	0.937562	1.45881	1.10662	0.632601	1.18032	0.937562	1.36773	1.36773	0.171121	1.22462	1.11686	1.95884	0.928966	0.27894	1.20226	0.751623	1.11686	0.946237	0.536327	1.20226	0.77983	1.13763	1.15878	0.173477	1.20226	0.963829	1.51356
327	30.25	30.5	65.9	58.27	51.91	sp|Q99536|VAT1_HUMAN	Synaptic vesicle membrane protein VAT-1 homolog OS=Homo sapiens GN=VAT1 PE=1 SV=2	HUMAN	25	Q99536	GN=VAT1	0.816582	0.655159	1.2942	0.457088	1.05682	6.66807	1.7588e-06	2.31206	2.88403	29.6483	6.13762	4.9952e-06	2.29087	2.67917	27.0396	3.19154	0.0089516	2.05116	1.55597	14.5881	2.48886	0.168506	1.80302	1.38038	11.695	1.88799	0.283482	1.64437	1.14815	5.91562	1.97697	0.355375	1.72187	1.14815	6.48634
328	30.16	30.49	39.3	29.53	24.26	sp|P02730|B3AT_HUMAN	Band 3 anion transport protein OS=Homo sapiens GN=SLC4A1 PE=1 SV=3	HUMAN	20	P02730	GN=SLC4A1	0.903649	0.621319	1.1272	0.534564	1.01859	1.75388	0.126713	1.36773	1.28233	3.37287	1.61436	0.239038	1.35519	1.19124	2.96483	3.04789	6.45159e-05	1.47231	2.07014	6.72977	2.58226	0.00118566	1.44544	1.78649	5.54626	0.248886	4.72713e-06	2.35505	0.0416869	0.586138	0.242103	8.60095e-05	2.51189	0.0515229	0.608135
329	30.16	30.45	44.11	35.2	28.1	sp|O00571|DDX3X_HUMAN	ATP-dependent RNA helicase DDX3X OS=Homo sapiens GN=DDX3X PE=1 SV=3	HUMAN	16	O00571	GN=DDX3X	1.14815	0.376609	1.14815	1	1.61436	0.505825	0.00467014	1.47231	0.0824138	0.744732	0.613762	0.0104204	1.30617	0.197697	0.801678	0.787046	0.271962	1.25893	0.510505	0.990832	0.636796	0.0914335	1.38038	0.242103	0.879023	0.879023	0.686405	1.21339	0.685488	1.0666	0.801678	0.297997	1.24738	0.496592	1
330	30.04	38.58	65.51	56.25	50.46	sp|Q04695|K1C17_HUMAN	Keratin, type I cytoskeletal 17 OS=Homo sapiens GN=KRT17 PE=1 SV=2	HUMAN	22	Q04695	GN=KRT17	0.570164	0.335053	1.31826	0.420727	0.751623	0.625173	0.136447	1.40605	0.253513	0.879023	0.83946	0.544801	1.43219	0.432514	1.20226	0.765597	0.376971	1.30617	0.580764	1	0.737904	0.32829	1.36773	0.420727	1.00925	6.13762	4.89177e-07	1.67494	3.66438	11.695	6.25173	3.35225e-07	1.65959	3.76704	12.0226
331	30.03	30.18	59.28	49.79	42.62	sp|P02774|VTDB_HUMAN	Vitamin D-binding protein OS=Homo sapiens GN=GC PE=1 SV=1	HUMAN	26	P02774	GN=GC	1.04713	0.919737	1.20226	0.870964	2.12814	2.65461	0.000510414	1.5417	1.72187	27.5423	2.37684	0.00265534	1.49968	1.58489	23.9883	2.96483	0.00022188	1.57036	1.88799	32.2107	2.55859	0.000871249	1.49968	1.70608	29.6483	1.83654	0.0302023	1.40605	1.30617	17.2187	2.01372	0.00941485	1.47231	1.36773	15.2757
332	30	33.25	29.75	20.84	16.22	sp|Q9UDY2|ZO2_HUMAN	Tight junction protein ZO-2 OS=Homo sapiens GN=TJP2 PE=1 SV=2	HUMAN	17	Q9UDY2	GN=TJP2	1	0.979532	1.15878	0.862979	1.22462	0.660693	0.0497017	1.25893	0.432514	0.831764	0.809096	0.246233	1.20226	0.630957	0.972747	0.654636	0.0300358	1.23595	0.369828	0.809096	0.591562	0.0258375	1.2942	0.291072	0.765597	0.862979	0.52527	1.19124	0.691831	1.02802	0.903649	0.659827	1.21339	0.724436	1.09648
333	29.92	33.12	33.64	26.12	20.84	sp|Q12797|ASPH_HUMAN	Aspartyl/asparaginyl beta-hydroxylase OS=Homo sapiens GN=ASPH PE=1 SV=3	HUMAN	17	Q12797	GN=ASPH	0.981748	0.923698	1.10662	0.870964	1.08643	2.03236	0.00259493	1.2942	1.57036	2.60615	1.95884	0.00542974	1.28233	1.52757	2.51189	1.05682	0.795329	1.22462	0.862979	1.30617	0.895365	0.531663	1.21339	0.711214	1.08643	1.1272	0.422902	1.15878	0.972747	1.38038	1.15878	0.419102	1.15878	1	1.40605
334	29.91	31.74	32.96	20.06	15.71	sp|P23634|AT2B4_HUMAN	Plasma membrane calcium-transporting ATPase 4 OS=Homo sapiens GN=ATP2B4 PE=1 SV=2	HUMAN	22	P23634	GN=ATP2B4	0.824138	0.858148	1.41906	0.253513	1.1695	2.63027	0.00284621	1.90546	1.38038	7.7983	2.26986	0.00407424	1.72187	1.31826	6.85488	4.83059	2.23396e-05	2.33346	2.07014	16.293	5.59758	1.22386e-05	2.44343	2.29087	18.7068	2.22844	0.0132502	1.77011	1.25893	5.39511	2.26986	0.013577	1.78649	1.27057	5.91562
335	29.77	29.89	52.27	47.27	40.45	sp|Q15084|PDIA6_HUMAN	Protein disulfide-isomerase A6 OS=Homo sapiens GN=PDIA6 PE=1 SV=1	HUMAN	22	Q15084	GN=PDIA6	1.11686	0.617059	1.18032	0.946237	1.67494	0.717794	0.0490351	1.33045	0.405509	0.954993	0.654636	0.0324159	1.41906	0.325087	0.928966	0.580764	0.00162632	1.43219	0.30761	0.831764	0.591562	0.0613399	1.57036	0.270396	0.928966	0.937562	0.140207	1.22462	0.724436	1.14815	0.946237	0.223741	1.23595	0.751623	1.1695
336	29.72	34.33	26.71	16.99	12.78	sp|Q9H3S7|PTN23_HUMAN	Tyrosine-protein phosphatase non-receptor type 23 OS=Homo sapiens GN=PTPN23 PE=1 SV=1	HUMAN	20	Q9H3S7	GN=PTPN23	0.937562	0.813626	1.14815	0.794328	1.07647	1.69044	0.0166374	1.23595	1.36773	2.31206	1.55597	0.0447915	1.22462	1.27057	2.12814	1.49968	0.0650522	1.22462	1.22462	2.01372	1.31826	0.24021	1.18032	1.11686	1.70608	1.20226	0.578367	1.1695	1.02802	1.52757	1.24738	0.496261	1.18032	1.05682	1.61436
337	29.64	37.38	46.17	38.66	32.21	sp|P14923|PLAK_HUMAN	Junction plakoglobin OS=Homo sapiens GN=JUP PE=1 SV=3	HUMAN	23	P14923	GN=JUP	0.981748	0.701867	1.1272	0.870964	1.10662	0.369828	5.47661e-05	1.44544	0.0380189	0.534564	0.416869	4.59989e-05	1.36773	0.0672977	0.570164	0.765597	0.0694108	1.15878	0.586138	0.887156	0.648634	0.037495	1.20226	0.376704	0.77983	1.13763	0.186284	1.11686	1.01859	1.31826	1.18032	0.337084	1.10662	1.0666	1.38038
338	29.63	31.23	55.81	43.49	38.84	sp|P00505|AATM_HUMAN	Aspartate aminotransferase, mitochondrial OS=Homo sapiens GN=GOT2 PE=1 SV=3	HUMAN	24	P00505	GN=GOT2	0.990832	0.903347	1.28233	0.83946	1.27057	1.41906	0.100083	1.28233	1.10662	2.22844	1.34276	0.189134	1.25893	1.0666	2.12814	2.07014	0.00902036	1.39316	1.48594	3.94457	1.97697	0.0129615	1.36773	1.44544	3.66438	1.34276	0.180168	1.27057	1.05682	2.01372	1.39316	0.0962788	1.30617	1.0666	2.07014
339	29.62	31.03	42.41	28.48	19.7	sp|Q9Y4W6|AFG32_HUMAN	AFG3-like protein 2 OS=Homo sapiens GN=AFG3L2 PE=1 SV=2	HUMAN	19	Q9Y4W6	GN=AFG3L2	1.08643	0.43686	1.09648	0.990832	1.24738	0.436516	0.000570338	1.49968	0.10666	0.654636	0.539511	0.00575001	1.38038	0.192309	0.744732	0.597035	0.0164889	1.2942	0.299226	0.772681	0.613762	0.0179744	1.2942	0.30761	0.794328	0.554626	0.00335892	1.31826	0.237684	0.731139	0.619441	0.0191909	1.25893	0.253513	0.77983
340	29.57	30.34	45.02	36.98	31.35	sp|P00734|THRB_HUMAN	Prothrombin OS=Homo sapiens GN=F2 PE=1 SV=2	HUMAN	20	P00734	GN=F2	1.04713	0.19282	1.28233	0.816582	1.34276	2.18776	0.000570656	1.43219	1.52757	12.4738	2.0893	0.00106971	1.41906	1.47231	12.942	2.42103	0.000106963	1.45881	1.65959	18.7068	2.22844	0.000297397	1.41906	1.57036	15.7036	1.52757	0.0626009	1.27057	1.20226	7.17794	1.58489	0.0388254	1.31826	1.20226	6.30957
341	29.56	30.5	25.37	16.69	12.94	sp|P52701|MSH6_HUMAN	DNA mismatch repair protein Msh6 OS=Homo sapiens GN=MSH6 PE=1 SV=2	HUMAN	17	P52701	GN=MSH6	0.855067	0.261655	1.22462	0.580764	1.04713	0.787046	0.0766379	1.22462	0.554626	0.963829	0.824138	0.145646	1.23595	0.580764	1.01859	0.394457	3.93277e-06	1.55597	0.0666807	0.613762	0.487529	0.000212158	1.47231	0.114815	0.717794	0.436516	3.94207e-05	1.47231	0.113763	0.642688	0.432514	1.40627e-05	1.45881	0.0824138	0.630957
342	29.53	30.9	77.62	68.88	60.14	sp|P60174|TPIS_HUMAN	Triosephosphate isomerase OS=Homo sapiens GN=TPI1 PE=1 SV=3	HUMAN	37	P60174	GN=TPI1	1.0666	0.620907	1.1695	0.912011	1.31826	1.31826	0.122682	1.23595	1.0666	1.69044	1.51356	0.0168058	1.2942	1.1695	2.03236	0.554626	0.378535	1.51356	0.394457	0.83946	0.248886	0.844023	2.42103	0.194089	0.60256	1.44544	0.0920938	1.24738	1.15878	1.88799	1.44544	0.1072	1.25893	1.14815	1.88799
343	29.5	29.57	57.14	47.29	39.16	sp|P60842|IF4A1_HUMAN	Eukaryotic initiation factor 4A-I OS=Homo sapiens GN=EIF4A1 PE=1 SV=1	HUMAN	20	P60842	GN=EIF4A1	0.972747	0.561903	1.27057	0.672977	1.23595	0.549541	0.0720422	1.41906	0.203236	0.77983	0.619441	0.0941279	1.45881	0.233346	0.903649	0.539511	0.0735391	1.57036	0.161436	0.847227	0.469894	0.146573	1.8197	0.130617	0.855067	1.1695	0.305551	1.25893	0.928966	1.80302	1.28233	0.439444	1.38038	0.928966	1.92309
344	29.43	29.86	21.72	11.77	8.269	sp|P24821|TENA_HUMAN	Tenascin OS=Homo sapiens GN=TNC PE=1 SV=3	HUMAN	18	P24821	GN=TNC	0.887156	0.483988	1.18032	0.704693	1.04713	0.152757	0.000143125	3.01995	0.0188799	0.461318	0.229087	5.35578e-06	2.208	0.0180302	0.505825	0.772681	0.0956468	1.25893	0.529663	0.972747	0.717794	0.053462	1.22462	0.452898	0.879023	1.47231	0.111274	1.38038	1.0666	2.10863	1.75388	0.0165403	1.38038	1.27057	2.48886
345	29.43	29.77	41.3	30.57	25.41	sp|P51659|DHB4_HUMAN	Peroxisomal multifunctional enzyme type 2 OS=Homo sapiens GN=HSD17B4 PE=1 SV=3	HUMAN	21	P51659	GN=HSD17B4	0.937562	0.709052	1.09648	0.751623	1.02802	0.554626	0.00222808	1.31826	0.157036	0.731139	0.564937	0.00900928	1.36773	0.218776	0.772681	0.704693	0.0187712	1.24738	0.413047	0.879023	0.751623	0.079688	1.2942	0.387258	0.972747	0.510505	0.00174592	1.36773	0.140605	0.698232	0.524807	0.00661893	1.43219	0.237684	0.751623
346	29.24	29.74	57.93	47.55	42.27	sp|P21281|VATB2_HUMAN	V-type proton ATPase subunit B, brain isoform OS=Homo sapiens GN=ATP6V1B2 PE=1 SV=3	HUMAN	18	P21281	GN=ATP6V1B2	0.963829	0.508873	1.08643	0.887156	1.04713	0.981748	0.559345	1.11686	0.879023	1.09648	0.990832	0.555508	1.10662	0.895365	1.09648	1	0.773156	1.08643	0.92045	1.08643	0.954993	0.524697	1.08643	0.879023	1.03753	1.01859	0.850435	1.09648	0.928966	1.11686	1.02802	0.985177	1.11686	0.92045	1.14815
347	29.24	29.45	28.49	19.8	17.17	sp|Q6WCQ1|MPRIP_HUMAN	Myosin phosphatase Rho-interacting protein OS=Homo sapiens GN=MPRIP PE=1 SV=3	HUMAN	16	Q6WCQ1	GN=MPRIP	0.870964	0.52482	1.1695	0.625173	1.01859	1.58489	0.0170889	1.38038	1.14815	2.67917	1.44544	0.0541892	1.34276	1.07647	2.35505	1.44544	0.0983635	1.31826	1.09648	2.35505	1.51356	0.0327801	1.28233	1.18032	2.55859	1.83654	0.00393032	1.41906	1.2942	3.37287	1.85353	0.00307636	1.40605	1.31826	3.37287
348	29.21	29.32	49.3	40.48	36.27	sp|P05546|HEP2_HUMAN	Heparin cofactor 2 OS=Homo sapiens GN=SERPIND1 PE=1 SV=3	HUMAN	21	P05546	GN=SERPIND1	1.28233	0.949064	1.30617	0.981748	4.32514	4.40555	5.59134e-05	1.90546	2.31206	35.9749	4.01791	0.000210261	1.87068	2.14783	34.3558	4.01791	0.000303713	1.88799	2.12814	32.2107	3.46737	0.00143357	1.8197	1.90546	29.6483	2.18776	0.0642098	1.6293	1.34276	18.0302	2.51189	0.00995873	1.67494	1.49968	20.7014
349	29.12	29.21	38.26	32.2	27.27	sp|P14314|GLU2B_HUMAN	Glucosidase 2 subunit beta OS=Homo sapiens GN=PRKCSH PE=1 SV=2	HUMAN	16	P14314	GN=PRKCSH	0.990832	0.83377	1.1695	0.870964	1.15878	1	0.530341	1.18032	0.847227	1.20226	1.11686	0.0921408	1.1695	0.954993	1.43219	0.529663	0.0240144	1.43219	0.18197	0.758578	0.564937	0.149529	1.41906	0.165959	0.801678	0.879023	0.29585	1.15878	0.731139	1.01859	0.903649	0.980715	1.15878	0.751623	1.04713
350	29.1	29.84	32.65	25.04	17.98	sp|Q14126|DSG2_HUMAN	Desmoglein-2 OS=Homo sapiens GN=DSG2 PE=1 SV=2	HUMAN	18	Q14126	GN=DSG2	1	0.641553	1.2942	0.772681	1.35519	0.253513	3.2141e-05	2.208	0.0698232	0.559758	0.299226	0.000738317	2.10863	0.0879023	0.630957	0.619441	0.011403	1.41906	0.322107	0.879023	0.801678	0.141566	1.35519	0.591562	1.08643	1.24738	0.56547	1.31826	0.946237	1.80302	1.14815	0.570571	1.34276	0.855067	1.55597
351	28.96	30.64	26.55	16.45	10.94	sp|Q92896|GSLG1_HUMAN	Golgi apparatus protein 1 OS=Homo sapiens GN=GLG1 PE=1 SV=2	HUMAN	16	Q92896	GN=GLG1	0.981748	0.985221	1.19124	0.831764	1.1695	1.52757	0.0187075	1.22462	1.24738	2.07014	1.48594	0.0304683	1.21339	1.22462	1.99526	0.981748	0.873773	1.24738	0.77983	1.22462	0.912011	0.985567	1.30617	0.672977	1.19124	1.24738	0.126067	1.22462	1.01859	1.67494	1.34276	0.0629976	1.23595	1.08643	1.83654
352	28.94	29.46	19.44	10.65	7.922	sp|Q9UQ35|SRRM2_HUMAN	Serine/arginine repetitive matrix protein 2 OS=Homo sapiens GN=SRRM2 PE=1 SV=2	HUMAN	16	Q9UQ35	GN=SRRM2	0.903649	0.530664	1.22462	0.672977	1.10662	0.717794	0.0826787	1.24738	0.49204	0.895365	0.903649	0.576111	1.24738	0.698232	1.1272	0.57544	0.0298771	1.40605	0.212814	0.809096	0.625173	0.107226	1.39316	0.275423	0.870964	0.954993	0.733648	1.22462	0.772681	1.1695	0.903649	0.604566	1.22462	0.711214	1.10662
353	28.91	31.79	27.19	17.57	13.95	sp|Q13045|FLII_HUMAN	Protein flightless-1 homolog OS=Homo sapiens GN=FLII PE=1 SV=2	HUMAN	18	Q13045	GN=FLII	0.990832	0.844331	1.27057	0.772681	1.25893	1.00925	0.707063	1.24738	0.809096	1.35519	0.990832	0.680915	1.30617	0.77983	1.2942	1.59956	0.0341999	1.30617	1.22462	2.83139	1.34276	0.146154	1.23595	1.08643	2.29087	1.70608	0.00911673	1.2942	1.31826	3.04789	1.59956	0.0109669	1.30617	1.22462	2.70396
354	28.89	29.01	45.03	40.62	36.87	sp|P01871|IGHM_HUMAN	Immunoglobulin heavy constant mu OS=Homo sapiens GN=IGHM PE=1 SV=4	HUMAN	23	P01871	GN=IGHM	0.862979	0.760711	1.24738	0.597035	1.07647	1.2942	0.1181	1.27057	1.01859	2.35505	1.39316	0.118365	1.24738	1.11686	3.83707	3.56451	1.64689e-05	1.65959	2.14783	17.378	3.0761	4.4369e-05	1.61436	1.90546	14.4544	2.60615	0.000160535	1.52757	1.70608	11.8032	2.33346	0.000169589	1.51356	1.5417	7.17794
355	28.87	33.07	33.95	24.59	21.3	sp|Q15029|U5S1_HUMAN	116 kDa U5 small nuclear ribonucleoprotein component OS=Homo sapiens GN=EFTUD2 PE=1 SV=1	HUMAN	19	Q15029	GN=EFTUD2	0.946237	0.813128	1.25893	0.737904	1.19124	0.928966	0.944559	1.28233	0.731139	1.19124	0.870964	0.851901	1.27057	0.685488	1.10662	0.666807	0.542287	1.36773	0.461318	0.912011	0.331131	0.0126333	2.10863	0.199526	0.698232	0.444631	0.118574	1.72187	0.263027	0.765597	0.570164	0.442564	1.47231	0.337287	0.83946
356	28.86	33.12	69.04	59.39	52.54	sp|Q9UQ80|PA2G4_HUMAN	Proliferation-associated protein 2G4 OS=Homo sapiens GN=PA2G4 PE=1 SV=3	HUMAN	18	Q9UQ80	GN=PA2G4	0.946237	0.617266	1.20226	0.77983	1.13763	0.440555	0.02476	1.65959	0.296483	0.731139	0.483059	0.0380094	1.55597	0.334195	0.751623	0.534564	0.00712228	1.49968	0.301995	0.801678	0.244343	0.0039875	2.35505	0.101859	0.57544	0.751623	0.474193	1.22462	0.597035	0.92045	0.636796	0.263966	1.35519	0.487529	0.862979
357	28.8	29.08	62.44	51.49	44.53	sp|Q6UWY5|OLFL1_HUMAN	Olfactomedin-like protein 1 OS=Homo sapiens GN=OLFML1 PE=1 SV=2	HUMAN	21	Q6UWY5	GN=OLFML1	0.625173	0.588424	1.55597	0.42462	0.972747	30.1995	6.89098e-11	2.35505	12.8233	57.0164	28.8403	4.77966e-10	2.37684	12.1339	55.4626	14.4544	5.55092e-07	2.51189	5.7544	39.4457	11.8032	6.27912e-07	2.53513	4.65586	33.4195	4.13048	0.00534712	1.95884	2.10863	13.5519	3.66438	0.00320066	1.90546	1.92309	10
358	28.77	30.44	48.58	40.69	37.45	sp|P49189|AL9A1_HUMAN	4-trimethylaminobutyraldehyde dehydrogenase OS=Homo sapiens GN=ALDH9A1 PE=1 SV=3	HUMAN	22	P49189	GN=ALDH9A1	0.731139	0.568828	1.2942	0.313329	0.946237	3.16228	6.54525e-05	1.8197	1.7378	11.3763	2.93765	0.000262423	1.77011	1.65959	10.8643	1.92309	0.0237659	1.51356	1.27057	6.19441	1.72187	0.019758	1.45881	1.18032	5.01187	1.19124	0.522119	1.36773	0.870964	2.42103	1.41906	0.220876	1.39316	1.01859	3.59749
359	28.74	29.37	57.88	43.63	37.37	sp|Q9Y230|RUVB2_HUMAN	RuvB-like 2 OS=Homo sapiens GN=RUVBL2 PE=1 SV=3	HUMAN	18	Q9Y230	GN=RUVBL2	1.05682	0.872545	1.14815	0.92045	1.24738	0.457088	0.00706077	1.61436	0.123595	0.737904	0.586138	0.0310728	1.40605	0.246604	0.824138	0.887156	0.382312	1.21339	0.685488	1.07647	0.862979	0.417149	1.19124	0.648634	1.02802	0.92045	0.588961	1.22462	0.717794	1.1272	0.879023	0.491064	1.24738	0.672977	1.09648
360	28.72	28.82	44.12	35.78	33.33	sp|Q93052|LPP_HUMAN	Lipoma-preferred partner OS=Homo sapiens GN=LPP PE=1 SV=1	HUMAN	21	Q93052	GN=LPP	1.19124	0.791604	1.34276	0.887156	1.80302	6.48634	2.06936e-05	2.37684	2.72898	29.6483	5.59758	5.32702e-05	2.31206	2.42103	26.3027	10.9648	2.64643e-07	2.53513	4.32514	41.3047	9.2045	8.28026e-07	2.48886	3.69828	38.0189	2.07014	0.0855905	1.7378	1.19124	6.72977	2.35505	0.014797	1.78649	1.31826	7.37904
361	28.71	29.29	35.9	28.85	23.24	sp|Q13200|PSMD2_HUMAN	26S proteasome non-ATPase regulatory subunit 2 OS=Homo sapiens GN=PSMD2 PE=1 SV=3	HUMAN	21	Q13200	GN=PSMD2	1	0.85284	1.15878	0.862979	1.15878	0.831764	0.262008	1.22462	0.619441	1.01859	0.831764	0.307009	1.24738	0.608135	1.03753	0.824138	0.175119	1.23595	0.60256	1.01859	0.619441	0.0185902	1.39316	0.212814	0.862979	0.801678	0.197207	1.15878	0.591562	0.928966	0.744732	0.118225	1.19124	0.452898	0.887156
362	28.63	31.5	46.96	39.36	27.87	sp|P27824|CALX_HUMAN	Calnexin OS=Homo sapiens GN=CANX PE=1 SV=2	HUMAN	23	P27824	GN=CANX	1.08643	0.443048	1.11686	0.972747	1.35519	0.954993	0.605074	1.22462	0.794328	1.1695	0.887156	0.262382	1.20226	0.724436	1.0666	0.946237	0.44553	1.22462	0.772681	1.15878	0.809096	0.290183	1.27057	0.49204	1.02802	0.831764	0.432081	1.23595	0.642688	1.02802	0.831764	0.38704	1.23595	0.625173	1.02802
363	28.5	28.61	61.02	48.55	42.32	sp|P31943|HNRH1_HUMAN	Heterogeneous nuclear ribonucleoprotein H OS=Homo sapiens GN=HNRNPH1 PE=1 SV=4	HUMAN	24	P31943	GN=HNRNPH1	0.928966	0.911972	1.24738	0.751623	1.15878	1.31826	0.511042	1.23595	1.0666	2.01372	1.25893	0.579259	1.22462	1.02802	1.88799	1.02802	0.628971	1.30617	0.787046	1.39316	0.77983	0.939071	1.33045	0.510505	1.03753	0.83946	0.988846	1.2942	0.60256	1.08643	0.895365	0.781173	1.31826	0.648634	1.18032
364	28.47	29.13	63.09	52.05	47.95	sp|P02649|APOE_HUMAN	Apolipoprotein E OS=Homo sapiens GN=APOE PE=1 SV=1	HUMAN	16	P02649	GN=APOE	1.01859	0.962173	1.1695	0.870964	1.24738	2.26986	0.00100806	1.48594	1.52757	4.74242	2.18776	0.00166039	1.47231	1.48594	4.65586	1.55597	0.0676867	1.30617	1.19124	2.85759	1.55597	0.0974016	1.31826	1.18032	2.83139	0.809096	0.183604	1.21339	0.529663	0.981748	0.937562	0.250718	1.18032	0.758578	1.10662
365	28.45	29.33	41.21	30.65	26.63	sp|Q15046|SYK_HUMAN	Lysine--tRNA ligase OS=Homo sapiens GN=KARS PE=1 SV=3	HUMAN	17	Q15046	GN=KARS	0.895365	0.422478	1.22462	0.679204	1.09648	0.887156	0.586724	1.22462	0.679204	1.08643	0.946237	0.903382	1.27057	0.731139	1.20226	0.847227	0.34303	1.20226	0.648634	1.01859	0.57544	0.0244764	1.34276	0.310456	0.772681	0.928966	0.649271	1.23595	0.731139	1.14815	0.928966	0.615502	1.27057	0.698232	1.18032
366	28.43	28.48	41.34	34.82	29.24	sp|O75131|CPNE3_HUMAN	Copine-3 OS=Homo sapiens GN=CPNE3 PE=1 SV=1	HUMAN	16	O75131	GN=CPNE3	0.981748	0.972873	1.14815	0.83946	1.1272	1.28233	0.2453	1.24738	1.02802	1.77011	1.31826	0.166929	1.22462	1.07647	1.94089	1.55597	0.026818	1.24738	1.24738	2.48886	1.52757	0.0344315	1.25893	1.21339	2.39883	1.20226	0.384473	1.25893	0.954993	1.59956	1.22462	0.497072	1.25893	0.972747	1.67494
367	28.41	29.44	48.63	46.17	46.17	sp|Q29963|1C06_HUMAN	HLA class I histocompatibility antigen, Cw-6 alpha chain OS=Homo sapiens GN=HLA-C PE=1 SV=2	HUMAN	18	Q29963	GN=HLA-C	1.11686	0.805602	2.0893	0.534564	2.35505	0.698232	0.535445	2.0893	0.334195	1.45881	0.765597	0.626849	2.0893	0.363078	1.59956	0.554626	0.375838	2.0893	0.263027	1.15878	0.448745	0.290753	2.0893	0.212814	0.937562	0.57544	0.396406	2.0893	0.272898	1.20226	0.60256	0.426581	2.10863	0.288403	1.27057
368	28.39	33.57	39.39	27.86	23.08	sp|Q92598|HS105_HUMAN	Heat shock protein 105 kDa OS=Homo sapiens GN=HSPH1 PE=1 SV=1	HUMAN	19	Q92598	GN=HSPH1	0.946237	0.844169	1.18032	0.685488	1.11686	0.275423	0.000289756	2.208	0.049204	0.608135	0.487529	0.0056983	1.51356	0.113763	0.737904	0.928966	0.70715	1.2942	0.704693	1.20226	0.847227	0.626008	1.31826	0.636796	1.11686	1.1272	0.405659	1.2942	0.870964	1.5417	1.25893	0.264967	1.27057	0.990832	1.85353
369	28.38	28.43	34.49	21.08	17.17	sp|Q96Q06|PLIN4_HUMAN	Perilipin-4 OS=Homo sapiens GN=PLIN4 PE=1 SV=2	HUMAN	14	Q96Q06	GN=PLIN4	1.18032	0.824036	1.43219	0.824138	2.29087	2.31206	0.130162	2.03236	1.13763	6.0256	1.09648	0.35394	1.64437	0.666807	1.64437	13.9316	8.6105e-09	2.26986	6.13762	46.1318	12.0226	1.37085e-08	2.26986	5.29663	41.6869	1.10662	0.42148	4.01791	0.275423	1.8197	0.824138	0.568417	1.45881	0.413047	1.20226
370	28.37	28.55	31.72	28.38	26.77	sp|Q9HCB6|SPON1_HUMAN	Spondin-1 OS=Homo sapiens GN=SPON1 PE=1 SV=2	HUMAN	21	Q9HCB6	GN=SPON1	1.09648	0.301062	1.36773	0.801678	1.61436	0.237684	0.0736522	2.60615	0.0765597	0.619441	0.383707	0.123957	1.77011	0.135519	0.679204	0.946237	0.712771	1.2942	0.505825	1.22462	0.765597	0.425758	1.34276	0.242103	1.02802	2.72898	0.000399063	1.5417	1.77011	4.83059	2.99226	3.74815e-05	1.5417	1.94089	5.59758
371	28.33	28.66	56.38	45.88	35.6	sp|P51608|MECP2_HUMAN	Methyl-CpG-binding protein 2 OS=Homo sapiens GN=MECP2 PE=1 SV=1	HUMAN	16	P51608	GN=MECP2	0.737904	0.247422	1.31826	0.515229	0.972747	10.1859	1.05807e-09	2.58226	3.94457	40.5509	9.72747	4.34395e-11	2.53513	3.83707	39.8107	2.83139	0.00280412	1.99526	1.41906	11.8032	2.93765	0.00019056	2.01372	1.45881	11.3763	2.99226	0.000295096	2.03236	1.47231	12.7057	3.19154	0.00278175	2.03236	1.57036	16.5959
372	28.28	28.42	31.91	28.11	25.39	sp|P10643|CO7_HUMAN	Complement component C7 OS=Homo sapiens GN=C7 PE=1 SV=2	HUMAN	21	P10643	GN=C7	1.07647	0.742367	1.47231	0.731139	1.45881	3.56451	0.000119768	1.8197	1.95884	26.3027	3.87258	8.74898e-05	1.83654	2.10863	29.1072	4.52898	2.32004e-05	1.92309	2.35505	31.3329	3.90841	8.94654e-05	1.88799	2.07014	27.5423	4.52898	1.486e-05	1.94089	2.33346	31.3329	4.65586	1.05617e-05	1.97697	2.35505	31.9154
373	28.22	30.31	53.56	50.29	38.54	sp|P28838|AMPL_HUMAN	Cytosol aminopeptidase OS=Homo sapiens GN=LAP3 PE=1 SV=3	HUMAN	25	P28838	GN=LAP3	0.954993	0.573496	1.1272	0.824138	1.07647	0.325087	2.78567e-05	1.5417	0.0831764	0.501187	0.340408	2.5307e-05	1.51356	0.133045	0.515229	0.47863	0.0121717	1.33045	0.30761	0.636796	0.461318	0.000580848	1.36773	0.197697	0.630957	0.310456	3.87967e-05	1.61436	0.103753	0.501187	0.222844	7.16181e-05	1.92309	0.0660693	0.428549
374	28.21	28.57	11.99	7.411	5.345	sp|Q9HC84|MUC5B_HUMAN	Mucin-5B OS=Homo sapiens GN=MUC5B PE=1 SV=3	HUMAN	18	Q9HC84	GN=MUC5B	1.19124	0.443721	1.70608	0.698232	2.44343	3.37287	0.713705	2.39883	1.40605	7.94328	3.90841	0.162145	2.91072	1.34276	16.4437	6.30957	0.013339	3.16228	1.99526	20.1372	2.24905	0.577353	1.94089	1.15878	5.24807	18.8799	0.000302592	2.80543	6.72977	50.1187	23.7684	2.75212e-05	2.99226	7.94328	58.6138
375	28.2	28.74	18.92	10.93	7.112	sp|O00468|AGRIN_HUMAN	Agrin OS=Homo sapiens GN=AGRN PE=1 SV=5	HUMAN	16	O00468	GN=AGRN	1	0.996539	1.18032	0.847227	1.14815	0.42462	0.00775321	1.58489	0.0765597	0.672977	0.42462	0.00461051	1.64437	0.0870964	0.698232	0.724436	0.117647	1.25893	0.469894	0.912011	0.824138	0.404961	1.30617	0.515229	1.07647	0.691831	0.0886692	1.22462	0.428549	0.847227	0.559758	0.0369001	1.36773	0.218776	0.765597
376	28.19	28.24	70.83	65.83	63.33	sp|P51858|HDGF_HUMAN	Hepatoma-derived growth factor OS=Homo sapiens GN=HDGF PE=1 SV=1	HUMAN	18	P51858	GN=HDGF	0.847227	0.837727	1.25893	0.619441	1.0666	0.847227	0.446734	1.33045	0.580764	1.1272	1	0.592516	1.28233	0.77983	1.30617	0.444631	0.01744	1.8197	0.195884	0.809096	0.130617	0.000156171	4.87528	0.0608135	0.636796	2.01372	0.00241755	1.52757	1.31826	2.83139	2.44343	0.000434439	1.6293	1.49968	3.49945
377	28.07	29.76	42.21	30.78	21.36	sp|Q96QK1|VPS35_HUMAN	Vacuolar protein sorting-associated protein 35 OS=Homo sapiens GN=VPS35 PE=1 SV=2	HUMAN	16	Q96QK1	GN=VPS35	0.870964	0.363273	1.19124	0.691831	1.03753	0.972747	0.791695	1.25893	0.77983	1.22462	1.02802	0.888879	1.22462	0.83946	1.2942	0.92045	0.748018	1.22462	0.737904	1.1272	0.809096	0.560792	1.28233	0.608135	1.03753	0.862979	0.7879	1.27057	0.648634	1.09648	0.510505	0.416694	1.72187	0.229087	0.879023
378	28.04	29.78	28.36	23.15	19.76	sp|Q9UMS6|SYNP2_HUMAN	Synaptopodin-2 OS=Homo sapiens GN=SYNPO2 PE=1 SV=2	HUMAN	19	Q9UMS6	GN=SYNPO2	1.09648	0.630513	1.47231	0.744732	3.0761	7.94328	0.000221612	2.77971	2.85759	29.3765	8.79023	0.000675347	2.88403	3.04789	28.3139	22.4905	4.59123e-09	2.85759	7.87046	53.4564	20.5116	7.37117e-09	3.04789	6.72977	52.4807	7.51623	0.00515932	3.04789	2.46604	24.6604	7.11213	0.00492825	3.01995	2.35505	20.7014
379	28.04	28.11	41.76	34.26	28.55	sp|O95831|AIFM1_HUMAN	Apoptosis-inducing factor 1, mitochondrial OS=Homo sapiens GN=AIFM1 PE=1 SV=1	HUMAN	16	O95831	GN=AIFM1	1.08643	0.442382	1.14815	0.946237	1.43219	0.127057	0.00017909	2.96483	0.0299226	0.376704	0.226986	0.00240155	2.0893	0.0534564	0.474242	0.636796	0.0341012	1.25893	0.444631	0.801678	0.487529	0.0893949	1.48594	0.301995	0.724436	0.49204	0.0257337	1.44544	0.258226	0.711214	0.570164	0.124448	1.39316	0.387258	0.794328
380	28.01	30.25	30.67	20.23	14.03	sp|P55265|DSRAD_HUMAN	Double-stranded RNA-specific adenosine deaminase OS=Homo sapiens GN=ADAR PE=1 SV=4	HUMAN	16	P55265	GN=ADAR	1.11686	0.651689	1.15878	0.963829	1.52757	0.619441	0.0582027	1.35519	0.376704	0.83946	0.744732	0.223629	1.27057	0.559758	0.946237	0.515229	0.0161799	1.45881	0.205116	0.751623	0.436516	0.0270678	1.72187	0.203236	0.751623	0.704693	0.17713	1.2942	0.505825	0.912011	0.717794	0.138536	1.27057	0.496592	0.912011
381	27.97	28.31	45.42	35.78	25.65	sp|Q96G03|PGM2_HUMAN	Phosphoglucomutase-2 OS=Homo sapiens GN=PGM2 PE=1 SV=4	HUMAN	16	Q96G03	GN=PGM2	1.59956	0.552062	1.61436	0.990832	2.44343	3.13329	0.00461936	2.10863	1.48594	7.58578	3.76704	0.00974516	2.208	1.70608	9.54993	3.34195	0.0046519	2.18776	1.52757	9.90832	3.04789	0.00234317	2.01372	1.51356	7.65597	2.75423	0.01642	1.97697	1.39316	6.30957	1.03753	0.45478	1.39316	0.744732	2.42103
382	27.89	32.93	36.4	20.56	12.6	sp|Q9UM54|MYO6_HUMAN	Unconventional myosin-VI OS=Homo sapiens GN=MYO6 PE=1 SV=4	HUMAN	16	Q9UM54	GN=MYO6	1.04713	0.754478	1.20226	0.870964	1.23595	0.483059	0.00274735	1.58489	0.118032	0.765597	0.529663	0.00394949	1.48594	0.15417	0.787046	1.07647	0.974939	1.27057	0.847227	1.44544	0.862979	0.262932	1.24738	0.666807	1.07647	1.10662	0.902457	1.24738	0.887156	1.51356	1.18032	0.681349	1.25893	0.937562	1.61436
383	27.86	28.99	47.32	36.02	31.23	sp|Q13596|SNX1_HUMAN	Sorting nexin-1 OS=Homo sapiens GN=SNX1 PE=1 SV=3	HUMAN	16	Q13596	GN=SNX1	1.07647	0.761384	1.18032	0.912011	1.57036	1.52757	0.114286	1.34276	1.13763	3.13329	1.45881	0.17846	1.27057	1.14815	3.04789	1.44544	0.162438	1.27057	1.13763	2.96483	1.36773	0.208203	1.21339	1.1272	2.65461	1.19124	0.422144	1.35519	0.879023	1.77011	1.34276	0.265888	1.35519	0.990832	2.14783
384	27.86	28.24	32.42	21.14	16.43	sp|Q99613|EIF3C_HUMAN	Eukaryotic translation initiation factor 3 subunit C OS=Homo sapiens GN=EIF3C PE=1 SV=1	HUMAN	14	Q99613	GN=EIF3C	1.07647	0.880378	1.19124	0.903649	1.43219	1.1272	0.798842	1.24738	0.903649	1.51356	0.981748	0.76522	1.27057	0.765597	1.24738	0.648634	0.0332043	1.33045	0.201372	0.862979	0.474242	0.00438019	1.61436	0.0990832	0.765597	0.954993	0.524159	1.28233	0.751623	1.22462	0.903649	0.587607	1.27057	0.679204	1.14815
385	27.84	35.65	30.81	16.68	8.907	sp|Q14008|CKAP5_HUMAN	Cytoskeleton-associated protein 5 OS=Homo sapiens GN=CKAP5 PE=1 SV=3	HUMAN	21	Q14008	GN=CKAP5	0.981748	0.964104	1.13763	0.847227	1.11686	0.724436	0.128802	1.23595	0.505825	0.895365	0.704693	0.124907	1.28233	0.444631	0.903649	0.666807	0.0802688	1.2942	0.42462	0.862979	0.654636	0.086371	1.30617	0.409261	0.855067	0.870964	0.518508	1.1695	0.698232	1.01859	0.903649	0.618635	1.21339	0.717794	1.09648
386	27.84	28.01	56.84	42.95	30.32	sp|Q9ULA0|DNPEP_HUMAN	Aspartyl aminopeptidase OS=Homo sapiens GN=DNPEP PE=1 SV=1	HUMAN	19	Q9ULA0	GN=DNPEP	1.11686	0.840779	1.24738	0.895365	1.6293	3.94457	2.30354e-06	1.64437	2.39883	14.9968	3.43558	7.08312e-06	1.61436	2.12814	13.0617	3.22107	2.79779e-05	1.6293	1.97697	11.9124	2.88403	0.000113269	1.59956	1.80302	10.1859	1.0666	0.681672	1.33045	0.801678	1.40605	0.92045	0.685283	1.36773	0.698232	1.25893
387	27.82	28.8	31.46	22.14	18.54	sp|O14974|MYPT1_HUMAN	Protein phosphatase 1 regulatory subunit 12A OS=Homo sapiens GN=PPP1R12A PE=1 SV=1	HUMAN	19	O14974	GN=PPP1R12A	1.14815	0.873078	1.5417	0.744732	1.75388	2.51189	0.0133127	1.90546	1.31826	11.272	2.35505	0.0147506	1.85353	1.27057	14.4544	5.80764	3.87055e-07	2.24905	2.58226	29.3765	5.19996	4.31753e-07	2.1677	2.39883	31.9154	1.97697	0.147906	1.7378	1.13763	9.28966	1.6293	0.551876	1.6293	1	6.25173
388	27.76	27.81	60.14	45.16	41.01	sp|O60664|PLIN3_HUMAN	Perilipin-3 OS=Homo sapiens GN=PLIN3 PE=1 SV=3	HUMAN	17	O60664	GN=PLIN3	0.946237	0.90728	1.35519	0.510505	1.28233	3.46737	3.5011e-07	1.61436	2.14783	19.2309	3.37287	5.23593e-07	1.61436	2.0893	18.7068	1.52757	0.0263404	1.33045	1.14815	4.74242	1.7378	0.00548965	1.40605	1.23595	5.15229	1.72187	0.000677659	1.36773	1.25893	5.10505	2.0893	5.30357e-05	1.44544	1.44544	9.37562
389	27.53	29.18	41.06	36.5	30.29	sp|O43776|SYNC_HUMAN	Asparagine--tRNA ligase, cytoplasmic OS=Homo sapiens GN=NARS PE=1 SV=1	HUMAN	18	O43776	GN=NARS	1.20226	0.392708	1.1695	1.02802	1.65959	0.465586	0.0026445	1.57036	0.158489	0.731139	0.549541	0.0155311	1.48594	0.310456	0.816582	0.679204	0.0516157	1.2942	0.428549	0.879023	0.519996	0.0100289	1.58489	0.258226	0.824138	0.816582	0.218357	1.25893	0.597035	1.02802	0.744732	0.263264	1.34276	0.487529	1
390	27.52	29.48	58.66	49.88	42.03	sp|P35998|PRS7_HUMAN	26S protease regulatory subunit 7 OS=Homo sapiens GN=PSMC2 PE=1 SV=3	HUMAN	17	P35998	GN=PSMC2	0.990832	0.556271	1.04713	0.946237	1.03753	0.981748	0.682347	1.05682	0.928966	1.03753	0.92045	0.243797	1.05682	0.870964	0.972747	0.954993	0.653939	1.07647	0.887156	1.02802	0.928966	0.398851	1.0666	0.870964	0.990832	0.954993	0.404923	1.07647	0.887156	1.02802	0.981748	0.854864	1.0666	0.92045	1.04713
391	27.39	29.5	30.66	21.17	15.92	sp|Q86W92|LIPB1_HUMAN	Liprin-beta-1 OS=Homo sapiens GN=PPFIBP1 PE=1 SV=2	HUMAN	15	Q86W92	GN=PPFIBP1	1.10662	0.766614	1.28233	0.862979	1.64437	2.70396	0.0006238	1.52757	1.77011	6.25173	2.63027	0.00246725	1.52757	1.72187	5.91562	1.10662	0.521578	1.51356	0.731139	1.59956	0.912011	0.985466	1.36773	0.580764	1.24738	1.39316	0.373803	1.36773	1.01859	2.24905	1.1695	0.562169	1.38038	0.847227	1.80302
392	27.34	29.37	27.54	21.23	13.85	sp|O94979|SC31A_HUMAN	Protein transport protein Sec31A OS=Homo sapiens GN=SEC31A PE=1 SV=3	HUMAN	15	O94979	GN=SEC31A	1.18032	0.336704	1.1272	1.04713	2.26986	1.36773	0.199965	1.27057	1.07647	2.99226	1.20226	0.600863	1.24738	0.963829	2.44343	1.21339	0.587122	1.28233	0.946237	1.94089	1.08643	0.875333	1.25893	0.862979	1.49968	1.05682	0.457319	1.27057	0.831764	1.40605	1.34276	0.325521	1.28233	1.04713	2.60615
393	27.28	27.9	50.63	33.09	27.85	sp|Q5SSJ5|HP1B3_HUMAN	Heterochromatin protein 1-binding protein 3 OS=Homo sapiens GN=HP1BP3 PE=1 SV=1	HUMAN	14	Q5SSJ5	GN=HP1BP3	0.928966	0.93752	1.25893	0.591562	1.1695	2.18776	0.000794758	1.31826	1.65959	5.01187	1.6293	0.00860583	1.28233	1.27057	2.70396	1.1695	0.419173	1.23595	0.946237	1.59956	0.92045	0.935347	1.33045	0.483059	1.22462	1.25893	0.285951	1.20226	1.04713	1.85353	1.31826	0.161847	1.21339	1.08643	2.18776
394	27.24	27.36	53.3	43.27	39.84	sp|P30740|ILEU_HUMAN	Leukocyte elastase inhibitor OS=Homo sapiens GN=SERPINB1 PE=1 SV=1	HUMAN	18	P30740	GN=SERPINB1	0.887156	0.90905	1.27057	0.630957	1.1272	0.855067	0.665108	1.27057	0.630957	1.08643	0.704693	0.402484	1.31826	0.440555	0.928966	1.13763	0.294138	1.27057	0.895365	1.59956	1.1272	0.463618	1.30617	0.862979	1.52757	2.03236	0.00116486	1.34276	1.51356	3.53183	2.07014	0.00069266	1.36773	1.51356	3.59749
395	27.23	27.67	13.51	9.528	6.346	sp|Q9Y6R7|FCGBP_HUMAN	IgGFc-binding protein OS=Homo sapiens GN=FCGBP PE=1 SV=3	HUMAN	15	Q9Y6R7	GN=FCGBP	0.267917	0.0736788	2.31206	0.0981748	0.619441	1.47231	0.488966	2.01372	0.731139	3.16228	1.70608	0.565751	1.90546	0.895365	4.96592	3.16228	0.137908	2.91072	1.08643	9.72747	4.32514	0.112053	3.34195	1.2942	12.4738	11.9124	2.66578e-05	3.90841	3.04789	34.3558	11.5878	3.15503e-05	3.83707	3.01995	33.7287
396	27.21	27.35	54.92	49.64	41.25	sp|P27797|CALR_HUMAN	Calreticulin OS=Homo sapiens GN=CALR PE=1 SV=1	HUMAN	17	P27797	GN=CALR	0.92045	0.933161	1.15878	0.744732	1.0666	1.10662	0.334289	1.15878	0.954993	1.33045	1.13763	0.419336	1.13763	1	1.38038	0.862979	0.849778	1.19124	0.679204	1.02802	0.564937	0.0953574	1.39316	0.251189	0.787046	1.03753	0.668258	1.1695	0.887156	1.23595	1.11686	0.409508	1.19124	0.937562	1.34276
397	27.21	27.31	37.28	27.37	21.73	sp|P43304|GPDM_HUMAN	Glycerol-3-phosphate dehydrogenase, mitochondrial OS=Homo sapiens GN=GPD2 PE=1 SV=3	HUMAN	15	P43304	GN=GPD2	1.09648	0.759636	1.23595	0.887156	1.38038	0.185353	7.81208e-05	2.42103	0.047863	0.448745	0.337287	0.000386806	1.70608	0.0824138	0.57544	1.04713	0.175244	1.28233	0.816582	1.31826	0.963829	0.262101	1.25893	0.711214	1.21339	2.44343	0.00628263	1.5417	1.58489	3.66438	2.03236	0.00326887	1.48594	1.36773	2.85759
398	27.13	46.95	27.99	15.65	11.21	sp|O15020|SPTN2_HUMAN	Spectrin beta chain, non-erythrocytic 2 OS=Homo sapiens GN=SPTBN2 PE=1 SV=3	HUMAN	27	O15020	GN=SPTBN2	1.09648	0.597845	1.2942	0.847227	1.6293	0.534564	0.0487993	1.55597	0.0990832	0.831764	0.591562	0.0468918	1.44544	0.165959	0.855067	0.534564	0.115091	1.45881	0.239883	0.77983	0.586138	0.26351	1.57036	0.293765	0.92045	2.208	4.79209e-05	1.36773	1.61436	5.01187	2.39883	9.0252e-05	1.40605	1.70608	4.36516
399	27.12	32.39	27.89	15	8.214	sp|Q92817|EVPL_HUMAN	Envoplakin OS=Homo sapiens GN=EVPL PE=1 SV=3	HUMAN	17	Q92817	GN=EVPL	0.855067	0.593679	1.33045	0.608135	1.13763	0.529663	0.323273	1.72187	0.136773	0.912011	0.751623	0.807895	1.43219	0.285759	1.07647	1.01859	0.761656	1.39316	0.731139	1.35519	1.20226	0.520233	1.35519	0.887156	1.59956	2.55859	0.000419632	1.64437	1.55597	4.16869	2.44343	0.00462297	1.6293	1.49968	4.36516
400	27.07	29.17	63.76	51.69	45.51	sp|Q15365|PCBP1_HUMAN	Poly(rC)-binding protein 1 OS=Homo sapiens GN=PCBP1 PE=1 SV=2	HUMAN	20	Q15365	GN=PCBP1	0.972747	0.717601	1.13763	0.855067	1.10662	0.946237	0.4204	1.14815	0.824138	1.08643	1.00925	0.95222	1.13763	0.887156	1.14815	0.937562	0.440768	1.13763	0.824138	1.0666	0.928966	0.374119	1.13763	0.816582	1.05682	1.00925	0.906179	1.13763	0.887156	1.14815	1.03753	0.789032	1.13763	0.912011	1.18032
401	27.06	27.14	47.61	36.36	33.25	sp|P36955|PEDF_HUMAN	Pigment epithelium-derived factor OS=Homo sapiens GN=SERPINF1 PE=1 SV=4	HUMAN	18	P36955	GN=SERPINF1	0.928966	0.676886	1.07647	0.737904	1	2.63027	2.59262e-05	1.27057	2.07014	5.49541	2.48886	6.25531e-05	1.25893	1.97697	5.10505	2.35505	7.87544e-05	1.24738	1.88799	4.65586	2.14783	0.0004356	1.23595	1.7378	4.13048	1.83654	0.0025444	1.21339	1.51356	3.31131	1.94089	0.00114641	1.24738	1.55597	3.53183
402	26.96	27.31	58.17	46.04	41.34	sp|P13861|KAP2_HUMAN	cAMP-dependent protein kinase type II-alpha regulatory subunit OS=Homo sapiens GN=PRKAR2A PE=1 SV=2	HUMAN	16	P13861	GN=PRKAR2A	1.01859	0.74966	1.27057	0.801678	1.67494	2.44343	0.00342032	1.49968	1.6293	8.09096	2.10863	0.0164981	1.48594	1.41906	6.60693	1.99526	0.0262166	1.43219	1.39316	6.13762	1.64437	0.0853612	1.36773	1.20226	4.7863	0.963829	0.609188	1.48594	0.704693	1.43219	1.14815	0.749071	1.35519	0.847227	2.26986
403	26.92	26.98	85.19	80.95	74.07	sp|Q99497|PARK7_HUMAN	Protein DJ-1 OS=Homo sapiens GN=PARK7 PE=1 SV=2	HUMAN	20	Q99497	GN=PARK7	0.824138	0.452873	1.44544	0.529663	1.19124	4.16869	3.79948e-05	1.97697	2.10863	19.5884	3.98107	3.07221e-05	1.95884	2.03236	18.5353	2.93765	0.010249	1.83654	1.59956	10.2802	2.05116	0.448062	1.77011	1.15878	7.31139	1.5417	0.0688323	1.40605	1.09648	2.12814	1.30617	0.0677795	1.65959	0.787046	2.03236
404	26.87	26.98	25.46	14.97	12.17	sp|P29144|TPP2_HUMAN	Tripeptidyl-peptidase 2 OS=Homo sapiens GN=TPP2 PE=1 SV=4	HUMAN	18	P29144	GN=TPP2	0.963829	0.771321	1.1272	0.824138	1.08643	0.751623	0.0299267	1.18032	0.519996	0.887156	0.83946	0.101175	1.15878	0.642688	0.972747	0.847227	0.204381	1.1695	0.636796	0.990832	0.809096	0.12856	1.14815	0.597035	0.928966	0.870964	0.140716	1.13763	0.691831	0.990832	0.92045	0.386733	1.14815	0.758578	1.05682
405	26.87	26.93	70.08	58.27	53.02	sp|P12277|KCRB_HUMAN	Creatine kinase B-type OS=Homo sapiens GN=CKB PE=1 SV=1	HUMAN	24	P12277	GN=CKB	0.390841	0.129766	1.8197	0.105682	0.711214	2.80543	0.00526408	2.44343	1.14815	7.87046	3.22107	0.00625995	2.70396	1.19124	5.24807	19.5884	8.11235e-07	4.05509	4.83059	47.4242	16.9044	1.29656e-06	4.01791	4.20727	43.2514	1.40605	0.611337	1.94089	0.724436	2.29087	0.862979	0.785229	1.61436	0.591562	1.39316
406	26.83	28.35	22.29	9.801	4.965	sp|P24043|LAMA2_HUMAN	Laminin subunit alpha-2 OS=Homo sapiens GN=LAMA2 PE=1 SV=4	HUMAN	14	P24043	GN=LAMA2	0.765597	0.479933	1.31826	0.255859	1.00925	3.31131	8.1583e-06	1.75388	1.88799	18.7068	3.37287	9.88488e-06	1.75388	1.92309	19.9526	3.49945	6.8857e-06	1.77011	1.97697	20.5116	3.31131	1.26145e-05	1.70608	1.94089	20.3236	1.35519	0.116766	1.40605	0.963829	5.91562	1.14815	0.219599	1.34276	0.855067	2.60615
407	26.8	27.19	76.52	73.86	52.27	sp|P61247|RS3A_HUMAN	40S ribosomal protein S3a OS=Homo sapiens GN=RPS3A PE=1 SV=2	HUMAN	27	P61247	GN=RPS3A	1.1695	0.379189	1.20226	0.972747	1.55597	0.990832	0.908671	1.22462	0.809096	1.21339	1.02802	0.755674	1.23595	0.831764	1.27057	0.452898	0.106176	1.5417	0.190546	0.698232	0.398107	0.0582749	1.72187	0.17378	0.685488	1.14815	0.649751	1.25893	0.912011	1.5417	1.0666	0.419739	1.25893	0.847227	1.36773
408	26.78	28.42	39.26	28.24	23.68	sp|Q96AC1|FERM2_HUMAN	Fermitin family homolog 2 OS=Homo sapiens GN=FERMT2 PE=1 SV=1	HUMAN	16	Q96AC1	GN=FERMT2	0.619441	0.493786	1.45881	0.172187	0.903649	3.40408	0.000131543	1.85353	1.83654	16.4437	2.96483	0.000733241	1.8197	1.6293	14.9968	5.44503	3.37258e-06	1.95884	2.77971	24.6604	4.69894	1.16181e-05	1.94089	2.42103	22.08	0.862979	0.953026	1.58489	0.630957	1.36773	0.580764	0.571986	1.39316	0.409261	0.809096
409	26.75	33.46	24.01	11.08	5.169	sp|Q709C8|VP13C_HUMAN	Vacuolar protein sorting-associated protein 13C OS=Homo sapiens GN=VPS13C PE=1 SV=1	HUMAN	23	Q709C8	GN=VPS13C	0.946237	0.764407	1.14815	0.787046	1.08643	1.23595	0.262327	1.22462	1.00925	1.7378	1.35519	0.0825196	1.19124	1.13763	2.03236	1.55597	0.0172971	1.21339	1.28233	2.51189	1.51356	0.0164239	1.19124	1.27057	2.39883	1.43219	0.0459461	1.18032	1.21339	2.14783	1.47231	0.028922	1.22462	1.20226	2.33346
410	26.75	26.85	41.46	31.71	30.39	sp|O43175|SERA_HUMAN	D-3-phosphoglycerate dehydrogenase OS=Homo sapiens GN=PHGDH PE=1 SV=4	HUMAN	18	O43175	GN=PHGDH	1.05682	0.852279	1.14815	0.92045	1.30617	1.23595	0.330929	1.1695	1.05682	1.75388	1.27057	0.254188	1.13763	1.11686	1.78649	1.09648	0.718252	1.13763	0.963829	1.34276	0.895365	0.76349	1.25893	0.630957	1.1272	0.483059	0.00978125	1.47231	0.0510505	0.711214	0.505825	0.011987	1.41906	0.049204	0.717794
411	26.66	28.17	50.37	39.65	38.65	sp|Q13561|DCTN2_HUMAN	Dynactin subunit 2 OS=Homo sapiens GN=DCTN2 PE=1 SV=4	HUMAN	17	Q13561	GN=DCTN2	0.972747	0.843382	1.1695	0.765597	1.13763	1.87068	0.000262027	1.2942	1.44544	3.25087	1.55597	0.00250729	1.24738	1.24738	2.33346	1.52757	0.00358639	1.21339	1.25893	2.44343	1.44544	0.00709817	1.21339	1.19124	2.1677	1.04713	0.645745	1.24738	0.83946	1.27057	1.09648	0.526904	1.19124	0.92045	1.35519
412	26.58	26.73	79.8	73.06	49.83	sp|P51911|CNN1_HUMAN	Calponin-1 OS=Homo sapiens GN=CNN1 PE=1 SV=2	HUMAN	36	P51911	GN=CNN1	0.549541	0.426421	1.5417	0.325087	0.847227	2.0893	0.0532392	1.67494	1.24738	7.31139	1.72187	0.112876	1.65959	1.03753	6.48634	28.8403	3.02859e-08	3.01995	9.54993	67.9204	23.3346	9.3845e-08	2.99226	7.7983	61.3762	4.40555	0.00501459	2.35505	1.87068	16.4437	2.65461	0.296338	1.87068	1.41906	8.01678
413	26.57	28.06	51.18	37.01	29.53	sp|Q16851|UGPA_HUMAN	UTP--glucose-1-phosphate uridylyltransferase OS=Homo sapiens GN=UGP2 PE=1 SV=5	HUMAN	15	Q16851	GN=UGP2	1.27057	0.351708	1.23595	1.02802	2.07014	1.95884	0.0272918	1.44544	1.35519	4.01791	1.80302	0.0619422	1.40605	1.28233	3.56451	1.5417	0.136597	1.33045	1.15878	2.88403	1.24738	0.684049	1.27057	0.981748	1.7378	1.57036	0.220693	1.34276	1.1695	2.75423	1.69044	0.150247	1.38038	1.22462	3.22107
414	26.56	27.75	37.09	22.85	14.88	sp|O94906|PRP6_HUMAN	Pre-mRNA-processing factor 6 OS=Homo sapiens GN=PRPF6 PE=1 SV=1	HUMAN	15	O94906	GN=PRPF6	1.05682	0.772215	1.13763	0.928966	1.23595	0.564937	0.0540599	1.36773	0.280543	0.772681	0.660693	0.118087	1.30617	0.428549	0.862979	0.529663	0.0307731	1.51356	0.235505	0.801678	0.390841	0.00899314	1.8197	0.110662	0.711214	0.580764	0.054502	1.40605	0.313329	0.816582	0.711214	0.181452	1.25893	0.496592	0.895365
415	26.52	28.47	52.54	42.18	32.02	sp|P26599|PTBP1_HUMAN	Polypyrimidine tract-binding protein 1 OS=Homo sapiens GN=PTBP1 PE=1 SV=1	HUMAN	20	P26599	GN=PTBP1	0.912011	0.73349	1.24738	0.679204	1.13763	0.831764	0.920447	1.38038	0.591562	1.14815	1.21339	0.286044	1.25893	0.963829	1.75388	0.751623	0.625786	1.38038	0.515229	1.03753	0.613762	0.555103	1.57036	0.194089	0.963829	1.10662	0.759705	1.27057	0.870964	1.47231	0.981748	0.91497	1.30617	0.711214	1.28233
416	26.48	26.55	46.02	35.83	30.41	sp|P50895|BCAM_HUMAN	Basal cell adhesion molecule OS=Homo sapiens GN=BCAM PE=1 SV=2	HUMAN	13	P50895	GN=BCAM	1.09648	0.86802	1.1695	0.937562	1.38038	0.224905	0.000421875	1.97697	0.0501187	0.444631	0.337287	0.00102842	1.67494	0.119124	0.564937	0.510505	0.0300524	1.43219	0.299226	0.731139	0.613762	0.072688	1.2942	0.37325	0.794328	0.487529	0.00766586	1.36773	0.272898	0.666807	0.474242	0.00237731	1.39316	0.207014	0.660693
417	26.47	31.42	26.35	12.04	8.114	sp|O75165|DJC13_HUMAN	DnaJ homolog subfamily C member 13 OS=Homo sapiens GN=DNAJC13 PE=1 SV=5	HUMAN	20	O75165	GN=DNAJC13	0.937562	0.618918	1.14815	0.801678	1.07647	0.809096	0.189916	1.25893	0.60256	1.01859	0.816582	0.262485	1.24738	0.608135	1.01859	0.831764	0.335643	1.23595	0.619441	1.02802	0.879023	0.428856	1.22462	0.679204	1.07647	0.855067	0.197614	1.23595	0.648634	1.05682	0.847227	0.207599	1.21339	0.648634	1.02802
418	26.42	28.6	34.29	22.07	16.3	sp|O94832|MYO1D_HUMAN	Unconventional myosin-Id OS=Homo sapiens GN=MYO1D PE=1 SV=2	HUMAN	16	O94832	GN=MYO1D	0.903649	0.698215	1.5417	0.539511	1.39316	3.76704	1.62855e-05	1.70608	2.208	21.0863	3.53183	2.69258e-05	1.6293	2.1677	21.0863	1.72187	0.0531149	1.51356	1.13763	9.37562	1.52757	0.113838	1.55597	0.981748	4.57088	2.01372	0.00973958	1.64437	1.22462	7.65597	2.18776	0.0046679	1.65959	1.31826	10.3753
419	26.41	26.76	48.56	39	33.73	sp|P61158|ARP3_HUMAN	Actin-related protein 3 OS=Homo sapiens GN=ACTR3 PE=1 SV=3	HUMAN	17	P61158	GN=ACTR3	1.04713	0.991712	1.1695	0.895365	1.31826	0.809096	0.400808	1.22462	0.597035	0.990832	0.794328	0.304135	1.21339	0.591562	0.963829	1.08643	0.764426	1.19124	0.912011	1.41906	0.847227	0.533867	1.20226	0.648634	1.01859	1.22462	0.339878	1.15878	1.05682	1.69044	1.34276	0.204605	1.19124	1.1272	1.88799
420	26.32	27.55	41.08	30.46	26.62	sp|Q9H4A4|AMPB_HUMAN	Aminopeptidase B OS=Homo sapiens GN=RNPEP PE=1 SV=2	HUMAN	18	Q9H4A4	GN=RNPEP	0.963829	0.976795	1.24738	0.751623	1.20226	1.39316	0.142171	1.27057	1.09648	2.22844	1.38038	0.118019	1.28233	1.07647	2.18776	1.51356	0.0350501	1.27057	1.19124	2.53513	1.31826	0.156407	1.25893	1.04713	1.99526	1.45881	0.0773338	1.23595	1.18032	2.44343	1.38038	0.113667	1.27057	1.08643	2.14783
421	26.29	28.02	66.56	59.87	49.5	sp|Q99623|PHB2_HUMAN	Prohibitin-2 OS=Homo sapiens GN=PHB2 PE=1 SV=2	HUMAN	19	Q99623	GN=PHB2	0.946237	0.844576	1.10662	0.83946	1.04713	0.334195	0.000377597	1.72187	0.134276	0.57544	0.37325	0.00246938	1.69044	0.203236	0.630957	0.510505	0.00477453	1.39316	0.288403	0.711214	0.398107	0.00235552	1.64437	0.177011	0.654636	0.42462	0.00200497	1.52757	0.207014	0.648634	0.505825	0.00826981	1.39316	0.310456	0.704693
422	26.28	27.21	50.16	38.99	28.14	sp|P11940|PABP1_HUMAN	Polyadenylate-binding protein 1 OS=Homo sapiens GN=PABPC1 PE=1 SV=2	HUMAN	20	P11940	GN=PABPC1	1.07647	0.460586	1.11686	0.963829	1.24738	0.387258	0.000913539	1.44544	0.0691831	0.559758	0.57544	0.0382257	1.31826	0.285759	0.758578	0.416869	0.00462443	1.52757	0.143219	0.636796	0.251189	0.000727757	2.05116	0.0474242	0.515229	0.765597	0.278089	1.21339	0.564937	0.928966	0.83946	0.501273	1.1695	0.660693	0.981748
423	26.28	26.54	62.54	48.34	42.9	sp|Q9Y266|NUDC_HUMAN	Nuclear migration protein nudC OS=Homo sapiens GN=NUDC PE=1 SV=1	HUMAN	17	Q9Y266	GN=NUDC	1.08643	0.611976	1.07647	1.00925	1.27057	0.666807	0.111617	1.25893	0.353183	0.83946	0.711214	0.195274	1.25893	0.413047	0.895365	1.21339	0.21682	1.14815	1.05682	1.55597	0.963829	0.909872	1.15878	0.816582	1.11686	1.15878	0.314867	1.1272	1.02802	1.43219	1.2942	0.118541	1.13763	1.13763	1.69044
424	26.21	26.76	20.55	11.99	7.337	sp|Q02388|CO7A1_HUMAN	Collagen alpha-1(VII) chain OS=Homo sapiens GN=COL7A1 PE=1 SV=2	HUMAN	14	Q02388	GN=COL7A1	0.597035	0.284646	1.64437	0.369828	0.981748	0.226986	0.000160727	2.05116	0.0474242	0.465586	0.465586	0.0008138	1.44544	0.258226	0.672977	0.401791	0.006447	1.64437	0.246604	0.660693	0.49204	0.000711855	1.41906	0.288403	0.698232	0.291072	1.13328e-05	1.8197	0.114815	0.529663	0.440555	0.0017404	1.52757	0.218776	0.672977
425	26.19	27.42	23.27	12.2	7.987	sp|P51531|SMCA2_HUMAN	Probable global transcription activator SNF2L2 OS=Homo sapiens GN=SMARCA2 PE=1 SV=2	HUMAN	14	P51531	GN=SMARCA2	0.787046	0.466186	1.36773	0.226986	1.07647	1.90546	0.00841229	1.43219	1.33045	4.36516	1.7378	0.0174401	1.34276	1.2942	3.76704	1.35519	0.136386	1.20226	1.1272	2.33346	1.09648	0.676727	1.19124	0.92045	1.49968	0.954993	0.757301	1.44544	0.539511	1.38038	0.613762	0.662048	1.88799	0.251189	1.15878
426	26.12	26.36	33.81	22.94	20.79	sp|Q13724|MOGS_HUMAN	Mannosyl-oligosaccharide glucosidase OS=Homo sapiens GN=MOGS PE=1 SV=5	HUMAN	15	Q13724	GN=MOGS	1.00925	0.772693	1.11686	0.903649	1.14815	1.33045	0.183722	1.1695	1.13763	1.72187	1.27057	0.284439	1.15878	1.09648	1.59956	1.03753	0.834656	1.20226	0.862979	1.27057	0.92045	0.662507	1.20226	0.731139	1.10662	1.07647	0.699184	1.14815	0.937562	1.2942	1.10662	0.472676	1.19124	0.928966	1.36773
427	26.11	28.37	29.37	21.2	16.83	sp|A0AVT1|UBA6_HUMAN	Ubiquitin-like modifier-activating enzyme 6 OS=Homo sapiens GN=UBA6 PE=1 SV=1	HUMAN	16	A0AVT1	GN=UBA6	0.990832	0.960755	1.05682	0.937562	1.04713	0.946237	0.239212	1.05682	0.895365	1	0.972747	0.607878	1.0666	0.912011	1.03753	1.00925	0.992268	1.05682	0.954993	1.0666	0.954993	0.476326	1.0666	0.895365	1.01859	0.954993	0.505402	1.05682	0.903649	1.00925	1	0.96062	1.05682	0.946237	1.05682
428	26.11	26.52	36.05	27.24	23.65	sp|Q7Z5L7|PODN_HUMAN	Podocan OS=Homo sapiens GN=PODN PE=1 SV=2	HUMAN	14	Q7Z5L7	GN=PODN	1.40605	0.320837	1.44544	0.972747	2.03236	10.7647	4.38176e-07	2.58226	4.16869	37.325	10.5682	4.1462e-07	2.60615	4.05509	36.3078	9.12011	1.08837e-06	2.60615	3.49945	34.0408	9.12011	1.26728e-06	2.63027	3.46737	34.0408	3.7325	0.00884531	2.26986	1.64437	12.942	2.12814	0.150779	1.58489	1.34276	4.20727
429	26.09	27.29	28.82	19.64	14.64	sp|O94875|SRBS2_HUMAN	Sorbin and SH3 domain-containing protein 2 OS=Homo sapiens GN=SORBS2 PE=1 SV=3	HUMAN	15	O94875	GN=SORBS2	1.31826	0.529895	1.40605	0.937562	2.42103	4.09261	2.68465e-05	1.99526	2.05116	33.1131	3.98107	6.24035e-05	1.97697	2.01372	33.7287	5.29663	1.67097e-05	2.12814	2.48886	33.4195	5.05825	1.65225e-06	2.05116	2.46604	40.9261	3.31131	0.000520207	1.88799	1.75388	28.3139	3.16228	0.00746927	1.90546	1.65959	20.7014
430	26.07	30.09	18.8	12.82	7.832	sp|P18583|SON_HUMAN	Protein SON OS=Homo sapiens GN=SON PE=1 SV=4	HUMAN	17	P18583	GN=SON	0.619441	0.252977	1.40605	0.380189	0.870964	0.981748	0.613591	1.2942	0.751623	1.27057	0.704693	0.371868	1.47231	0.483059	1.03753	0.322107	0.0948755	2.39883	0.152757	0.772681	0.172187	0.0192	3.59749	0.0862979	0.619441	0.413047	0.39846	2.05116	0.293765	0.847227	0.691831	0.758907	1.43219	0.524807	0.990832
431	26.06	27.55	57.14	49.84	47.62	sp|O43852|CALU_HUMAN	Calumenin OS=Homo sapiens GN=CALU PE=1 SV=2	HUMAN	15	O43852	GN=CALU	1.02802	0.965547	1.20226	0.855067	1.27057	0.887156	0.510596	1.27057	0.608135	1.1272	1.04713	0.715574	1.27057	0.824138	1.36773	0.654636	0.171634	1.33045	0.214783	0.870964	0.660693	0.336998	1.40605	0.203236	0.928966	1.11686	0.781085	1.24738	0.895365	1.48594	0.862979	0.793121	1.31826	0.539511	1.13763
432	26.06	26.09	44.34	39.33	32.47	sp|P49419|AL7A1_HUMAN	Alpha-aminoadipic semialdehyde dehydrogenase OS=Homo sapiens GN=ALDH7A1 PE=1 SV=5	HUMAN	17	P49419	GN=ALDH7A1	0.946237	0.862325	1.14815	0.744732	1.08643	2.07014	0.00495139	1.35519	1.52757	4.57088	2.10863	0.00276677	1.34276	1.57036	4.7863	0.990832	0.798808	1.25893	0.758578	1.24738	0.895365	0.858907	1.27057	0.564937	1.13763	1.48594	0.131106	1.2942	1.14815	2.65461	1.49968	0.0650647	1.25893	1.19124	2.75423
433	26.04	27.59	36.58	26.58	23.16	sp|P02786|TFR1_HUMAN	Transferrin receptor protein 1 OS=Homo sapiens GN=TFRC PE=1 SV=2	HUMAN	17	P02786	GN=TFRC	1.01859	0.74079	1.07647	0.946237	1.09648	0.265461	1.55677e-06	1.92309	0.104713	0.510505	0.340408	5.74485e-06	1.57036	0.190546	0.534564	0.316228	3.34237e-06	1.65959	0.164437	0.524807	0.313329	0.000172058	1.8197	0.141906	0.570164	0.30761	3.416e-06	1.69044	0.12942	0.519996	0.275423	1.83899e-06	1.80302	0.113763	0.496592
434	25.99	28.9	59.32	51.18	39.11	sp|P10644|KAP0_HUMAN	cAMP-dependent protein kinase type I-alpha regulatory subunit OS=Homo sapiens GN=PRKAR1A PE=1 SV=1	HUMAN	15	P10644	GN=PRKAR1A	1.05682	0.764713	1.18032	0.895365	1.33045	1.99526	0.0010875	1.30617	1.52757	3.19154	2.07014	0.000776992	1.30617	1.58489	3.34195	1.21339	0.317335	1.20226	1.00925	1.55597	1.09648	0.416065	1.22462	0.895365	1.38038	1.08643	0.357014	1.19124	0.912011	1.39316	1.18032	0.105377	1.23595	0.954993	1.5417
435	25.93	30	36.28	30.33	26.68	sp|Q08209|PP2BA_HUMAN	Serine/threonine-protein phosphatase 2B catalytic subunit alpha isoform OS=Homo sapiens GN=PPP3CA PE=1 SV=1	HUMAN	18	Q08209	GN=PPP3CA	0.847227	0.703115	1.36773	0.222844	1.15878	1.65959	0.158972	1.58489	1.04713	4.28549	1.5417	0.217564	1.58489	0.972747	3.7325	1.36773	0.318848	1.65959	0.824138	2.83139	0.83946	0.856893	1.5417	0.390841	1.2942	0.654636	0.693237	1.94089	0.30761	1.27057	1.10662	0.71435	1.6293	0.679204	2.05116
436	25.9	26.27	73.91	69.57	63.29	sp|P51149|RAB7A_HUMAN	Ras-related protein Rab-7a OS=Homo sapiens GN=RAB7A PE=1 SV=1	HUMAN	17	P51149	GN=RAB7A	0.972747	0.973793	1.07647	0.895365	1.04713	0.912011	0.625645	1.13763	0.765597	1.03753	0.847227	0.58315	1.15878	0.679204	0.981748	0.758578	0.132809	1.15878	0.586138	0.879023	0.731139	0.11701	1.1695	0.549541	0.855067	0.737904	0.102151	1.13763	0.580764	0.83946	0.787046	0.14577	1.13763	0.636796	0.895365
437	25.88	28.22	40.22	30.28	26.5	sp|Q9NVI7|ATD3A_HUMAN	ATPase family AAA domain-containing protein 3A OS=Homo sapiens GN=ATAD3A PE=1 SV=2	HUMAN	17	Q9NVI7	GN=ATAD3A	1.02802	0.857726	1.11686	0.92045	1.1695	0.349945	0.000368784	1.58489	0.0648634	0.554626	0.487529	0.00419315	1.36773	0.195884	0.666807	0.539511	0.012234	1.33045	0.226986	0.717794	0.524807	0.0214531	1.47231	0.205116	0.772681	0.340408	0.000589865	1.77011	0.124738	0.60256	0.394457	0.00152533	1.61436	0.127057	0.636796
438	25.86	26.89	36.09	26.03	20.34	sp|Q13435|SF3B2_HUMAN	Splicing factor 3B subunit 2 OS=Homo sapiens GN=SF3B2 PE=1 SV=2	HUMAN	17	Q13435	GN=SF3B2	1.09648	0.627907	1.19124	0.92045	1.41906	0.972747	0.951743	1.25893	0.787046	1.22462	0.972747	0.894895	1.25893	0.77983	1.22462	0.801678	0.739068	1.28233	0.501187	1.02802	0.691831	0.351175	1.34276	0.366438	0.928966	0.855067	0.566671	1.22462	0.660693	1.04713	1.01859	0.817529	1.21339	0.83946	1.31826
439	25.8	30.46	31.46	20.32	16.24	sp|Q9P2J5|SYLC_HUMAN	Leucine--tRNA ligase, cytoplasmic OS=Homo sapiens GN=LARS PE=1 SV=2	HUMAN	19	Q9P2J5	GN=LARS	0.887156	0.772785	1.19124	0.636796	1.05682	0.515229	0.0205383	1.33045	0.134276	0.685488	0.586138	0.0722739	1.31826	0.235505	0.772681	0.534564	0.0532047	1.41906	0.145881	0.758578	0.570164	0.0589792	1.41906	0.214783	0.809096	0.855067	0.468899	1.19124	0.60256	1.01859	0.862979	0.541325	1.18032	0.597035	1.01859
440	25.77	36.62	46.74	32.76	27.95	sp|P04264|K2C1_HUMAN	Keratin, type II cytoskeletal 1 OS=Homo sapiens GN=KRT1 PE=1 SV=6	HUMAN	22	P04264	GN=KRT1	2.03236	0.307702	2.208	0.92045	3.13329	20.7014	0.00154706	1.90546	10.8643	32.8095	19.0546	0.00182562	1.88799	10.0925	30.1995	6.54636	0.0744514	1.7378	3.76704	9.63829	5.7544	0.0817168	1.6293	3.53183	8.31764	3.63078	0.127478	1.48594	2.44343	5.19996	4.9204	0.0966022	1.61436	3.04789	6.85488
441	25.65	28.34	19.26	13.15	9.026	sp|P52948|NUP98_HUMAN	Nuclear pore complex protein Nup98-Nup96 OS=Homo sapiens GN=NUP98 PE=1 SV=4	HUMAN	17	P52948	GN=NUP98	0.954993	0.764321	1.15878	0.816582	1.10662	1.41906	0.0220023	1.18032	1.20226	1.7378	1.33045	0.0627902	1.15878	1.14815	1.59956	0.972747	0.756143	1.20226	0.809096	1.1695	0.870964	0.689122	1.22462	0.679204	1.0666	1.10662	0.417033	1.18032	0.937562	1.34276	1.09648	0.37091	1.19124	0.92045	1.35519
442	25.62	27.24	89.68	80.16	62.7	sp|Q16778|H2B2E_HUMAN	Histone H2B type 2-E OS=Homo sapiens GN=HIST2H2BE PE=1 SV=3	HUMAN	54	Q16778	GN=HIST2H2BE	1.30617	0.784902	1.30617	1	1.94089	2.14783	0.295315	1.45881	1.47231	4.20727	2.18776	0.279876	1.57036	1.39316	4.48745	1.72187	0.433327	1.51356	1.13763	3.31131	1.61436	0.5831	1.58489	1.01859	2.88403	0.879023	0.751622	1.69044	0.405509	1.48594	1.58489	0.452863	1.43219	1.10662	2.80543
443	25.61	25.68	37.56	29.67	28.3	sp|Q5JTV8|TOIP1_HUMAN	Torsin-1A-interacting protein 1 OS=Homo sapiens GN=TOR1AIP1 PE=1 SV=2	HUMAN	17	Q5JTV8	GN=TOR1AIP1	0.77983	0.367166	1.27057	0.369828	0.990832	1.83654	0.0404516	1.51356	1.21339	5.34564	1.5417	0.143093	1.49968	1.02802	3.59749	1.28233	0.423889	1.41906	0.903649	2.35505	1.21339	0.457385	1.39316	0.870964	2.35505	1.48594	0.182652	1.39316	1.0666	4.2462	1.65959	0.0986717	1.44544	1.14815	5.24807
444	25.59	28.27	42.76	24.94	16.21	sp|P50570|DYN2_HUMAN	Dynamin-2 OS=Homo sapiens GN=DNM2 PE=1 SV=2	HUMAN	16	P50570	GN=DNM2	0.972747	0.926825	1.27057	0.758578	1.23595	0.711214	0.175441	1.33045	0.349945	0.946237	0.758578	0.246366	1.35519	0.465586	1.02802	0.895365	0.632245	1.38038	0.57544	1.23595	1.00925	0.772263	1.39316	0.724436	1.40605	1.27057	0.3007	1.31826	0.963829	1.92309	1.13763	0.55959	1.36773	0.831764	1.6293
445	25.56	26.43	19.98	12.73	9.495	sp|P16144|ITB4_HUMAN	Integrin beta-4 OS=Homo sapiens GN=ITGB4 PE=1 SV=5	HUMAN	16	P16144	GN=ITGB4	1.05682	0.547939	1.25893	0.83946	1.52757	0.698232	0.173381	1.38038	0.270396	0.963829	0.660693	0.0856776	1.41906	0.316228	0.937562	2.58226	0.000361444	1.69044	1.52757	9.2045	2.39883	0.00174912	1.6293	1.47231	8.79023	2.91072	8.74314e-05	1.70608	1.70608	11.3763	3.16228	3.31645e-05	1.77011	1.78649	10.7647
446	25.52	25.6	89.63	89.63	89.63	sp|P09382|LEG1_HUMAN	Galectin-1 OS=Homo sapiens GN=LGALS1 PE=1 SV=2	HUMAN	32	P09382	GN=LGALS1	0.928966	0.652284	1.22462	0.534564	1.13763	13.0617	9.80621e-05	2.48886	5.24807	36.9828	12.1339	0.000128697	2.46604	4.9204	34.6737	8.55067	0.0044185	2.35505	3.63078	26.3027	7.94328	0.00103566	2.26986	3.49945	25.5859	1.94089	0.165791	1.40605	1.38038	2.83139	1.28233	0.695171	1.1695	1.09648	1.55597
447	25.5	26.13	41.57	31.93	25.9	sp|P31040|SDHA_HUMAN	Succinate dehydrogenase [ubiquinone] flavoprotein subunit, mitochondrial OS=Homo sapiens GN=SDHA PE=1 SV=2	HUMAN	19	P31040	GN=SDHA	1.13763	0.599299	1.14815	0.990832	1.64437	1.01859	0.937206	1.20226	0.847227	1.27057	1.10662	0.494641	1.18032	0.937562	1.5417	1.0666	0.784029	1.18032	0.903649	1.40605	0.887156	0.953	1.23595	0.642688	1.09648	0.809096	0.336797	1.22462	0.510505	0.990832	0.92045	0.567891	1.21339	0.731139	1.11686
448	25.46	25.92	49.47	39.49	34.61	sp|P23381|SYWC_HUMAN	Tryptophan--tRNA ligase, cytoplasmic OS=Homo sapiens GN=WARS PE=1 SV=2	HUMAN	17	P23381	GN=WARS	1.02802	0.610393	1.08643	0.946237	1.1272	0.436516	0.00148417	1.49968	0.190546	0.654636	0.413047	0.00121273	1.48594	0.175388	0.613762	0.413047	0.000746356	1.48594	0.169044	0.613762	0.376704	0.000480003	1.61436	0.155597	0.608135	0.277971	7.30253e-05	1.85353	0.0510505	0.515229	0.18197	6.69933e-06	2.60615	0.042462	0.474242
449	25.39	29.71	44.55	35.45	34.65	sp|Q9Y3I0|RTCB_HUMAN	tRNA-splicing ligase RtcB homolog OS=Homo sapiens GN=RTCB PE=1 SV=1	HUMAN	20	Q9Y3I0	GN=RTCB	1.00925	0.923705	1.19124	0.847227	1.19124	1.67494	0.0102383	1.23595	1.35519	2.70396	1.55597	0.0264431	1.20226	1.2942	2.39883	1.19124	0.360231	1.22462	0.972747	1.58489	1.0666	0.437389	1.18032	0.903649	1.31826	1.33045	0.167001	1.15878	1.14815	1.85353	1.34276	0.086499	1.20226	1.11686	1.88799
450	25.29	25.37	28.81	16.83	14.53	sp|Q8TCJ2|STT3B_HUMAN	Dolichyl-diphosphooligosaccharide--protein glycosyltransferase subunit STT3B OS=Homo sapiens GN=STT3B PE=1 SV=1	HUMAN	15	Q8TCJ2	GN=STT3B	0.801678	0.461319	1.23595	0.597035	0.990832	1.57036	0.0261022	1.28233	1.22462	2.14783	1.2942	0.195025	1.25893	1.02802	1.72187	0.636796	0.0831072	1.40605	0.416869	0.895365	0.420727	0.0563887	1.83654	0.194089	0.772681	0.731139	0.212257	1.27057	0.534564	0.928966	0.580764	0.086862	1.48594	0.296483	0.862979
451	25.23	27.48	83.04	79.91	69.64	sp|P30041|PRDX6_HUMAN	Peroxiredoxin-6 OS=Homo sapiens GN=PRDX6 PE=1 SV=3	HUMAN	22	P30041	GN=PRDX6	1.01859	0.924887	1.19124	0.855067	1.23595	1.57036	0.276325	1.30617	1.20226	2.29087	1.44544	0.338986	1.28233	1.1272	2.01372	1.80302	0.0790431	1.35519	1.33045	2.77971	1.39316	0.338777	1.25893	1.10662	1.94089	0.912011	0.930076	1.20226	0.724436	1.09648	0.903649	0.90249	1.23595	0.698232	1.11686
452	25.21	26.44	39.97	33.19	24.53	sp|P49915|GUAA_HUMAN	GMP synthase [glutamine-hydrolyzing] OS=Homo sapiens GN=GMPS PE=1 SV=1	HUMAN	13	P49915	GN=GMPS	1.08643	0.753831	1.15878	0.937562	1.31826	0.519996	0.0166068	1.39316	0.270396	0.724436	0.619441	0.0309495	1.31826	0.394457	0.816582	0.436516	0.00281615	1.48594	0.16293	0.648634	0.301995	0.00115104	1.87068	0.0855067	0.564937	0.457088	0.0139939	1.52757	0.180302	0.698232	0.432514	0.00821918	1.58489	0.135519	0.685488
453	25.17	27.05	30.33	20.06	12.67	sp|P42285|SK2L2_HUMAN	Superkiller viralicidic activity 2-like 2 OS=Homo sapiens GN=SKIV2L2 PE=1 SV=3	HUMAN	14	P42285	GN=SKIV2L2	0.946237	0.792235	1.19124	0.765597	1.1272	0.724436	0.0438165	1.21339	0.401791	0.879023	0.751623	0.072479	1.1695	0.461318	0.879023	0.737904	0.0711314	1.18032	0.452898	0.870964	0.642688	0.00907514	1.31826	0.192309	0.847227	0.751623	0.0889957	1.27057	0.398107	0.954993	0.801678	0.137016	1.22462	0.515229	0.981748
454	25.15	34.64	44.92	38.45	33.64	sp|Q9H223|EHD4_HUMAN	EH domain-containing protein 4 OS=Homo sapiens GN=EHD4 PE=1 SV=1	HUMAN	19	Q9H223	GN=EHD4	1.03753	0.865272	1.1272	0.92045	1.23595	1.43219	0.170433	1.27057	1.1272	2.208	1.39316	0.249205	1.24738	1.11686	2.208	1.92309	0.0200389	1.31826	1.45881	3.53183	1.8197	0.0277758	1.27057	1.43219	3.16228	1.13763	0.69793	1.22462	0.928966	1.57036	1.18032	0.498361	1.20226	0.981748	1.67494
455	25.14	27.6	25.3	19.23	15.81	sp|P07996|TSP1_HUMAN	Thrombospondin-1 OS=Homo sapiens GN=THBS1 PE=1 SV=2	HUMAN	17	P07996	GN=THBS1	1.00925	0.934122	1.20226	0.83946	1.6293	1.23595	0.589963	1.45881	0.847227	1.99526	1.25893	0.490902	1.44544	0.870964	2.18776	0.405509	0.0309232	1.75388	0.0580764	0.711214	0.448745	0.0324	1.67494	0.0937562	0.751623	1.22462	0.532032	1.35519	0.903649	2.22844	1.28233	0.282892	1.36773	0.937562	2.22844
456	25.1	25.95	32.39	26.11	23.15	sp|O94901|SUN1_HUMAN	SUN domain-containing protein 1 OS=Homo sapiens GN=SUN1 PE=1 SV=3	HUMAN	14	O94901	GN=SUN1	0.912011	0.88174	1.31826	0.277971	1.20226	4.05509	1.57749e-05	1.8197	2.22844	25.1189	3.80189	2.33993e-05	1.78649	2.12814	23.1206	3.28095	0.000100349	1.7378	1.88799	19.4089	2.93765	0.000154209	1.69044	1.7378	17.7011	2.10863	0.00499936	1.52757	1.38038	12.4738	2.10863	0.00645424	1.5417	1.36773	11.8032
457	25.1	25.19	57.3	49.73	48.11	sp|Q9UNZ2|NSF1C_HUMAN	NSFL1 cofactor p47 OS=Homo sapiens GN=NSFL1C PE=1 SV=2	HUMAN	15	Q9UNZ2	GN=NSFL1C	0.870964	0.353761	1.1272	0.704693	0.981748	1.00925	0.580102	1.20226	0.83946	1.25893	1.04713	0.885302	1.14815	0.912011	1.2942	0.946237	0.292937	1.23595	0.758578	1.1695	0.912011	0.2812	1.25893	0.698232	1.14815	0.660693	0.0224449	1.25893	0.387258	0.831764	0.724436	0.0286717	1.22462	0.501187	0.887156
458	25.09	25.5	49.22	40.53	34.74	sp|P10909|CLUS_HUMAN	Clusterin OS=Homo sapiens GN=CLU PE=1 SV=1	HUMAN	27	P10909	GN=CLU	0.672977	0.460963	1.38038	0.322107	0.928966	1.94089	0.0301763	1.44544	1.34276	5.29663	1.7378	0.0670961	1.43219	1.21339	4.48745	2.12814	0.0173082	1.41906	1.49968	6.0256	1.77011	0.0577926	1.39316	1.27057	3.66438	1	0.841614	1.38038	0.724436	1.39316	1.15878	0.535348	1.38038	0.83946	1.95884
459	25.07	25.22	47.92	42.82	35.88	sp|P23526|SAHH_HUMAN	Adenosylhomocysteinase OS=Homo sapiens GN=AHCY PE=1 SV=4	HUMAN	18	P23526	GN=AHCY	1.09648	0.726677	1.08643	1.00925	1.25893	0.92045	0.261036	1.21339	0.711214	1.11686	0.895365	0.361555	1.20226	0.666807	1.07647	0.731139	0.0593609	1.27057	0.401791	0.928966	0.534564	0.0259908	1.44544	0.0855067	0.772681	0.855067	0.335393	1.1695	0.597035	1	1.04713	0.876724	1.19124	0.879023	1.30617
460	24.99	35.25	30.01	13.32	5.124	sp|Q14789|GOGB1_HUMAN	Golgin subfamily B member 1 OS=Homo sapiens GN=GOLGB1 PE=1 SV=2	HUMAN	19	Q14789	GN=GOLGB1	1.02802	0.686481	1.2942	0.794328	1.30617	0.642688	0.446036	1.55597	0.291072	1	0.737904	0.7421	1.40605	0.448745	1.03753	0.981748	0.85946	1.30617	0.794328	1.28233	1.0666	0.443068	1.2942	0.824138	1.40605	1.48594	0.0528174	1.38038	1.07647	2.51189	1.5417	0.0417897	1.36773	1.1272	2.70396
461	24.98	26.28	26.6	18	11.79	sp|Q9Y2A7|NCKP1_HUMAN	Nck-associated protein 1 OS=Homo sapiens GN=NCKAP1 PE=1 SV=1	HUMAN	15	Q9Y2A7	GN=NCKAP1	1.25893	0.46589	1.19124	1.05682	1.78649	1.7378	0.120329	1.44544	1.20226	2.83139	1.35519	0.517504	1.40605	0.963829	1.95884	1.6293	0.211895	1.36773	1.19124	2.70396	0.954993	0.756765	1.35519	0.685488	1.2942	0.787046	0.400057	1.34276	0.501187	1.05682	0.972747	0.902206	1.33045	0.724436	1.2942
462	24.93	27.19	50.92	44.2	28.11	sp|P22570|ADRO_HUMAN	NADPH:adrenodoxin oxidoreductase, mitochondrial OS=Homo sapiens GN=FDXR PE=1 SV=3	HUMAN	17	P22570	GN=FDXR	1.02802	0.924457	1.27057	0.809096	1.38038	3.40408	0.000493746	1.92309	1.77011	19.7697	3.22107	0.000970192	1.88799	1.70608	20.7014	2.44343	0.0169199	1.72187	1.41906	13.4276	1.80302	0.157656	1.48594	1.21339	7.44732	3.37287	0.000417189	1.90546	1.77011	21.8776	3.56451	0.000229748	1.94089	1.83654	21.8776
463	24.91	25.17	39.54	27.29	19.48	sp|Q5JRX3|PREP_HUMAN	Presequence protease, mitochondrial OS=Homo sapiens GN=PITRM1 PE=1 SV=3	HUMAN	15	Q5JRX3	GN=PITRM1	1.07647	0.572522	1.28233	0.83946	1.33045	0.383707	0.0023868	1.7378	0.115878	0.666807	0.57544	0.0225999	1.41906	0.331131	0.816582	0.465586	0.00273859	1.47231	0.148594	0.685488	0.30761	0.0022937	1.99526	0.0636796	0.613762	0.47863	0.00324371	1.41906	0.207014	0.679204	0.469894	0.0099981	1.57036	0.113763	0.737904
464	24.87	26.3	63.93	47.31	35.6	sp|P36578|RL4_HUMAN	60S ribosomal protein L4 OS=Homo sapiens GN=RPL4 PE=1 SV=5	HUMAN	25	P36578	GN=RPL4	1.27057	0.256821	1.24738	1.01859	1.6293	0.416869	0.109429	1.80302	0.201372	0.751623	0.559758	0.0432475	1.40605	0.265461	0.787046	0.698232	0.162844	1.30617	0.47863	0.912011	0.30479	0.0519847	2.1677	0.144544	0.660693	1.09648	0.852269	1.27057	0.862979	1.38038	1.14815	0.561605	1.25893	0.912011	1.45881
465	24.86	25.2	41.25	32.91	25.04	sp|Q9NQW7|XPP1_HUMAN	Xaa-Pro aminopeptidase 1 OS=Homo sapiens GN=XPNPEP1 PE=1 SV=3	HUMAN	12	Q9NQW7	GN=XPNPEP1	0.990832	0.928205	1.14815	0.855067	1.13763	0.654636	0.0529898	1.35519	0.390841	0.887156	0.608135	0.0254415	1.33045	0.316228	0.809096	0.717794	0.12088	1.25893	0.47863	0.903649	0.613762	0.0683048	1.52757	0.253513	0.937562	0.724436	0.173185	1.28233	0.465586	0.928966	0.666807	0.139939	1.30617	0.340408	0.870964
466	24.81	32.34	52.45	46.85	40.21	sp|Q96I24|FUBP3_HUMAN	Far upstream element-binding protein 3 OS=Homo sapiens GN=FUBP3 PE=1 SV=2	HUMAN	19	Q96I24	GN=FUBP3	1.01859	0.873714	1.19124	0.855067	1.40605	0.77983	0.289966	1.21339	0.564937	0.946237	0.895365	0.501169	1.25893	0.691831	1.1272	0.77983	0.302121	1.28233	0.524807	1	0.648634	0.0653148	1.34276	0.231206	0.870964	0.937562	0.6037	1.28233	0.704693	1.20226	0.870964	0.644651	1.30617	0.619441	1.13763
467	24.79	26.36	37.25	26.13	18.15	sp|P53618|COPB_HUMAN	Coatomer subunit beta OS=Homo sapiens GN=COPB1 PE=1 SV=3	HUMAN	18	P53618	GN=COPB1	0.937562	0.985061	1.15878	0.809096	1.08643	0.409261	0.00497571	1.55597	0.0591562	0.636796	0.440555	0.00520996	1.45881	0.0717794	0.642688	0.648634	0.117965	1.40605	0.310456	0.912011	0.666807	0.259414	1.45881	0.331131	0.972747	0.83946	0.715697	1.24738	0.625173	1.04713	0.724436	0.616317	1.41906	0.301995	1.02802
468	24.76	26.21	27.86	16.72	14.94	sp|Q9BX66|SRBS1_HUMAN	Sorbin and SH3 domain-containing protein 1 OS=Homo sapiens GN=SORBS1 PE=1 SV=3	HUMAN	18	Q9BX66	GN=SORBS1	0.529663	0.118039	1.52757	0.253513	0.809096	1.59956	0.0279898	1.38038	1.15878	9.72747	1.61436	0.0723547	1.33045	1.21339	13.6773	6.79204	4.02119e-07	1.75388	3.87258	40.9261	5.64937	1.61506e-06	1.72187	3.28095	37.325	1.18032	0.588601	1.30617	0.903649	2.91072	1.10662	0.970297	1.30617	0.847227	2.53513
469	24.76	25.98	73.66	65.43	58.02	sp|P23396|RS3_HUMAN	40S ribosomal protein S3 OS=Homo sapiens GN=RPS3 PE=1 SV=2	HUMAN	16	P23396	GN=RPS3	0.937562	0.833866	1.21339	0.724436	1.13763	0.672977	0.0784313	1.30617	0.49204	0.879023	0.597035	0.0789705	1.40605	0.409261	0.83946	0.519996	0.183834	1.59956	0.37325	0.831764	0.301995	0.0356216	2.18776	0.17378	0.660693	0.672977	0.100451	1.30617	0.483059	0.879023	0.591562	0.0875271	1.44544	0.369828	0.855067
470	24.73	26.43	50.47	34.35	31.31	sp|Q13838|DX39B_HUMAN	Spliceosome RNA helicase DDX39B OS=Homo sapiens GN=DDX39B PE=1 SV=1	HUMAN	23	Q13838	GN=DDX39B	1.03753	0.88224	1.35519	0.765597	1.65959	1.87068	0.0925988	1.36773	1.36773	6.54636	1.70608	0.144358	1.2942	1.31826	5.97035	1.34276	0.272138	1.52757	0.879023	2.60615	0.772681	0.979073	1.52757	0.165959	1.18032	1.49968	0.210951	1.23595	1.21339	4.57088	1.65959	0.104842	1.35519	1.22462	5.39511
471	24.71	25.53	33.9	28.04	23.42	sp|P46063|RECQ1_HUMAN	ATP-dependent DNA helicase Q1 OS=Homo sapiens GN=RECQL PE=1 SV=3	HUMAN	13	P46063	GN=RECQL	1.03753	0.528422	1.1272	0.92045	1.18032	1	0.857052	1.19124	0.83946	1.20226	1.08643	0.832676	1.14815	0.946237	1.33045	0.946237	0.826097	1.20226	0.765597	1.13763	0.824138	0.215678	1.19124	0.619441	0.981748	0.619441	0.028076	1.31826	0.310456	0.816582	0.679204	0.0968065	1.27057	0.398107	0.862979
472	24.7	25.63	51.48	37.44	32.76	sp|Q9UNH7|SNX6_HUMAN	Sorting nexin-6 OS=Homo sapiens GN=SNX6 PE=1 SV=1	HUMAN	12	Q9UNH7	GN=SNX6	0.990832	0.913043	1.09648	0.903649	1.08643	1.0666	0.313035	1.1272	0.946237	1.20226	1.09648	0.164397	1.10662	0.990832	1.21339	1.03753	0.648573	1.11686	0.928966	1.15878	1.02802	0.827459	1.14815	0.895365	1.18032	1.07647	0.24649	1.1272	0.954993	1.21339	1.04713	0.495736	1.19124	0.879023	1.24738
473	24.69	27.07	42.9	28.55	22.59	sp|Q12931|TRAP1_HUMAN	Heat shock protein 75 kDa, mitochondrial OS=Homo sapiens GN=TRAP1 PE=1 SV=3	HUMAN	19	Q12931	GN=TRAP1	1.01859	0.847485	1.08643	0.937562	1.11686	0.642688	0.01085	1.2942	0.448745	0.831764	0.704693	0.0588674	1.33045	0.501187	0.937562	0.704693	0.051469	1.30617	0.505825	0.92045	0.691831	0.089947	1.34276	0.487529	0.928966	0.824138	0.160442	1.24738	0.636796	1.02802	0.794328	0.127532	1.25893	0.60256	1
474	24.66	25.02	32.65	19.24	16	sp|O95786|DDX58_HUMAN	Probable ATP-dependent RNA helicase DDX58 OS=Homo sapiens GN=DDX58 PE=1 SV=2	HUMAN	16	O95786	GN=DDX58	1	0.991623	1.11686	0.895365	1.11686	0.30479	2.37327e-05	1.6293	0.0636796	0.496592	0.413047	0.00018026	1.40605	0.190546	0.580764	0.334195	0.000137434	1.69044	0.135519	0.564937	0.343558	4.94679e-05	1.61436	0.107647	0.554626	0.387258	0.000170275	1.5417	0.15417	0.597035	0.237684	2.51958e-05	2.05116	0.0717794	0.487529
475	24.64	26.16	42.53	34.25	26.95	sp|P27694|RFA1_HUMAN	Replication protein A 70 kDa DNA-binding subunit OS=Homo sapiens GN=RPA1 PE=1 SV=2	HUMAN	17	P27694	GN=RPA1	1.04713	0.844738	1.19124	0.879023	1.27057	1.40605	0.101474	1.23595	1.13763	1.90546	1.39316	0.0992499	1.21339	1.14815	1.83654	1.10662	0.511462	1.27057	0.870964	1.47231	0.794328	0.63775	1.28233	0.505825	1.01859	0.619441	0.0646493	1.39316	0.340408	0.862979	0.77983	0.341607	1.34276	0.529663	1.04713
476	24.63	29.35	33.27	23.44	15.66	sp|O95782|AP2A1_HUMAN	AP-2 complex subunit alpha-1 OS=Homo sapiens GN=AP2A1 PE=1 SV=3	HUMAN	17	O95782	GN=AP2A1	1	0.96466	1.20226	0.831764	1.30617	1.40605	0.130027	1.24738	1.1272	2.44343	1.27057	0.379183	1.21339	1.04713	2.05116	1.24738	0.354226	1.21339	1.02802	1.95884	1.05682	0.937324	1.25893	0.83946	1.35519	0.990832	0.828475	1.28233	0.77983	1.27057	1.03753	0.888802	1.25893	0.824138	1.36773
477	24.61	24.8	68.67	48	40	sp|O15144|ARPC2_HUMAN	Actin-related protein 2/3 complex subunit 2 OS=Homo sapiens GN=ARPC2 PE=1 SV=1	HUMAN	16	O15144	GN=ARPC2	1.02802	0.78926	1.1272	0.912011	1.28233	0.636796	0.0802125	1.41906	0.328095	0.903649	0.691831	0.0301836	1.33045	0.416869	0.92045	0.972747	0.677489	1.21339	0.801678	1.18032	0.751623	0.903953	1.30617	0.483059	0.981748	1.25893	0.075096	1.20226	1.04713	1.70608	1.38038	0.00991035	1.23595	1.11686	2.01372
478	24.55	24.71	60.69	50.34	48.97	sp|P30084|ECHM_HUMAN	Enoyl-CoA hydratase, mitochondrial OS=Homo sapiens GN=ECHS1 PE=1 SV=4	HUMAN	17	P30084	GN=ECHS1	1.09648	0.756914	1.21339	0.903649	1.35519	0.751623	0.49803	1.2942	0.448745	0.972747	0.772681	0.468549	1.2942	0.559758	1	0.751623	0.429199	1.31826	0.444631	0.990832	0.301995	0.19496	2.33346	0.136773	0.704693	0.809096	0.798236	1.2942	0.57544	1.04713	0.539511	0.673064	1.58489	0.291072	0.855067
479	24.51	26.59	52.75	38.77	31.57	sp|P41091|IF2G_HUMAN	Eukaryotic translation initiation factor 2 subunit 3 OS=Homo sapiens GN=EIF2S3 PE=1 SV=3	HUMAN	15	P41091	GN=EIF2S3	1.0666	0.528484	1.10662	0.963829	1.22462	0.809096	0.116638	1.14815	0.630957	0.928966	0.903649	0.442632	1.22462	0.698232	1.10662	0.831764	0.169519	1.24738	0.597035	1.03753	0.855067	0.267498	1.28233	0.608135	1.09648	1	0.916319	1.23595	0.809096	1.23595	0.981748	0.718787	1.22462	0.801678	1.20226
480	24.47	24.61	60.91	47.31	37.96	sp|P01876|IGHA1_HUMAN	Immunoglobulin heavy constant alpha 1 OS=Homo sapiens GN=IGHA1 PE=1 SV=2	HUMAN	34	P01876	GN=IGHA1	1.09648	0.936795	1.15878	0.946237	1.52757	2.208	0.119807	1.51356	1.45881	5.44503	2.14783	0.139103	1.48594	1.44544	5.49541	3.16228	0.044399	1.69044	1.87068	8.79023	2.88403	0.0643376	1.64437	1.75388	7.7983	2.29087	0.0897085	1.49968	1.52757	5.86138	2.39883	0.0747789	1.5417	1.55597	6.25173
481	24.45	26.21	34.24	29.37	19.84	sp|P29590|PML_HUMAN	Protein PML OS=Homo sapiens GN=PML PE=1 SV=3	HUMAN	16	P29590	GN=PML	1.04713	0.789243	1.1272	0.928966	1.27057	0.847227	0.37827	1.23595	0.654636	1.04713	0.903649	0.498501	1.22462	0.724436	1.10662	0.672977	0.448008	1.36773	0.346737	0.92045	0.787046	0.583627	1.31826	0.496592	1.03753	1.21339	0.303402	1.15878	1.04713	1.67494	1.23595	0.340199	1.19124	1.03753	1.6293
482	24.45	24.93	77	56.34	44.6	sp|P16403|H12_HUMAN	Histone H1.2 OS=Homo sapiens GN=HIST1H1C PE=1 SV=2	HUMAN	20	P16403	GN=HIST1H1C	1.20226	0.355871	1.25893	0.954993	2.39883	0.672977	0.0441444	1.57036	0.420727	1.05682	0.744732	0.068787	1.6293	0.47863	1.21339	0.428549	0.0129445	1.77011	0.21677	0.758578	0.0928966	0.00475887	4.52898	0.0416869	0.420727	0.510505	0.339545	1.80302	0.188799	0.92045	0.744732	0.445782	1.6293	0.461318	1.21339
483	24.44	26.98	56.86	42.48	37.83	sp|P48735|IDHP_HUMAN	Isocitrate dehydrogenase [NADP], mitochondrial OS=Homo sapiens GN=IDH2 PE=1 SV=2	HUMAN	24	P48735	GN=IDH2	1.11686	0.505441	1.33045	0.83946	1.22462	0.0432514	0.000449633	5.7544	0.0169044	0.248886	0.115878	0.00147114	2.63027	0.0229087	0.30479	0.515229	0.105377	1.31826	0.366438	0.679204	0.37325	0.0121129	1.43219	0.190546	0.534564	0.636796	0.0512296	1.24738	0.49204	0.794328	0.685488	0.0418593	1.24738	0.534564	0.855067
484	24.44	24.64	48.61	39.87	32.62	sp|Q53EL6|PDCD4_HUMAN	Programmed cell death protein 4 OS=Homo sapiens GN=PDCD4 PE=1 SV=2	HUMAN	12	Q53EL6	GN=PDCD4	1.01859	0.900585	1.11686	0.912011	1.13763	2.07014	0.00019385	1.20226	1.72187	2.63027	2.03236	0.000196841	1.20226	1.69044	2.58226	1.1272	0.679038	1.23595	0.912011	1.44544	1.1272	0.327137	1.13763	0.990832	1.33045	1.1695	0.168517	1.1272	1.03753	1.36773	1.20226	0.175246	1.09648	1.09648	1.35519
485	24.43	25.2	62.82	51.55	47.89	sp|P04899|GNAI2_HUMAN	Guanine nucleotide-binding protein G(i) subunit alpha-2 OS=Homo sapiens GN=GNAI2 PE=1 SV=3	HUMAN	18	P04899	GN=GNAI2	0.954993	0.991279	2.05116	0.47863	1.95884	3.40408	0.0233052	2.05116	1.65959	17.7011	3.37287	0.0214255	1.95884	1.72187	18.5353	3.01995	0.0334187	1.90546	1.58489	15.5597	2.67917	0.0456338	1.78649	1.49968	14.5881	1.95884	0.258824	1.92309	1.01859	7.58578	2.03236	0.227225	1.90546	1.0666	8.55067
486	24.42	29.9	17.01	8.87	4.802	sp|Q01484|ANK2_HUMAN	Ankyrin-2 OS=Homo sapiens GN=ANK2 PE=1 SV=4	HUMAN	22	Q01484	GN=ANK2	0.432514	0.268724	1.77011	0.229087	0.765597	7.31139	8.14318e-08	2.12814	3.43558	28.8403	6.19441	2.2683e-07	2.14783	2.88403	24.6604	3.10456	0.00163822	1.80302	1.72187	10.3753	3.76704	0.000742697	2.03236	1.85353	14.8594	2.37684	0.00383114	1.83654	1.2942	7.44732	1.11686	0.152297	1.40605	0.794328	2.1677
487	24.41	26.22	25.29	13.55	8.431	sp|Q9NTI5|PDS5B_HUMAN	Sister chromatid cohesion protein PDS5 homolog B OS=Homo sapiens GN=PDS5B PE=1 SV=1	HUMAN	15	Q9NTI5	GN=PDS5B	0.990832	0.987324	1.47231	0.772681	1.45881	1.47231	0.100472	1.35519	1.08643	3.10456	1.41906	0.128584	1.35519	1.04713	2.96483	1.00925	0.966897	1.47231	0.685488	1.52757	1	0.970032	1.44544	0.691831	1.47231	1.01859	0.995892	1.38038	0.737904	1.61436	0.895365	0.758314	1.47231	0.559758	1.31826
488	24.38	24.88	24.92	16.64	12.58	sp|P08575|PTPRC_HUMAN	Receptor-type tyrosine-protein phosphatase C OS=Homo sapiens GN=PTPRC PE=1 SV=2	HUMAN	15	P08575	GN=PTPRC	1.00925	0.949032	1.31826	0.765597	1.33045	0.272898	0.00171692	2.39883	0.0758578	0.654636	0.267917	0.00200209	2.46604	0.121339	0.660693	0.544503	0.0802104	1.6293	0.331131	0.887156	0.316228	0.00753646	2.31206	0.148594	0.731139	0.619441	0.0771085	1.34276	0.409261	0.831764	0.334195	0.00883765	2.22844	0.17378	0.744732
489	24.37	25.65	32.13	23.45	16.74	sp|O60716|CTND1_HUMAN	Catenin delta-1 OS=Homo sapiens GN=CTNND1 PE=1 SV=1	HUMAN	18	O60716	GN=CTNND1	0.92045	0.783714	1.25893	0.666807	1.15878	0.505825	0.01072	1.55597	0.20893	0.787046	0.691831	0.150985	1.35519	0.387258	0.937562	0.591562	0.0348878	1.30617	0.366438	0.772681	0.465586	0.0260962	1.69044	0.169044	0.787046	1.02802	0.877358	1.24738	0.824138	1.30617	1.11686	0.32408	1.31826	0.847227	1.47231
490	24.34	35.93	83.87	68.55	52.82	sp|P67936|TPM4_HUMAN	Tropomyosin alpha-4 chain OS=Homo sapiens GN=TPM4 PE=1 SV=3	HUMAN	22	P67936	GN=TPM4	0.990832	0.974877	1.35519	0.809096	1.34276	2.33346	0.0172343	1.43219	1.6293	8.01678	2.22844	0.0172978	1.41906	1.57036	7.58578	1.05682	0.658811	1.27057	0.831764	1.36773	0.83946	0.798061	1.34276	0.544503	1.1272	1.61436	0.102637	1.33045	1.21339	4.32514	1.90546	0.0399095	1.36773	1.39316	6.25173
491	24.3	25.56	31.74	16.84	11.98	sp|Q9H2G2|SLK_HUMAN	STE20-like serine/threonine-protein kinase OS=Homo sapiens GN=SLK PE=1 SV=1	HUMAN	15	Q9H2G2	GN=SLK	0.92045	0.926335	1.13763	0.636796	1.04713	1.36773	0.138655	1.22462	1.11686	2.1677	1.2942	0.236321	1.15878	1.11686	1.97697	1.31826	0.263111	1.23595	1.0666	2.01372	1.19124	0.441767	1.22462	0.972747	1.6293	1.1695	0.460873	1.19124	0.981748	1.64437	1.27057	0.280453	1.21339	1.04713	1.88799
492	24.25	26.6	37.22	27.59	25.74	sp|Q13425|SNTB2_HUMAN	Beta-2-syntrophin OS=Homo sapiens GN=SNTB2 PE=1 SV=1	HUMAN	17	Q13425	GN=SNTB2	0.751623	0.761318	1.75388	0.428549	1.31826	4.65586	0.000116698	2.29087	2.03236	36.6438	4.83059	0.000169179	2.33346	2.07014	34.6737	4.9204	0.000124247	2.31206	2.12814	35.6451	4.69894	0.000266358	2.24905	2.0893	34.0408	1.61436	0.344241	1.72187	0.937562	7.7983	1.57036	0.46374	1.69044	0.928966	10.5682
493	24.21	41.49	54.27	42.83	34.81	sp|P15311|EZRI_HUMAN	Ezrin OS=Homo sapiens GN=EZR PE=1 SV=4	HUMAN	32	P15311	GN=EZR	0.60256	0.405339	1.33045	0.349945	0.801678	0.313329	0.293985	1.5417	0.145881	0.483059	0.465586	0.0524365	1.43219	0.110662	0.666807	0.816582	0.953373	1.30617	0.519996	1.0666	0.895365	0.84447	1.28233	0.549541	1.14815	2.93765	0.000129189	1.33045	2.208	5.44503	2.77971	0.000130905	1.34276	2.07014	5.01187
494	24.16	30.11	23.59	13.93	10.15	sp|Q16363|LAMA4_HUMAN	Laminin subunit alpha-4 OS=Homo sapiens GN=LAMA4 PE=1 SV=4	HUMAN	20	Q16363	GN=LAMA4	1.25893	0.35851	1.58489	0.794328	2.93765	4.2462	0.0546613	1.90546	2.22844	17.8649	2.60615	0.0687947	1.65959	1.57036	8.79023	15.1356	5.60169e-06	2.85759	5.29663	46.5586	8.09096	2.75831e-06	2.1677	3.7325	24.4343	4.16869	0.0799209	2.01372	2.07014	14.9968	3.28095	0.163977	1.7378	1.88799	10.1859
495	24.08	24.19	95.36	91.39	91.39	sp|P60660|MYL6_HUMAN	Myosin light polypeptide 6 OS=Homo sapiens GN=MYL6 PE=1 SV=2	HUMAN	25	P60660	GN=MYL6	0.765597	0.786258	1.2942	0.37325	0.990832	2.01372	0.337796	1.78649	1.1272	10.1859	1.69044	0.486802	1.67494	1.00925	5.29663	5.01187	0.0119897	2.14783	2.33346	28.3139	5.15229	0.0135882	2.22844	2.31206	26.0615	1.97697	0.310732	1.77011	1.11686	5.39511	1.97697	0.350684	1.75388	1.1272	6.30957
496	24.04	24.13	88.89	86.55	78.36	sp|P19105|ML12A_HUMAN	Myosin regulatory light chain 12A OS=Homo sapiens GN=MYL12A PE=1 SV=2	HUMAN	17	P19105	GN=MYL12A	1.11686	0.953777	1.28233	0.870964	1.5417	1.10662	0.936761	1.31826	0.83946	1.47231	1.45881	0.909792	1.36773	1.0666	2.31206	1.48594	0.907212	1.36773	1.08643	2.39883	1.30617	0.980883	1.34276	0.972747	1.92309	1.59956	0.795962	1.35519	1.18032	2.67917	1.11686	0.993918	1.33045	0.83946	1.52757
497	24.01	25.24	52.38	44.13	41.27	sp|P05198|IF2A_HUMAN	Eukaryotic translation initiation factor 2 subunit 1 OS=Homo sapiens GN=EIF2S1 PE=1 SV=3	HUMAN	15	P05198	GN=EIF2S1	1.02802	0.960549	1.08643	0.946237	1.13763	0.636796	0.0913366	1.2942	0.440555	0.824138	0.608135	0.100169	1.2942	0.416869	0.787046	0.515229	0.024515	1.35519	0.328095	0.698232	0.510505	0.0540866	1.45881	0.270396	0.744732	0.765597	0.283161	1.18032	0.608135	0.903649	0.758578	0.264148	1.22462	0.57544	0.928966
498	23.98	27.76	63.55	50.25	43.6	sp|P62195|PRS8_HUMAN	26S protease regulatory subunit 8 OS=Homo sapiens GN=PSMC5 PE=1 SV=1	HUMAN	16	P62195	GN=PSMC5	0.972747	0.915462	1.05682	0.912011	1.02802	0.972747	0.896148	1.0666	0.912011	1.03753	0.963829	0.724955	1.05682	0.912011	1.01859	0.963829	0.868632	1.0666	0.903649	1.02802	0.928966	0.321593	1.0666	0.870964	0.990832	0.963829	0.792779	1.0666	0.903649	1.02802	0.990832	0.918118	1.07647	0.92045	1.0666
499	23.93	24.88	34.08	24.93	16.71	sp|O14980|XPO1_HUMAN	Exportin-1 OS=Homo sapiens GN=XPO1 PE=1 SV=1	HUMAN	17	O14980	GN=XPO1	1.05682	0.802783	1.09648	0.963829	1.36773	0.744732	0.0404401	1.21339	0.564937	0.903649	0.758578	0.135693	1.19124	0.591562	0.903649	0.586138	0.0124532	1.30617	0.346737	0.765597	0.534564	0.00424473	1.34276	0.275423	0.717794	0.642688	0.027605	1.27057	0.432514	0.816582	0.597035	0.0306347	1.35519	0.340408	0.809096
500	23.93	24.06	57.18	42.82	36.9	sp|P17980|PRS6A_HUMAN	26S protease regulatory subunit 6A OS=Homo sapiens GN=PSMC3 PE=1 SV=3	HUMAN	13	P17980	GN=PSMC3	1.0666	0.72477	1.24738	0.855067	1.7378	1.49968	0.204334	1.38038	1.08643	3.19154	1.47231	0.336761	1.35519	1.08643	3.01995	1.24738	0.70432	1.34276	0.928966	1.78649	0.847227	0.538778	1.39316	0.570164	1.18032	1.38038	0.374924	1.33045	1.03753	2.85759	1.59956	0.104541	1.36773	1.1695	3.7325
501	23.88	24.07	57.08	39	32.46	sp|Q02790|FKBP4_HUMAN	Peptidyl-prolyl cis-trans isomerase FKBP4 OS=Homo sapiens GN=FKBP4 PE=1 SV=3	HUMAN	16	Q02790	GN=FKBP4	1.01859	0.889303	1.08643	0.937562	1.21339	0.496592	0.0123828	1.45881	0.192309	0.724436	0.515229	0.00775227	1.39316	0.239883	0.717794	0.636796	0.0499732	1.28233	0.452898	0.816582	0.465586	0.00445553	1.52757	0.280543	0.711214	0.420727	0.00259792	1.5417	0.149968	0.648634	0.534564	0.00969157	1.40605	0.277971	0.751623
502	23.87	24.6	49.89	40.73	32.95	sp|P26641|EF1G_HUMAN	Elongation factor 1-gamma OS=Homo sapiens GN=EEF1G PE=1 SV=3	HUMAN	16	P26641	GN=EEF1G	1.15878	0.670893	1.24738	0.928966	1.65959	0.487529	0.00437912	1.52757	0.183654	0.744732	0.672977	0.0346505	1.33045	0.440555	0.895365	0.496592	0.00964899	1.5417	0.260615	0.765597	0.496592	0.0219496	1.59956	0.291072	0.794328	0.711214	0.0471166	1.31826	0.461318	0.937562	0.717794	0.056925	1.31826	0.483059	0.946237
503	23.87	23.94	74.15	69.76	69.76	sp|P04792|HSPB1_HUMAN	Heat shock protein beta-1 OS=Homo sapiens GN=HSPB1 PE=1 SV=2	HUMAN	29	P04792	GN=HSPB1	0.847227	0.64408	1.23595	0.679204	1.04713	0.751623	0.728639	1.33045	0.564937	1	0.501187	0.569393	1.59956	0.37325	0.801678	2.39883	0.0102968	1.52757	1.57036	4.16869	3.0761	0.00211739	1.64437	1.87068	5.39511	0.731139	0.946046	1.34276	0.549541	0.981748	0.642688	0.852451	1.40605	0.483059	0.903649
504	23.85	24.13	47.57	36.28	26.99	sp|Q13418|ILK_HUMAN	Integrin-linked protein kinase OS=Homo sapiens GN=ILK PE=1 SV=2	HUMAN	16	Q13418	GN=ILK	0.77983	0.747498	1.34276	0.383707	1.04713	4.65586	0.000222348	2.01372	2.31206	29.1072	4.44631	0.000132556	1.95884	2.26986	33.7287	6.91831	2.18595e-06	2.05116	3.37287	47.863	5.59758	9.54272e-05	2.07014	2.70396	33.7287	2.53513	0.011443	1.65959	1.52757	20.893	2.88403	0.00317583	1.72187	1.67494	23.9883
505	23.82	25.05	49.91	43.5	30.32	sp|P40227|TCPZ_HUMAN	T-complex protein 1 subunit zeta OS=Homo sapiens GN=CCT6A PE=1 SV=3	HUMAN	19	P40227	GN=CCT6A	0.946237	0.734414	1.25893	0.772681	1.19124	0.831764	0.619784	1.25893	0.630957	1.04713	0.870964	0.830344	1.22462	0.685488	1.0666	1.07647	0.790756	1.23595	0.870964	1.49968	0.654636	0.230248	1.44544	0.376704	0.946237	0.946237	0.805906	1.24738	0.765597	1.18032	1.10662	0.72777	1.23595	0.895365	1.49968
506	23.8	29.57	28.85	17.81	13.11	sp|Q15424|SAFB1_HUMAN	Scaffold attachment factor B1 OS=Homo sapiens GN=SAFB PE=1 SV=4	HUMAN	15	Q15424	GN=SAFB	0.847227	0.370848	1.27057	0.591562	1.07647	0.666807	0.1073	1.24738	0.301995	0.831764	0.758578	0.24397	1.25893	0.457088	0.954993	0.554626	0.0348186	1.55597	0.0981748	0.862979	0.57544	0.0417223	1.36773	0.100925	0.787046	0.737904	0.16981	1.22462	0.457088	0.903649	0.711214	0.154509	1.24738	0.334195	0.887156
507	23.78	24.11	68.46	53.69	50.34	sp|P12236|ADT3_HUMAN	ADP/ATP translocase 3 OS=Homo sapiens GN=SLC25A6 PE=1 SV=4	HUMAN	18	P12236	GN=SLC25A6	1.03753	0.8088	1.18032	0.879023	1.22462	0.765597	0.466348	1.34276	0.549541	1.02802	0.887156	0.807992	1.40605	0.625173	1.24738	0.981748	0.961771	1.45881	0.672977	1.43219	0.895365	0.79951	1.2942	0.691831	1.15878	0.831764	0.545078	1.24738	0.654636	1.03753	0.879023	0.726765	1.24738	0.691831	1.09648
508	23.72	27.38	21.87	13.33	9.249	sp|O15031|PLXB2_HUMAN	Plexin-B2 OS=Homo sapiens GN=PLXNB2 PE=1 SV=3	HUMAN	17	O15031	GN=PLXNB2	0.879023	0.96345	1.31826	0.554626	1.15878	2.42103	0.00226815	1.59956	1.51356	13.8038	2.31206	0.00226011	1.58489	1.45881	13.3045	1.8197	0.0413398	1.58489	1.14815	6.54636	1.55597	0.133646	1.5417	1.00925	5.19996	1.41906	0.143364	1.49968	0.946237	4.61318	1.48594	0.17801	1.48594	1	6.0256
509	23.67	23.69	73.83	71.14	65.1	sp|P0DP25|CALM3_HUMAN	Calmodulin-3 OS=Homo sapiens GN=CALM3 PE=1 SV=1	HUMAN	19	P0DP25	GN=CALM3	1.0666	0.817629	1.23595	0.862979	2.33346	2.05116	0.548575	1.5417	1.33045	7.37904	2.01372	0.0996789	1.51356	1.33045	8.95365	2.12814	0.182939	1.51356	1.40605	10.5682	1.36773	0.756497	1.36773	1	4.01791	1.55597	0.456205	1.39316	1.11686	6.08135	1.65959	0.507427	1.45881	1.13763	4.74242
510	23.62	30.79	35.72	24.3	19.31	sp|Q15020|SART3_HUMAN	Squamous cell carcinoma antigen recognized by T-cells 3 OS=Homo sapiens GN=SART3 PE=1 SV=1	HUMAN	19	Q15020	GN=SART3	1	0.850314	1.20226	0.831764	1.19124	1.20226	0.178718	1.24738	0.963829	1.49968	1.23595	0.120027	1.20226	1.02802	1.48594	0.928966	0.743946	1.27057	0.724436	1.18032	0.972747	0.849995	1.19124	0.809096	1.15878	0.928966	0.32177	1.23595	0.751623	1.14815	0.946237	0.512425	1.25893	0.751623	1.19124
511	23.62	23.85	37.98	29.7	25.86	sp|P04217|A1BG_HUMAN	Alpha-1B-glycoprotein OS=Homo sapiens GN=A1BG PE=1 SV=4	HUMAN	13	P04217	GN=A1BG	0.824138	0.565276	1.1695	0.239883	0.963829	1.92309	0.0366265	1.35519	1.41906	11.4815	1.85353	0.0639345	1.35519	1.36773	11.4815	2.29087	0.0141978	1.41906	1.61436	15.8489	2.03236	0.0129185	1.39316	1.45881	12.4738	1.80302	0.0393328	1.31826	1.36773	11.695	1.87068	0.0436332	1.35519	1.38038	11.695
512	23.61	23.98	31.73	20.23	15.04	sp|O95479|G6PE_HUMAN	GDH/6PGL endoplasmic bifunctional protein OS=Homo sapiens GN=H6PD PE=1 SV=2	HUMAN	12	O95479	GN=H6PD	0.83946	0.669603	1.15878	0.253513	0.972747	2.44343	0.000643981	1.40605	1.7378	13.5519	2.48886	0.000316145	1.39316	1.78649	14.9968	1.25893	0.41046	1.18032	1.0666	4.20727	1.15878	0.405424	1.22462	0.946237	3.10456	1.11686	0.917501	1.22462	0.912011	2.18776	1.08643	0.944607	1.21339	0.895365	1.43219
513	23.59	25.01	63.86	53.33	48.77	sp|O94760|DDAH1_HUMAN	N(G),N(G)-dimethylarginine dimethylaminohydrolase 1 OS=Homo sapiens GN=DDAH1 PE=1 SV=3	HUMAN	14	O94760	GN=DDAH1	0.83946	0.510854	1.24738	0.457088	1.04713	1.21339	0.132486	1.30617	0.928966	2.37684	1.33045	0.177033	1.28233	1.03753	3.43558	2.03236	0.00107271	1.43219	1.41906	6.72977	1.8197	0.00481462	1.43219	1.27057	5.05825	1.5417	0.0194519	1.39316	1.10662	3.98107	1.69044	0.00810364	1.34276	1.25893	5.64937
514	23.58	24.23	38.62	29.68	26.22	sp|P42166|LAP2A_HUMAN	Lamina-associated polypeptide 2, isoform alpha OS=Homo sapiens GN=TMPO PE=1 SV=2	HUMAN	16	P42166	GN=TMPO	1.00925	0.88626	1.1695	0.862979	1.1695	0.660693	0.159477	1.24738	0.457088	0.824138	0.654636	0.15941	1.25893	0.448745	0.824138	0.394457	0.0231244	1.65959	0.0870964	0.654636	0.42462	0.0465042	1.92309	0.138038	0.816582	0.349945	0.0224996	1.85353	0.1	0.648634	0.474242	0.036168	1.52757	0.188799	0.724436
515	23.58	23.65	36.49	28.62	25.76	sp|Q9UHX1|PUF60_HUMAN	Poly(U)-binding-splicing factor PUF60 OS=Homo sapiens GN=PUF60 PE=1 SV=1	HUMAN	12	Q9UHX1	GN=PUF60	0.972747	0.898512	1.15878	0.794328	1.1272	0.654636	0.0227885	1.22462	0.465586	0.801678	0.685488	0.0488762	1.18032	0.461318	0.809096	0.591562	0.0156109	1.24738	0.363078	0.737904	0.457088	0.00333471	1.40605	0.134276	0.642688	0.654636	0.0436094	1.24738	0.409261	0.816582	0.711214	0.0822704	1.22462	0.501187	0.870964
516	23.55	25.39	37.22	23.71	19.04	sp|P55884|EIF3B_HUMAN	Eukaryotic translation initiation factor 3 subunit B OS=Homo sapiens GN=EIF3B PE=1 SV=3	HUMAN	16	P55884	GN=EIF3B	1.01859	0.885052	1.11686	0.912011	1.1695	1.08643	0.535647	1.19124	0.912011	1.36773	0.972747	0.452824	1.19124	0.787046	1.15878	0.816582	0.0803799	1.19124	0.586138	0.972747	0.691831	0.0321166	1.27057	0.258226	0.879023	0.870964	0.234147	1.1695	0.672977	1.01859	0.824138	0.142686	1.18032	0.544503	0.972747
517	23.55	23.91	59.31	54.26	44.95	sp|P35237|SPB6_HUMAN	Serpin B6 OS=Homo sapiens GN=SERPINB6 PE=1 SV=3	HUMAN	14	P35237	GN=SERPINB6	0.912011	0.992779	1.13763	0.363078	1.03753	3.90841	8.87739e-05	1.69044	2.31206	40.9261	3.46737	0.000170605	1.64437	2.10863	36.6438	2.83139	0.000734108	1.55597	1.8197	33.7287	2.72898	0.0016237	1.52757	1.78649	33.1131	2.01372	0.00944712	1.43219	1.40605	22.08	2.1677	0.00514691	1.48594	1.45881	20.893
518	23.51	26	36.41	28.13	22.15	sp|O00429|DNM1L_HUMAN	Dynamin-1-like protein OS=Homo sapiens GN=DNM1L PE=1 SV=2	HUMAN	15	O00429	GN=DNM1L	0.751623	0.146032	1.23595	0.359749	0.928966	0.630957	0.184085	1.49968	0.255859	0.946237	0.586138	0.0716595	1.51356	0.285759	0.887156	0.831764	0.755804	1.39316	0.554626	1.15878	0.731139	0.286833	1.39316	0.420727	1.01859	0.666807	0.222469	1.48594	0.390841	0.990832	0.636796	0.138731	1.47231	0.185353	0.937562
519	23.48	23.8	32.08	23.23	14.71	sp|P49736|MCM2_HUMAN	DNA replication licensing factor MCM2 OS=Homo sapiens GN=MCM2 PE=1 SV=4	HUMAN	11	P49736	GN=MCM2	1.0666	0.57631	1.10662	0.963829	1.19124	0.210863	0.000209198	1.94089	0.0691831	0.409261	0.288403	6.67174e-05	1.64437	0.0990832	0.474242	0.285759	2.029e-06	1.64437	0.123595	0.469894	0.436516	0.000204999	1.40605	0.263027	0.613762	0.194089	8.5088e-07	1.80302	0.0654636	0.349945	0.185353	0.0509394	1.85353	0.0648634	0.343558
520	23.47	25.71	72.36	65.83	61.81	sp|P37802|TAGL2_HUMAN	Transgelin-2 OS=Homo sapiens GN=TAGLN2 PE=1 SV=3	HUMAN	30	P37802	GN=TAGLN2	1.0666	0.911634	1.19124	0.895365	1.38038	0.737904	0.103267	1.30617	0.340408	0.963829	0.580764	0.0478733	1.44544	0.21677	0.83946	1.19124	0.979703	1.2942	0.92045	1.61436	0.912011	0.826384	1.24738	0.685488	1.13763	1.69044	0.0432003	1.33045	1.27057	2.80543	1.7378	0.0323437	1.35519	1.28233	2.77971
521	23.37	24.1	52.13	45.23	31.85	sp|Q16658|FSCN1_HUMAN	Fascin OS=Homo sapiens GN=FSCN1 PE=1 SV=3	HUMAN	15	Q16658	GN=FSCN1	1.02802	0.878903	1.39316	0.737904	1.88799	4.69894	6.04027e-06	1.87068	2.51189	28.8403	4.44631	8.12844e-06	1.8197	2.44343	34.6737	1.45881	0.148368	1.44544	1.00925	7.58578	1.36773	0.33323	1.40605	0.972747	4.20727	2.208	0.00762073	1.61436	1.36773	12.7057	1.87068	0.161968	1.55597	1.20226	10.9648
522	23.36	26.83	44.25	33.53	28.97	sp|Q16401|PSMD5_HUMAN	26S proteasome non-ATPase regulatory subunit 5 OS=Homo sapiens GN=PSMD5 PE=1 SV=3	HUMAN	15	Q16401	GN=PSMD5	1.04713	0.780849	1.11686	0.937562	1.2942	1.24738	0.270354	1.39316	0.895365	1.85353	1.35519	0.0376303	1.24738	1.08643	2.22844	1.20226	0.128291	1.23595	0.972747	1.83654	1.07647	0.769007	1.35519	0.794328	1.48594	0.870964	0.251167	1.24738	0.57544	1.08643	0.887156	0.204247	1.27057	0.642688	1.1272
523	23.3	27.61	45.2	33.68	29.67	sp|Q07866|KLC1_HUMAN	Kinesin light chain 1 OS=Homo sapiens GN=KLC1 PE=1 SV=2	HUMAN	19	Q07866	GN=KLC1	1.03753	0.763291	1.11686	0.928966	1.18032	0.870964	0.46287	1.15878	0.711214	1.00925	0.92045	0.687662	1.14815	0.77983	1.05682	1.1695	0.421267	1.18032	0.990832	1.47231	1.0666	0.702785	1.1272	0.946237	1.23595	0.972747	0.813487	1.18032	0.816582	1.14815	1.05682	0.744209	1.14815	0.92045	1.24738
524	23.29	23.61	29.15	20.62	17.99	sp|P08572|CO4A2_HUMAN	Collagen alpha-2(IV) chain OS=Homo sapiens GN=COL4A2 PE=1 SV=4	HUMAN	43	P08572	GN=COL4A2	1.27057	0.375536	1.2942	0.981748	2.33346	2.44343	0.00596483	1.47231	1.65959	8.62979	2.55859	0.0065523	1.44544	1.77011	9.12011	3.25087	0.00155784	1.52757	2.12814	12.3595	2.77971	0.00372404	1.49968	1.85353	10.7647	1.40605	0.178417	1.23595	1.13763	3.87258	1.25893	0.196807	1.34276	0.937562	1.99526
525	23.23	32.97	18.6	7.582	3.473	sp|Q5T4S7|UBR4_HUMAN	E3 ubiquitin-protein ligase UBR4 OS=Homo sapiens GN=UBR4 PE=1 SV=1	HUMAN	21	Q5T4S7	GN=UBR4	0.981748	0.944676	1.07647	0.92045	1.05682	0.912011	0.288075	1.11686	0.816582	1.01859	0.912011	0.241942	1.11686	0.809096	1.01859	0.928966	0.436751	1.14815	0.816582	1.0666	0.954993	0.794305	1.13763	0.83946	1.08643	1.02802	0.54871	1.10662	0.928966	1.1272	1.02802	0.679048	1.10662	0.928966	1.13763
526	23.2	23.24	40.19	35.62	29.52	sp|P04196|HRG_HUMAN	Histidine-rich glycoprotein OS=Homo sapiens GN=HRG PE=1 SV=1	HUMAN	15	P04196	GN=HRG	0.879023	0.48529	1.48594	0.440555	1.30617	4.9204	0.000220573	2.10863	2.33346	22.2844	4.52898	0.000399217	2.0893	2.1677	21.677	3.87258	0.00160037	2.01372	1.92309	19.0546	3.90841	0.000346315	1.99526	1.95884	23.1206	2.93765	0.034309	1.90546	1.5417	13.3045	2.0893	0.0875728	1.61436	1.2942	7.04693
527	23.16	27.39	63.2	52.54	45.94	sp|P61160|ARP2_HUMAN	Actin-related protein 2 OS=Homo sapiens GN=ACTR2 PE=1 SV=1	HUMAN	15	P61160	GN=ACTR2	1.0666	0.788499	1.1272	0.946237	1.27057	0.751623	0.321829	1.24738	0.510505	0.937562	0.77983	0.37263	1.19124	0.554626	0.928966	1.07647	0.789984	1.20226	0.895365	1.36773	1.07647	0.608315	1.25893	0.855067	1.36773	1.14815	0.827978	1.22462	0.937562	1.49968	1.19124	0.754215	1.23595	0.963829	1.55597
528	23.14	23.26	35.56	23.29	18.69	sp|Q9H307|PININ_HUMAN	Pinin OS=Homo sapiens GN=PNN PE=1 SV=4	HUMAN	12	Q9H307	GN=PNN	0.990832	0.993158	1.1695	0.824138	1.15878	0.879023	0.642621	1.24738	0.608135	1.09648	0.711214	0.148741	1.28233	0.291072	0.912011	0.580764	0.0284254	1.33045	0.141906	0.772681	0.580764	0.0222325	1.43219	0.120226	0.831764	0.794328	0.344355	1.21339	0.440555	0.963829	0.972747	0.972019	1.19124	0.794328	1.15878
529	23.11	25.22	72.69	63.05	58.63	sp|Q06323|PSME1_HUMAN	Proteasome activator complex subunit 1 OS=Homo sapiens GN=PSME1 PE=1 SV=1	HUMAN	21	Q06323	GN=PSME1	0.855067	0.49379	1.27057	0.672977	1.08643	0.131826	0.000217429	1.80302	0.0283139	0.237684	0.313329	0.00636685	1.52757	0.145881	0.47863	0.380189	0.068719	1.43219	0.195884	0.544503	0.325087	0.116811	1.48594	0.130617	0.483059	0.280543	0.00103057	1.49968	0.135519	0.420727	0.224905	0.000206516	1.65959	0.10666	0.37325
530	23.05	23.7	27.22	19.61	12.29	sp|Q12882|DPYD_HUMAN	Dihydropyrimidine dehydrogenase [NADP(+)] OS=Homo sapiens GN=DPYD PE=1 SV=2	HUMAN	12	Q12882	GN=DPYD	1	0.783225	1.11686	0.895365	1.1272	2.208	5.31273e-05	1.27057	1.7378	2.99226	2.208	5.32305e-05	1.23595	1.78649	2.91072	1.38038	0.0378781	1.15878	1.19124	1.70608	1.47231	0.022903	1.20226	1.22462	1.88799	1.0666	0.659163	1.20226	0.887156	1.30617	0.963829	0.567959	1.28233	0.724436	1.23595
531	23.01	27.19	52.69	44.03	37.24	sp|P24752|THIL_HUMAN	Acetyl-CoA acetyltransferase, mitochondrial OS=Homo sapiens GN=ACAT1 PE=1 SV=1	HUMAN	20	P24752	GN=ACAT1	1.11686	0.567381	1.14815	0.972747	1.97697	2.42103	0.000627627	1.52757	1.58489	5.97035	2.35505	0.000550027	1.49968	1.57036	6.08135	2.18776	0.000876411	1.45881	1.49968	5.34564	1.99526	0.00118303	1.43219	1.39316	4.36516	1.19124	0.155764	1.25893	0.946237	1.5417	1.40605	0.0555008	1.2942	1.08643	2.12814
532	23	24.26	73.56	68.58	63.6	sp|P00915|CAH1_HUMAN	Carbonic anhydrase 1 OS=Homo sapiens GN=CA1 PE=1 SV=2	HUMAN	49	P00915	GN=CA1	1.02802	0.92774	1.1695	0.879023	1.27057	1.28233	0.080381	1.21339	1.05682	1.77011	1.27057	0.0790425	1.19124	1.0666	1.7378	2.75423	0.00012847	1.31826	2.0893	4.87528	2.39883	0.000436789	1.2942	1.85353	4.44631	0.199526	0.029926	2.33346	0.0401791	0.465586	0.187068	0.0208545	2.33346	0.0369828	0.436516
533	22.98	24.28	55.13	42.56	34.36	sp|Q6NZI2|PTRF_HUMAN	Polymerase I and transcript release factor OS=Homo sapiens GN=PTRF PE=1 SV=1	HUMAN	19	Q6NZI2	GN=PTRF	0.625173	0.0718983	1.48594	0.275423	0.928966	14.0605	4.95902e-06	2.1677	6.48634	45.2898	12.2462	3.05057e-05	2.1677	5.64937	42.462	14.8594	3.65258e-08	2.208	6.72977	48.7528	13.4276	5.79862e-08	2.14783	6.25173	46.5586	3.76704	0.0840429	1.85353	2.03236	15.5597	3.49945	0.0944141	1.8197	1.92309	8.70964
534	22.96	25.25	29.63	15.84	8.767	sp|Q9Y5S2|MRCKB_HUMAN	Serine/threonine-protein kinase MRCK beta OS=Homo sapiens GN=CDC42BPB PE=1 SV=2	HUMAN	16	Q9Y5S2	GN=CDC42BPB	0.990832	0.999563	1.07647	0.92045	1.0666	1.04713	0.359099	1.08643	0.963829	1.13763	1.08643	0.269792	1.0666	1.01859	1.15878	1.03753	0.516103	1.08643	0.954993	1.13763	1.08643	0.295154	1.09648	0.990832	1.19124	1.01859	0.803129	1.07647	0.946237	1.09648	1.03753	0.503925	1.08643	0.954993	1.1272
535	22.95	26.25	26.14	14.11	9.38	sp|Q13464|ROCK1_HUMAN	Rho-associated protein kinase 1 OS=Homo sapiens GN=ROCK1 PE=1 SV=1	HUMAN	15	Q13464	GN=ROCK1	0.847227	0.595452	1.24738	0.487529	1.05682	1.38038	0.235794	1.30617	1.05682	2.35505	1.45881	0.15535	1.22462	1.19124	2.42103	1.80302	0.0430222	1.33045	1.35519	3.34195	1.8197	0.0239304	1.33045	1.36773	3.34195	1.15878	0.560364	1.28233	0.903649	1.80302	1.02802	0.989059	1.41906	0.724436	1.49968
536	22.91	24.65	66.88	56.78	53.31	sp|P63244|RACK1_HUMAN	Receptor of activated protein C kinase 1 OS=Homo sapiens GN=RACK1 PE=1 SV=3	HUMAN	24	P63244	GN=RACK1	1.05682	0.8712	1.08643	0.972747	1.20226	0.758578	0.710375	1.30617	0.383707	0.990832	0.77983	0.710435	1.25893	0.501187	0.981748	0.515229	0.0487242	1.39316	0.104713	0.717794	0.608135	0.166543	1.40605	0.231206	0.855067	0.772681	0.89354	1.31826	0.461318	1.01859	0.870964	0.763534	1.23595	0.630957	1.07647
537	22.89	23.15	37.96	21.86	15.84	sp|P17480|UBF1_HUMAN	Nucleolar transcription factor 1 OS=Homo sapiens GN=UBTF PE=1 SV=1	HUMAN	12	P17480	GN=UBTF	1.11686	0.176506	1.13763	0.981748	1.40605	0.895365	0.297714	1.19124	0.698232	1.0666	0.963829	0.93377	1.27057	0.751623	1.22462	0.580764	0.00113471	1.38038	0.246604	0.801678	0.448745	0.000520889	1.6293	0.0801678	0.731139	0.744732	0.076518	1.27057	0.510505	0.946237	0.824138	0.222813	1.27057	0.591562	1.04713
538	22.85	28.67	36.4	24.81	19.39	sp|Q8N163|CCAR2_HUMAN	Cell cycle and apoptosis regulator protein 2 OS=Homo sapiens GN=CCAR2 PE=1 SV=2	HUMAN	19	Q8N163	GN=CCAR2	0.847227	0.355749	1.13763	0.60256	0.963829	1.27057	0.195506	1.19124	1.0666	1.75388	1.15878	0.429706	1.18032	0.981748	1.51356	0.92045	0.729471	1.18032	0.737904	1.08643	0.787046	0.405094	1.22462	0.363078	0.963829	1.21339	0.349118	1.18032	1.02802	1.6293	1.24738	0.2293	1.21339	1.02802	1.6293
539	22.81	26.71	58.15	49.18	33.15	sp|P21810|PGS1_HUMAN	Biglycan OS=Homo sapiens GN=BGN PE=1 SV=2	HUMAN	17	P21810	GN=BGN	0.597035	0.368157	1.6293	0.272898	0.972747	1.43219	0.293754	1.48594	0.963829	2.96483	1.51356	0.223087	1.40605	1.07647	4.09261	2.14783	0.0333537	1.55597	1.38038	5.97035	2.07014	0.112347	1.59956	1.2942	5.19996	1.41906	0.300944	1.41906	1	3.22107	1.15878	0.39031	1.39316	0.831764	2.01372
540	22.79	28.71	47.81	40.13	36.62	sp|Q9Y265|RUVB1_HUMAN	RuvB-like 1 OS=Homo sapiens GN=RUVBL1 PE=1 SV=1	HUMAN	19	Q9Y265	GN=RUVBL1	0.990832	0.877319	1.14815	0.855067	1.13763	0.444631	0.0120421	1.40605	0.141906	0.625173	0.42462	0.011412	1.47231	0.10666	0.625173	0.824138	0.419763	1.21339	0.648634	1	0.648634	0.167546	1.23595	0.42462	0.801678	0.862979	0.627296	1.19124	0.691831	1.02802	0.937562	0.917243	1.23595	0.744732	1.15878
541	22.78	29.7	61.3	52.63	43.03	sp|P12429|ANXA3_HUMAN	Annexin A3 OS=Homo sapiens GN=ANXA3 PE=1 SV=3	HUMAN	16	P12429	GN=ANXA3	0.787046	0.390649	1.35519	0.534564	1.0666	0.334195	0.0695263	2.12814	0.0452898	0.711214	0.413047	0.261899	1.75388	0.0465586	0.724436	1.0666	0.617854	1.35519	0.787046	1.41906	0.660693	0.406113	1.47231	0.124738	0.972747	3.22107	0.00016474	1.64437	1.95884	5.70164	3.13329	0.000138816	1.61436	1.94089	5.70164
542	22.78	24.47	23.6	15.01	11.08	sp|Q15477|SKIV2_HUMAN	Helicase SKI2W OS=Homo sapiens GN=SKIV2L PE=1 SV=3	HUMAN	14	Q15477	GN=SKIV2L	0.946237	0.641112	1.08643	0.870964	1.02802	0.92045	0.294174	1.07647	0.855067	0.990832	0.928966	0.4146	1.08643	0.855067	1.00925	0.963829	0.722073	1.09648	0.879023	1.05682	0.963829	0.761119	1.10662	0.870964	1.0666	0.963829	0.599746	1.10662	0.870964	1.0666	0.990832	0.916094	1.1272	0.879023	1.11686
543	22.69	24.92	44.85	37.08	32.49	sp|P04844|RPN2_HUMAN	Dolichyl-diphosphooligosaccharide--protein glycosyltransferase subunit 2 OS=Homo sapiens GN=RPN2 PE=1 SV=3	HUMAN	23	P04844	GN=RPN2	1.01859	0.699903	1.1272	0.903649	1.15878	1.27057	0.0677496	1.14815	1.10662	1.57036	1.20226	0.206579	1.13763	1.05682	1.44544	0.981748	0.834302	1.15878	0.847227	1.13763	0.809096	0.156894	1.23595	0.580764	1	0.895365	0.63847	1.14815	0.744732	1.02802	0.879023	0.343599	1.2942	0.625173	1.13763
544	22.65	24.83	22.47	15.89	11.37	sp|P20908|CO5A1_HUMAN	Collagen alpha-1(V) chain OS=Homo sapiens GN=COL5A1 PE=1 SV=3	HUMAN	46	P20908	GN=COL5A1	0.831764	0.61275	1.31826	0.363078	1.09648	1.47231	0.465078	1.44544	1.01859	3.10456	1.47231	0.50672	1.48594	0.990832	2.99226	1.15878	0.853277	1.41906	0.816582	1.92309	0.698232	0.320811	1.47231	0.229087	1.02802	1.1272	0.761997	1.43219	0.787046	1.80302	1.07647	0.751797	1.43219	0.751623	1.57036
545	22.64	27.03	86.67	86.67	69.7	sp|P62937|PPIA_HUMAN	Peptidyl-prolyl cis-trans isomerase A OS=Homo sapiens GN=PPIA PE=1 SV=2	HUMAN	36	P62937	GN=PPIA	1.1272	0.555626	1.19124	0.946237	1.72187	1.59956	0.0787688	1.36773	1.1695	3.25087	1.67494	0.0545663	1.35519	1.23595	3.83707	1.38038	0.748342	1.30617	1.05682	2.37684	1.23595	0.739191	1.27057	0.972747	1.92309	1.38038	0.226889	1.30617	1.05682	2.48886	0.855067	0.588132	1.36773	0.580764	1.1695
546	22.64	25.43	44.17	34.8	29.06	sp|Q8WXF1|PSPC1_HUMAN	Paraspeckle component 1 OS=Homo sapiens GN=PSPC1 PE=1 SV=1	HUMAN	13	Q8WXF1	GN=PSPC1	0.92045	0.795231	1.18032	0.672977	1.08643	1.14815	0.347303	1.20226	0.954993	1.48594	0.972747	0.761614	1.24738	0.765597	1.21339	0.903649	0.863977	1.20226	0.698232	1.08643	0.765597	0.634525	1.35519	0.331131	1.03753	1.33045	0.0682525	1.27057	1.04713	1.78649	1.48594	0.0101936	1.28233	1.15878	2.03236
547	22.58	25.52	43.63	35.34	29.18	sp|Q06210|GFPT1_HUMAN	Glutamine--fructose-6-phosphate aminotransferase [isomerizing] 1 OS=Homo sapiens GN=GFPT1 PE=1 SV=3	HUMAN	20	Q06210	GN=GFPT1	1.00925	0.780435	1.14815	0.879023	1.1695	0.30761	0.000250851	1.75388	0.0319154	0.539511	0.380189	0.00250089	1.69044	0.0870964	0.642688	0.597035	0.0224445	1.36773	0.288403	0.816582	0.42462	0.0156991	1.78649	0.151356	0.758578	0.903649	0.531355	1.1695	0.744732	1.05682	0.77983	0.107415	1.22462	0.49204	0.954993
548	22.54	25.7	30.49	18.2	16.04	sp|Q9P2B2|FPRP_HUMAN	Prostaglandin F2 receptor negative regulator OS=Homo sapiens GN=PTGFRN PE=1 SV=2	HUMAN	16	Q9P2B2	GN=PTGFRN	1.07647	0.760915	1.34276	0.801678	1.99526	4.13048	3.07277e-05	1.95884	2.10863	25.5859	4.20727	2.80786e-05	1.97697	2.12814	26.7917	4.7863	4.5129e-06	1.97697	2.42103	31.0456	4.83059	3.79158e-06	1.94089	2.48886	34.0408	1.85353	0.0571278	1.58489	1.1695	10.1859	1.87068	0.067513	1.59956	1.1695	10.666
549	22.49	23.58	32.36	22.3	13.09	sp|Q9Y2W1|TR150_HUMAN	Thyroid hormone receptor-associated protein 3 OS=Homo sapiens GN=THRAP3 PE=1 SV=2	HUMAN	11	Q9Y2W1	GN=THRAP3	1.04713	0.693167	1.19124	0.879023	1.24738	0.77983	0.481339	1.27057	0.444631	0.990832	0.597035	0.102026	1.44544	0.229087	0.862979	0.559758	0.0164899	1.38038	0.177011	0.772681	0.554626	0.040865	1.44544	0.188799	0.801678	0.654636	0.270389	1.39316	0.353183	0.912011	0.855067	0.484872	1.18032	0.591562	1.00925
550	22.49	23.4	56.21	43.79	34.43	sp|O75955|FLOT1_HUMAN	Flotillin-1 OS=Homo sapiens GN=FLOT1 PE=1 SV=3	HUMAN	13	O75955	GN=FLOT1	1	0.539044	1.52757	0.654636	1.20226	2.26986	0.000219438	1.52757	1.48594	6.85488	2.0893	0.00071299	1.47231	1.41906	6.36796	1.72187	0.0150332	1.36773	1.25893	4.16869	1.69044	0.00593637	1.35519	1.24738	4.48745	1.99526	0.00184651	1.45881	1.36773	5.01187	2.22844	0.000476974	1.49968	1.48594	6.72977
551	22.47	23.77	33.9	26.96	21.42	sp|Q16881|TRXR1_HUMAN	Thioredoxin reductase 1, cytoplasmic OS=Homo sapiens GN=TXNRD1 PE=1 SV=3	HUMAN	11	Q16881	GN=TXNRD1	0.963829	0.742661	1.09648	0.847227	1.05682	1.13763	0.434046	1.13763	1	1.39316	1.15878	0.249094	1.1272	1.02802	1.41906	1.19124	0.292478	1.15878	1.02802	1.48594	0.963829	0.947992	1.15878	0.816582	1.11686	1.09648	0.564795	1.14815	0.954993	1.31826	1.18032	0.261499	1.18032	1	1.51356
552	22.46	22.42	29.9	20.73	14.81	sp|Q08945|SSRP1_HUMAN	FACT complex subunit SSRP1 OS=Homo sapiens GN=SSRP1 PE=1 SV=1	HUMAN	13	Q08945	GN=SSRP1	1.02802	0.803638	1.15878	0.887156	1.22462	0.731139	0.0775569	1.25893	0.501187	0.92045	0.794328	0.134287	1.23595	0.580764	0.981748	0.444631	0.00292121	1.47231	0.131826	0.654636	0.376704	0.000928466	1.52757	0.0704693	0.57544	0.487529	0.00410314	1.34276	0.18197	0.654636	0.549541	0.00718688	1.30617	0.283139	0.717794
553	22.45	22.64	53.99	46.32	38.65	sp|Q15717|ELAV1_HUMAN	ELAV-like protein 1 OS=Homo sapiens GN=ELAVL1 PE=1 SV=2	HUMAN	14	Q15717	GN=ELAVL1	0.981748	0.888173	1.0666	0.92045	1.04713	1.07647	0.568401	1.07647	1	1.14815	1.04713	0.558592	1.0666	0.981748	1.1272	0.963829	0.744759	1.09648	0.879023	1.05682	0.928966	0.503114	1.08643	0.847227	1.00925	1	0.992823	1.08643	0.92045	1.07647	1.0666	0.575396	1.09648	0.972747	1.1695
554	22.42	25.33	24.25	20.39	16.63	sp|Q9NTZ6|RBM12_HUMAN	RNA-binding protein 12 OS=Homo sapiens GN=RBM12 PE=1 SV=1	HUMAN	14	Q9NTZ6	GN=RBM12	0.981748	0.773225	1.10662	0.887156	1.08643	0.981748	0.809074	1.13763	0.862979	1.11686	0.937562	0.486473	1.13763	0.824138	1.0666	0.847227	0.162091	1.1272	0.731139	0.954993	0.831764	0.0756481	1.13763	0.711214	0.946237	0.903649	0.350509	1.09648	0.816582	0.990832	0.954993	0.539536	1.10662	0.855067	1.05682
555	22.42	25.15	51.62	40.89	39.88	sp|O60701|UGDH_HUMAN	UDP-glucose 6-dehydrogenase OS=Homo sapiens GN=UGDH PE=1 SV=1	HUMAN	17	O60701	GN=UGDH	1.04713	0.787478	1.1695	0.895365	1.24738	1.31826	0.0674825	1.18032	1.11686	1.70608	1.31826	0.0633338	1.18032	1.11686	1.72187	1.11686	0.470458	1.19124	0.937562	1.40605	1.05682	0.627327	1.18032	0.895365	1.28233	1.03753	0.744647	1.13763	0.912011	1.21339	1.00925	0.928929	1.21339	0.831764	1.23595
556	22.4	25.54	23.93	15.57	11.15	sp|O60841|IF2P_HUMAN	Eukaryotic translation initiation factor 5B OS=Homo sapiens GN=EIF5B PE=1 SV=4	HUMAN	14	O60841	GN=EIF5B	1.05682	0.660211	1.09648	0.963829	1.2942	0.469894	0.000950292	1.35519	0.123595	0.636796	0.529663	0.00234429	1.2942	0.242103	0.685488	0.465586	0.00340984	1.41906	0.0981748	0.660693	0.440555	0.00311021	1.47231	0.0972747	0.648634	0.717794	0.0492981	1.19124	0.510505	0.855067	0.765597	0.0904887	1.21339	0.554626	0.928966
557	22.39	25.64	45.28	34.3	30.25	sp|O60749|SNX2_HUMAN	Sorting nexin-2 OS=Homo sapiens GN=SNX2 PE=1 SV=2	HUMAN	18	O60749	GN=SNX2	1.05682	0.560233	1.23595	0.855067	1.51356	1.80302	0.00513131	1.45881	1.23595	3.66438	1.59956	0.0149956	1.39316	1.14815	2.88403	1.38038	0.0956273	1.34276	1.02802	2.51189	0.990832	0.71907	1.36773	0.751623	1.35519	1.03753	0.698539	1.2942	0.801678	1.47231	1.23595	0.111385	1.31826	0.937562	2.1677
558	22.38	23.42	30.56	18.73	11.61	sp|Q13620|CUL4B_HUMAN	Cullin-4B OS=Homo sapiens GN=CUL4B PE=1 SV=4	HUMAN	13	Q13620	GN=CUL4B	0.963829	0.934809	1.09648	0.879023	1.05682	1.10662	0.28946	1.09648	1.00925	1.21339	1.0666	0.533585	1.09648	0.972747	1.1695	1.01859	0.791347	1.09648	0.928966	1.11686	0.990832	0.975726	1.09648	0.903649	1.08643	1.00925	0.816437	1.09648	0.92045	1.10662	1.0666	0.417744	1.09648	0.972747	1.1695
559	22.36	31.72	44.36	37.43	31.49	sp|P50995|ANX11_HUMAN	Annexin A11 OS=Homo sapiens GN=ANXA11 PE=1 SV=1	HUMAN	22	P50995	GN=ANXA11	1.1695	0.984383	1.28233	0.912011	1.69044	0.92045	0.599831	1.25893	0.737904	1.15878	1.0666	0.719066	1.30617	0.816582	1.44544	1.40605	0.471168	1.39316	1.00925	2.14783	0.831764	0.294511	1.30617	0.613762	1.08643	1.19124	0.398026	1.33045	0.895365	1.7378	1.23595	0.539264	1.31826	0.937562	1.65959
560	22.36	22.62	34.2	31.78	22.49	sp|P10155|RO60_HUMAN	60 kDa SS-A/Ro ribonucleoprotein OS=Homo sapiens GN=TROVE2 PE=1 SV=2	HUMAN	12	P10155	GN=TROVE2	1.02802	0.808519	1.24738	0.824138	1.34276	2.12814	0.00145822	1.45881	1.45881	4.44631	1.99526	0.00482865	1.40605	1.41906	4.05509	1.65959	0.0257905	1.34276	1.23595	3.16228	1.45881	0.0283796	1.30617	1.11686	2.37684	1.5417	0.0506907	1.34276	1.14815	2.80543	1.47231	0.154624	1.36773	1.07647	2.33346
561	22.34	22.48	37.91	30.09	25.22	sp|Q3LXA3|TKFC_HUMAN	Triokinase/FMN cyclase OS=Homo sapiens GN=TKFC PE=1 SV=2	HUMAN	12	Q3LXA3	GN=TKFC	0.990832	0.887367	1.13763	0.855067	1.1272	0.794328	0.26177	1.22462	0.60256	0.972747	0.879023	0.772467	1.23595	0.679204	1.08643	1	0.828376	1.21339	0.824138	1.21339	0.990832	0.870066	1.21339	0.809096	1.20226	1.02802	0.735228	1.19124	0.862979	1.23595	1.10662	0.386907	1.24738	0.887156	1.43219
562	22.33	22.65	41.47	30.89	25.05	sp|Q9P2R7|SUCB1_HUMAN	Succinate--CoA ligase [ADP-forming] subunit beta, mitochondrial OS=Homo sapiens GN=SUCLA2 PE=1 SV=3	HUMAN	12	Q9P2R7	GN=SUCLA2	0.912011	0.444552	1.35519	0.685488	1.23595	1.39316	0.378255	1.33045	1.04713	3.90841	1.40605	0.264318	1.34276	1.04713	3.83707	1.65959	0.0411188	1.34276	1.23595	5.97035	1.6293	0.0436232	1.33045	1.22462	6.48634	1.45881	0.125488	1.31826	1.10662	4.7863	1.5417	0.140691	1.36773	1.1272	5.05825
563	22.24	22.35	59.86	53.29	42.21	sp|Q15181|IPYR_HUMAN	Inorganic pyrophosphatase OS=Homo sapiens GN=PPA1 PE=1 SV=2	HUMAN	15	Q15181	GN=PPA1	1.09648	0.585307	1.07647	1.01859	1.19124	0.0648634	5.44644e-05	4.9204	0.011272	0.319154	0.136773	0.000167757	2.72898	0.0175388	0.37325	0.325087	0.00187252	1.55597	0.148594	0.505825	0.167494	0.00028909	2.42103	0.0316228	0.405509	0.660693	0.132749	1.22462	0.501187	0.809096	0.744732	0.241213	1.21339	0.580764	0.903649
564	22.23	23.28	34.01	23.55	19.4	sp|O94874|UFL1_HUMAN	E3 UFM1-protein ligase 1 OS=Homo sapiens GN=UFL1 PE=1 SV=2	HUMAN	17	O94874	GN=UFL1	1.00925	0.709167	1.2942	0.77983	1.28233	1.27057	0.110277	1.28233	0.990832	1.99526	1.25893	0.145982	1.28233	0.981748	1.97697	1.28233	0.0247704	1.31826	0.972747	1.83654	1.38038	0.0216116	1.30617	1.05682	2.22844	1.43219	0.06607	1.31826	1.08643	2.37684	1.45881	0.0533917	1.33045	1.09648	2.44343
565	22.21	28.59	23.38	9.091	6.765	sp|Q9H2D6|TARA_HUMAN	TRIO and F-actin-binding protein OS=Homo sapiens GN=TRIOBP PE=1 SV=3	HUMAN	20	Q9H2D6	GN=TRIOBP	0.698232	0.0323755	1.33045	0.15417	0.928966	2.1677	0.000121924	1.39316	1.55597	9.81748	1.92309	0.000274789	1.39316	1.38038	8.01678	2.12814	0.000129068	1.47231	1.44544	8.95365	2.1677	0.000127776	1.41906	1.52757	9.63829	1.20226	0.2767	1.36773	0.879023	1.94089	0.954993	0.896343	1.39316	0.630957	1.33045
566	22.2	28.1	75.35	67.87	56.23	sp|Q15019|SEPT2_HUMAN	Septin-2 OS=Homo sapiens GN=SEPT2 PE=1 SV=1	HUMAN	29	Q15019	GN=SEPT2	1.14815	0.469817	1.1695	0.981748	1.5417	3.19154	0.000142824	1.51356	2.10863	5.97035	2.88403	0.000266706	1.47231	1.95884	5.29663	2.46604	0.00069729	1.44544	1.70608	4.36516	2.29087	0.001172	1.39316	1.64437	3.98107	1.77011	0.00515511	1.30617	1.35519	2.91072	1.80302	0.0311259	1.33045	1.35519	2.96483
567	22.2	23.19	42.41	29.18	27.43	sp|P49591|SYSC_HUMAN	Serine--tRNA ligase, cytoplasmic OS=Homo sapiens GN=SARS PE=1 SV=3	HUMAN	14	P49591	GN=SARS	1.0666	0.9142	1.27057	0.83946	1.40605	1.39316	0.225131	1.23595	1.1272	1.95884	1.2942	0.256383	1.2942	1	1.87068	1.36773	0.231584	1.22462	1.11686	1.88799	1.14815	0.418336	1.34276	0.855067	1.59956	0.794328	0.490259	1.22462	0.549541	0.972747	0.831764	0.714781	1.22462	0.570164	1.01859
568	22.15	22.35	47.39	41.83	37.58	sp|Q9UKM9|RALY_HUMAN	RNA-binding protein Raly OS=Homo sapiens GN=RALY PE=1 SV=1	HUMAN	15	Q9UKM9	GN=RALY	1.01859	0.751503	1.11686	0.912011	1.14815	0.83946	0.473953	1.13763	0.704693	0.954993	0.824138	0.423845	1.18032	0.642688	0.972747	0.510505	0.0168358	1.31826	0.242103	0.672977	0.559758	0.0326673	1.33045	0.275423	0.744732	0.698232	0.125292	1.23595	0.47863	0.862979	0.787046	0.313839	1.1695	0.608135	0.92045
569	22.14	24.44	51.48	45.07	38.92	sp|Q9BT78|CSN4_HUMAN	COP9 signalosome complex subunit 4 OS=Homo sapiens GN=COPS4 PE=1 SV=1	HUMAN	14	Q9BT78	GN=COPS4	0.963829	0.959508	1.24738	0.704693	1.20226	1.97697	0.0360588	1.43219	1.38038	3.76704	1.80302	0.0721434	1.43219	1.25893	3.25087	1.70608	0.100501	1.38038	1.23595	2.83139	1.25893	0.374337	1.34276	0.937562	1.77011	1.07647	0.844145	1.31826	0.816582	1.48594	1.09648	0.391385	1.36773	0.801678	1.51356
570	22.1	25.59	20.89	11.13	7.292	sp|P55196|AFAD_HUMAN	Afadin OS=Homo sapiens GN=AFDN PE=1 SV=3	HUMAN	12	P55196	GN=AFDN	0.711214	0.212869	1.33045	0.340408	0.946237	0.570164	0.028015	1.44544	0.123595	0.824138	0.549541	0.0333462	1.61436	0.152757	0.887156	1.09648	0.529061	1.33045	0.824138	1.48594	0.787046	0.331251	1.2942	0.346737	1.01859	1.6293	0.0317011	1.2942	1.25893	2.85759	1.77011	0.0156165	1.38038	1.28233	2.93765
571	22.1	22.19	68.95	55.96	42.24	sp|P16152|CBR1_HUMAN	Carbonyl reductase [NADPH] 1 OS=Homo sapiens GN=CBR1 PE=1 SV=3	HUMAN	14	P16152	GN=CBR1	0.847227	0.741157	2.18776	0.534564	1.85353	3.94457	0.00301159	1.78649	2.208	23.1206	3.49945	0.0138807	1.8197	1.92309	20.1372	3.01995	0.0194816	1.67494	1.80302	19.7697	2.35505	0.0773195	1.58489	1.48594	16.5959	1.70608	0.471095	1.58489	1.07647	6.85488	1.14815	0.856545	1.57036	0.731139	3.13329
572	22.08	22.46	45.02	30.97	18.73	sp|P20591|MX1_HUMAN	Interferon-induced GTP-binding protein Mx1 OS=Homo sapiens GN=MX1 PE=1 SV=4	HUMAN	12	P20591	GN=MX1	1.08643	0.529203	1.08643	1	1.19124	0.120226	8.14241e-07	2.48886	0.030761	0.299226	0.170608	3.78453e-06	2.03236	0.0731139	0.346737	0.143219	1.26802e-06	2.12814	0.0346737	0.30479	0.145881	2.81394e-05	2.26986	0.0554626	0.331131	0.108643	4.5104e-07	2.44343	0.0161436	0.265461	0.0409261	1.53093e-05	4.74242	0.0135519	0.194089
573	22.06	23.19	52.31	47.08	41.54	sp|P14550|AK1A1_HUMAN	Alcohol dehydrogenase [NADP(+)] OS=Homo sapiens GN=AKR1A1 PE=1 SV=3	HUMAN	16	P14550	GN=AKR1A1	0.903649	0.273426	1.1695	0.737904	1.05682	1.65959	0.0994841	1.36773	1.21339	2.93765	1.70608	0.0180834	1.34276	1.27057	3.31131	1.24738	0.83455	1.28233	0.972747	1.92309	1.01859	0.633936	1.24738	0.816582	1.28233	1.04713	0.609582	1.23595	0.847227	1.40605	1.09648	0.80744	1.25893	0.870964	1.41906
574	22.04	24.09	37.06	26.06	20.92	sp|Q9Y262|EIF3L_HUMAN	Eukaryotic translation initiation factor 3 subunit L OS=Homo sapiens GN=EIF3L PE=1 SV=1	HUMAN	12	Q9Y262	GN=EIF3L	1	0.926926	1.08643	0.92045	1.09648	0.954993	0.889819	1.1272	0.83946	1.07647	0.895365	0.637177	1.10662	0.772681	0.990832	0.855067	0.354318	1.14815	0.698232	0.981748	0.801678	0.257946	1.14815	0.636796	0.92045	0.794328	0.204969	1.1272	0.654636	0.895365	0.801678	0.205856	1.11686	0.660693	0.895365
575	22.03	23.28	27.32	18.14	15.43	sp|P36776|LONM_HUMAN	Lon protease homolog, mitochondrial OS=Homo sapiens GN=LONP1 PE=1 SV=2	HUMAN	19	P36776	GN=LONP1	0.972747	0.80354	1.1695	0.816582	1.13763	0.946237	0.63308	1.18032	0.77983	1.11686	0.937562	0.448265	1.24738	0.724436	1.1695	0.855067	0.383716	1.18032	0.666807	1.00925	0.660693	0.0759217	1.25893	0.363078	0.831764	0.981748	0.852465	1.28233	0.758578	1.25893	0.903649	0.72287	1.33045	0.630957	1.20226
576	22.01	22.85	36.59	21.61	18.1	sp|Q13618|CUL3_HUMAN	Cullin-3 OS=Homo sapiens GN=CUL3 PE=1 SV=2	HUMAN	14	Q13618	GN=CUL3	0.981748	0.760461	1.13763	0.862979	1.11686	1.22462	0.392149	1.20226	1.01859	1.61436	1.18032	0.640505	1.21339	0.972747	1.5417	1.20226	0.329769	1.18032	1.01859	1.55597	1.13763	0.583572	1.1695	0.972747	1.41906	1.25893	0.165321	1.15878	1.08643	1.59956	1.28233	0.105281	1.1695	1.09648	1.65959
577	21.99	23.55	63.5	56.65	52.47	sp|P25786|PSA1_HUMAN	Proteasome subunit alpha type-1 OS=Homo sapiens GN=PSMA1 PE=1 SV=1	HUMAN	18	P25786	GN=PSMA1	0.928966	0.904744	1.19124	0.691831	1.10662	0.870964	0.700001	1.23595	0.685488	1.07647	0.855067	0.646643	1.23595	0.679204	1.05682	0.816582	0.636699	1.23595	0.636796	1.00925	0.613762	0.134449	1.36773	0.322107	0.83946	0.772681	0.461867	1.2942	0.564937	1	0.847227	0.582503	1.27057	0.654636	1.07647
578	21.98	22.32	47.62	36.16	25.04	sp|Q15124|PGM5_HUMAN	Phosphoglucomutase-like protein 5 OS=Homo sapiens GN=PGM5 PE=1 SV=2	HUMAN	13	Q15124	GN=PGM5	0.92045	0.629173	1.77011	0.60256	1.6293	2.55859	0.000757852	1.85353	1.38038	23.9883	3.22107	0.000475518	1.7378	1.85353	31.9154	8.16582	6.43378e-07	2.07014	3.94457	46.5586	7.7983	7.22792e-07	1.99526	3.90841	47.863	1.8197	0.0670598	1.57036	1.15878	15.1356	1.34276	0.332899	1.58489	0.847227	6.98232
579	21.93	22.22	43.55	35.51	26.92	sp|Q02252|MMSA_HUMAN	Methylmalonate-semialdehyde dehydrogenase [acylating], mitochondrial OS=Homo sapiens GN=ALDH6A1 PE=1 SV=2	HUMAN	14	Q02252	GN=ALDH6A1	1.05682	0.763541	1.15878	0.912011	1.48594	1.87068	0.00163194	1.33045	1.40605	4.57088	1.99526	0.0012841	1.34276	1.48594	5.10505	1.27057	0.108635	1.25893	1.00925	1.80302	1.43219	0.0715505	1.31826	1.08643	2.60615	0.691831	0.458747	1.44544	0.265461	1	0.619441	0.339256	1.47231	0.177011	0.912011
580	21.92	23.3	45.14	36.77	30.74	sp|P12268|IMDH2_HUMAN	Inosine-5'-monophosphate dehydrogenase 2 OS=Homo sapiens GN=IMPDH2 PE=1 SV=2	HUMAN	14	P12268	GN=IMPDH2	1.18032	0.311196	1.1695	1.00925	1.70608	0.387258	0.0282114	1.57036	0.1	0.608135	0.505825	0.00125542	1.41906	0.183654	0.717794	0.474242	0.000131284	1.44544	0.177011	0.685488	0.42462	0.00520721	1.5417	0.0801678	0.654636	0.642688	0.222027	1.36773	0.420727	0.879023	0.816582	0.334636	1.2942	0.619441	1.05682
581	21.92	23.04	25.37	15.2	12.53	sp|P13671|CO6_HUMAN	Complement component C6 OS=Homo sapiens GN=C6 PE=1 SV=3	HUMAN	12	P13671	GN=C6	1.0666	0.626157	1.13763	0.937562	1.8197	2.24905	0.00097728	1.39316	1.61436	7.87046	2.12814	0.00140773	1.36773	1.55597	7.51623	1.90546	0.0079534	1.31826	1.44544	6.36796	1.57036	0.0409331	1.2942	1.21339	4.09261	1.61436	0.0527453	1.27057	1.27057	4.69894	1.64437	0.0352668	1.28233	1.28233	4.87528
582	21.91	22.85	25.39	16.65	11.59	sp|Q9UIA9|XPO7_HUMAN	Exportin-7 OS=Homo sapiens GN=XPO7 PE=1 SV=3	HUMAN	14	Q9UIA9	GN=XPO7	1.08643	0.71338	1.11686	0.972747	1.36773	1.18032	0.411966	1.35519	0.870964	1.69044	1.28233	0.203751	1.35519	0.946237	1.90546	1.38038	0.181918	1.30617	1.05682	2.1677	1.22462	0.3943	1.38038	0.887156	1.75388	0.870964	0.608399	1.24738	0.60256	1.08643	0.895365	0.998102	1.36773	0.60256	1.22462
583	21.85	24.42	37.11	29.55	25.77	sp|Q86UE4|LYRIC_HUMAN	Protein LYRIC OS=Homo sapiens GN=MTDH PE=1 SV=2	HUMAN	15	Q86UE4	GN=MTDH	1.1695	0.490176	1.25893	0.928966	1.61436	0.597035	0.0351783	1.41906	0.280543	0.847227	0.691831	0.0469329	1.28233	0.413047	0.887156	0.515229	0.0110731	1.48594	0.15417	0.765597	0.416869	0.0160483	1.77011	0.108643	0.737904	0.862979	0.249734	1.28233	0.654636	1.10662	0.972747	0.849144	1.33045	0.787046	1.2942
584	21.82	22.23	52.47	38.35	36.24	sp|O95810|SDPR_HUMAN	Serum deprivation-response protein OS=Homo sapiens GN=SDPR PE=1 SV=3	HUMAN	17	O95810	GN=SDPR	0.855067	0.779301	1.43219	0.591562	1.22462	5.64937	0.000370673	1.99526	2.83139	35.9749	5.29663	0.000441895	2.01372	2.63027	34.3558	7.04693	9.31864e-07	2.07014	3.40408	47.863	5.91562	6.7568e-06	2.01372	2.93765	45.2898	1.55597	0.572253	1.52757	1.01859	7.72681	1.49968	0.638195	1.49968	1	6.36796
585	21.8	25.89	34.72	22.52	17.96	sp|Q96TA1|NIBL1_HUMAN	Niban-like protein 1 OS=Homo sapiens GN=FAM129B PE=1 SV=3	HUMAN	16	Q96TA1	GN=FAM129B	0.879023	0.485739	1.1272	0.660693	0.990832	0.340408	0.000131747	1.6293	0.0801678	0.554626	0.428549	0.000408078	1.43219	0.121339	0.613762	0.331131	0.000299261	1.6293	0.0831764	0.539511	0.313329	0.000267007	1.72187	0.0483059	0.539511	1.08643	0.491849	1.21339	0.895365	1.34276	1.04713	0.281243	1.25893	0.831764	1.30617
586	21.73	26.93	32.87	26.2	18.13	sp|Q86Y56|DAAF5_HUMAN	Dynein assembly factor 5, axonemal OS=Homo sapiens GN=DNAAF5 PE=1 SV=4	HUMAN	14	Q86Y56	GN=DNAAF5	0.801678	0.269936	1.24738	0.549541	1	0.737904	0.139795	1.33045	0.390841	0.981748	0.83946	0.285925	1.31826	0.549541	1.10662	1.13763	0.488464	1.25893	0.903649	1.55597	1.15878	0.616813	1.33045	0.870964	1.69044	1.03753	0.780673	1.38038	0.751623	1.43219	0.972747	0.853625	1.41906	0.660693	1.38038
587	21.73	22.5	80.1	78.61	55.72	sp|Q9H0U4|RAB1B_HUMAN	Ras-related protein Rab-1B OS=Homo sapiens GN=RAB1B PE=1 SV=1	HUMAN	15	Q9H0U4	GN=RAB1B	1.11686	0.794782	1.19124	0.937562	1.36773	1.21339	0.611639	1.36773	0.887156	1.75388	1.11686	0.984831	1.44544	0.772681	1.64437	1.08643	0.922298	1.41906	0.765597	1.57036	0.879023	0.486032	1.28233	0.666807	1.1272	0.887156	0.590889	1.21339	0.704693	1.07647	0.972747	0.798725	1.25893	0.772681	1.22462
588	21.73	21.89	50.49	38.97	27.94	sp|P05455|LA_HUMAN	Lupus La protein OS=Homo sapiens GN=SSB PE=1 SV=2	HUMAN	13	P05455	GN=SSB	1.08643	0.996147	1.14815	0.946237	1.64437	0.679204	0.0638958	1.31826	0.42462	0.895365	0.642688	0.0410177	1.31826	0.359749	0.847227	0.630957	0.035978	1.33045	0.325087	0.83946	0.474242	0.00480744	1.59956	0.143219	0.758578	0.870964	0.176513	1.34276	0.625173	1.1695	0.862979	0.158235	1.34276	0.613762	1.15878
589	21.71	21.81	93.05	82.35	79.14	sp|P30086|PEBP1_HUMAN	Phosphatidylethanolamine-binding protein 1 OS=Homo sapiens GN=PEBP1 PE=1 SV=3	HUMAN	22	P30086	GN=PEBP1	1.30617	0.821808	1.40605	0.928966	2.05116	7.37904	0.0003037	2.42103	3.04789	34.9945	6.48634	0.00069656	2.35505	2.75423	32.8095	3.90841	0.00750152	2.18776	1.78649	16.7494	3.76704	0.00842332	2.14783	1.75388	15.8489	2.75423	0.0431049	1.85353	1.48594	10.3753	3.0761	0.0404089	2.01372	1.52757	12.8233
590	21.68	21.98	54.41	43.87	36.03	sp|Q8NC51|PAIRB_HUMAN	Plasminogen activator inhibitor 1 RNA-binding protein OS=Homo sapiens GN=SERBP1 PE=1 SV=2	HUMAN	15	Q8NC51	GN=SERBP1	1.03753	0.868985	1.23595	0.83946	1.2942	0.619441	0.00563691	1.30617	0.444631	0.809096	0.717794	0.00169131	1.27057	0.539511	0.912011	0.130617	2.09808e-07	2.33346	0.0272898	0.30479	0.178649	5.99876e-06	2.14783	0.0529663	0.383707	0.824138	0.0163784	1.24738	0.666807	1.02802	0.895365	0.103266	1.24738	0.704693	1.11686
591	21.67	23.13	20.14	13.98	8.651	sp|Q6YHK3|CD109_HUMAN	CD109 antigen OS=Homo sapiens GN=CD109 PE=1 SV=2	HUMAN	11	Q6YHK3	GN=CD109	1.10662	0.460491	1.27057	0.870964	1.51356	0.529663	0.114748	1.52757	0.10666	0.809096	0.60256	0.141827	1.39316	0.169044	0.83946	1.51356	0.0408748	1.33045	1.13763	2.58226	1.40605	0.120948	1.24738	1.1272	2.44343	1.24738	0.118606	1.30617	0.954993	1.80302	1.43219	0.040434	1.2942	1.10662	2.18776
592	21.58	21.93	36.02	29.5	22.81	sp|Q8N1G4|LRC47_HUMAN	Leucine-rich repeat-containing protein 47 OS=Homo sapiens GN=LRRC47 PE=1 SV=1	HUMAN	13	Q8N1G4	GN=LRRC47	0.954993	0.974392	1.1272	0.83946	1.07647	1.27057	0.176284	1.23595	1.02802	1.72187	1.28233	0.166942	1.20226	1.0666	1.72187	0.928966	0.905204	1.2942	0.704693	1.20226	1.02802	0.829302	1.25893	0.816582	1.30617	0.672977	0.15223	1.27057	0.409261	0.855067	0.613762	0.0900093	1.33045	0.322107	0.816582
593	21.56	29.17	22.56	14	9.91	sp|P07942|LAMB1_HUMAN	Laminin subunit beta-1 OS=Homo sapiens GN=LAMB1 PE=1 SV=2	HUMAN	22	P07942	GN=LAMB1	1	0.604404	1.22462	0.816582	1.43219	1.35519	0.191677	1.27057	1.0666	2.67917	1.21339	0.473951	1.23595	0.981748	2.29087	1.58489	0.063146	1.31826	1.20226	3.76704	1.41906	0.117626	1.2942	1.09648	2.77971	1.28233	0.341565	1.27057	1.00925	2.48886	1.45881	0.18506	1.31826	1.10662	2.96483
594	21.56	23.95	32.01	27.41	22.38	sp|P04004|VTNC_HUMAN	Vitronectin OS=Homo sapiens GN=VTN PE=1 SV=1	HUMAN	18	P04004	GN=VTN	1.11686	0.458991	1.34276	0.831764	1.67494	2.42103	0.00416471	1.47231	1.64437	10	2.0893	0.00740994	1.44544	1.44544	7.7983	1.87068	0.0590254	1.39316	1.34276	6.08135	1.8197	0.0704794	1.33045	1.36773	6.91831	1.20226	0.63468	1.24738	0.963829	1.97697	0.887156	0.845755	1.2942	0.432514	1.14815
595	21.54	21.67	41.61	39.86	36.54	sp|Q15942|ZYX_HUMAN	Zyxin OS=Homo sapiens GN=ZYX PE=1 SV=1	HUMAN	20	Q15942	GN=ZYX	1.09648	0.897375	1.35519	0.809096	1.49968	2.33346	0.0161757	1.72187	1.35519	12.8233	2.72898	0.0162413	1.83654	1.48594	15.5597	4.44631	0.000181951	2.14783	2.07014	23.5505	3.83707	0.000803869	2.05116	1.87068	20.7014	2.22844	0.0463122	1.75388	1.27057	9.37562	2.33346	0.0383819	1.78649	1.30617	10
596	21.53	24.05	40.73	31.05	21.87	sp|P43652|AFAM_HUMAN	Afamin OS=Homo sapiens GN=AFM PE=1 SV=1	HUMAN	16	P43652	GN=AFM	0.928966	0.966254	1.18032	0.570164	1.09648	2.1677	0.00186285	1.38038	1.57036	12.0226	1.99526	0.00405371	1.34276	1.48594	10.666	2.24905	0.000882176	1.39316	1.61436	12.7057	2.18776	0.00116455	1.39316	1.57036	11.9124	1.70608	0.0216862	1.27057	1.34276	8.55067	1.72187	0.0118879	1.35519	1.27057	6.42688
597	21.52	23.01	24.06	13.7	7.584	sp|Q14839|CHD4_HUMAN	Chromodomain-helicase-DNA-binding protein 4 OS=Homo sapiens GN=CHD4 PE=1 SV=2	HUMAN	15	Q14839	GN=CHD4	1.03753	0.828365	1.19124	0.870964	1.44544	0.648634	0.0517316	1.34276	0.380189	0.870964	0.691831	0.0608189	1.30617	0.413047	0.903649	0.529663	0.00492241	1.33045	0.199526	0.704693	0.444631	0.00415731	1.55597	0.0887156	0.691831	0.591562	0.0146967	1.33045	0.293765	0.787046	0.691831	0.0390744	1.21339	0.483059	0.83946
598	21.51	46.43	59.78	46.79	41.16	sp|P54652|HSP72_HUMAN	Heat shock-related 70 kDa protein 2 OS=Homo sapiens GN=HSPA2 PE=1 SV=1	HUMAN	32	P54652	GN=HSPA2	1	0.992668	1.28233	0.77983	1.20226	0.597035	0.105936	1.43219	0.110662	0.855067	0.60256	0.0616112	1.35519	0.130617	0.816582	1.49968	0.0583699	1.25893	1.19124	3.25087	1.51356	0.131176	1.27057	1.19124	3.40408	0.972747	0.76222	1.33045	0.737904	1.2942	1.00925	0.990524	1.30617	0.772681	1.44544
599	21.5	27.94	45.24	35.45	32.8	sp|P51991|ROA3_HUMAN	Heterogeneous nuclear ribonucleoprotein A3 OS=Homo sapiens GN=HNRNPA3 PE=1 SV=2	HUMAN	23	P51991	GN=HNRNPA3	0.794328	0.558388	1.21339	0.452898	0.963829	1.23595	0.113839	1.24738	0.990832	2.03236	1.23595	0.0993242	1.24738	0.990832	2.26986	0.809096	0.78216	1.22462	0.625173	0.990832	0.630957	0.374483	1.40605	0.226986	0.887156	1.1695	0.0911713	1.23595	0.946237	1.90546	1.04713	0.151144	1.22462	0.855067	1.33045
600	21.5	22.01	43.52	34.21	27.13	sp|P54578|UBP14_HUMAN	Ubiquitin carboxyl-terminal hydrolase 14 OS=Homo sapiens GN=USP14 PE=1 SV=3	HUMAN	11	P54578	GN=USP14	1	0.822693	1.1272	0.887156	1.1272	1.25893	0.252483	1.25893	1	1.70608	1.19124	0.326644	1.20226	0.990832	1.55597	1.18032	0.445	1.25893	0.937562	1.57036	1.03753	0.99334	1.30617	0.794328	1.33045	0.92045	0.862827	1.27057	0.672977	1.1695	0.831764	0.756143	1.25893	0.580764	1.04713
601	21.49	21.9	27.28	18.41	14.23	sp|P27487|DPP4_HUMAN	Dipeptidyl peptidase 4 OS=Homo sapiens GN=DPP4 PE=1 SV=2	HUMAN	10	P27487	GN=DPP4	0.870964	0.90286	1.40605	0.586138	1.22462	6.85488	1.11761e-06	1.92309	3.56451	36.6438	6.30957	2.339e-06	1.88799	3.34195	34.9945	1.83654	0.0668861	1.49968	1.22462	6.98232	1.90546	0.0353899	1.49968	1.27057	7.51623	1.58489	0.162673	1.40605	1.1272	3.98107	1.1272	0.425028	1.40605	0.801678	2.39883
602	21.48	21.63	43.02	34.42	30.47	sp|Q9UJU6|DBNL_HUMAN	Drebrin-like protein OS=Homo sapiens GN=DBNL PE=1 SV=1	HUMAN	12	Q9UJU6	GN=DBNL	1.00925	0.757768	1.19124	0.847227	1.23595	1.05682	0.770299	1.24738	0.847227	1.36773	1.08643	0.605759	1.23595	0.879023	1.39316	1.22462	0.295643	1.25893	0.972747	1.6293	0.937562	0.868735	1.28233	0.724436	1.20226	1.1695	0.387426	1.1695	1	1.45881	1.09648	0.488509	1.20226	0.912011	1.40605
603	21.45	23.34	56.58	48.68	39.21	sp|Q9BXN1|ASPN_HUMAN	Asporin OS=Homo sapiens GN=ASPN PE=1 SV=2	HUMAN	15	Q9BXN1	GN=ASPN	0.570164	0.432322	2.01372	0.270396	1.14815	2.93765	0.295877	1.72187	1.70608	12.1339	2.01372	0.608929	1.78649	1.1272	8.31764	12.7057	0.106299	2.14783	5.91562	38.0189	10.5682	0.121126	2.12814	4.96592	35.3183	1	0.415089	2.05116	0.487529	1.5417	0.654636	0.52671	1.5417	0.222844	1.00925
604	21.44	23.58	37.02	24.79	20.27	sp|Q06124|PTN11_HUMAN	Tyrosine-protein phosphatase non-receptor type 11 OS=Homo sapiens GN=PTPN11 PE=1 SV=2	HUMAN	13	Q06124	GN=PTPN11	0.963829	0.840287	1.14815	0.794328	1.10662	1.21339	0.670736	1.27057	0.954993	1.7378	1.18032	0.862508	1.24738	0.946237	1.75388	1.69044	0.0647338	1.30617	1.2942	3.22107	1.40605	0.436169	1.30617	1.07647	2.33346	1.23595	0.637429	1.24738	0.990832	1.92309	1.30617	0.428306	1.28233	1.01859	2.0893
605	21.44	22.42	27.3	18.09	10.88	sp|Q08378|GOGA3_HUMAN	Golgin subfamily A member 3 OS=Homo sapiens GN=GOLGA3 PE=1 SV=2	HUMAN	15	Q08378	GN=GOLGA3	1.05682	0.647565	1.1272	0.937562	1.21339	1.23595	0.159805	1.21339	1.01859	1.61436	1.14815	0.30019	1.23595	0.928966	1.52757	1.23595	0.139382	1.22462	1.00925	1.65959	1.41906	0.033569	1.21339	1.1695	1.88799	1.20226	0.232274	1.1272	1.0666	1.45881	1.28233	0.150766	1.20226	1.0666	1.70608
606	21.42	21.88	31.07	20.79	14.49	sp|Q9BUJ2|HNRL1_HUMAN	Heterogeneous nuclear ribonucleoprotein U-like protein 1 OS=Homo sapiens GN=HNRNPUL1 PE=1 SV=2	HUMAN	13	Q9BUJ2	GN=HNRNPUL1	1.07647	0.763691	1.18032	0.912011	1.99526	1.08643	0.90133	1.35519	0.801678	1.7378	1.05682	0.832197	1.33045	0.794328	1.75388	0.672977	0.113502	1.47231	0.299226	0.990832	0.597035	0.00604355	1.47231	0.210863	0.879023	0.903649	0.183808	1.38038	0.654636	1.24738	0.954993	0.360101	1.39316	0.711214	1.33045
607	21.41	23.82	21.47	14.44	10.73	sp|Q5JPE7|NOMO2_HUMAN	Nodal modulator 2 OS=Homo sapiens GN=NOMO2 PE=1 SV=1	HUMAN	13	Q5JPE7	GN=NOMO2	0.954993	0.70735	1.31826	0.704693	1.25893	1.02802	0.849231	1.31826	0.77983	1.38038	1.10662	0.678058	1.2942	0.855067	1.64437	0.704693	0.270809	1.33045	0.465586	0.937562	0.501187	0.165867	1.7378	0.195884	0.870964	0.887156	0.788074	1.31826	0.648634	1.1695	1.09648	0.452695	1.30617	0.83946	1.58489
608	21.41	22.66	38.42	25.71	20.48	sp|P20810|ICAL_HUMAN	Calpastatin OS=Homo sapiens GN=CAST PE=1 SV=4	HUMAN	12	P20810	GN=CAST	0.912011	0.79737	1.27057	0.413047	1.15878	2.18776	0.0257977	1.69044	1.2942	6.42688	2.07014	0.029278	1.65959	1.24738	6.54636	2.07014	0.042082	1.64437	1.25893	7.44732	2.14783	0.0267548	1.65959	1.2942	6.54636	4.05509	0.000158737	1.99526	2.03236	18.5353	4.48745	8.41712e-05	2.05116	2.18776	20.1372
609	21.4	22.27	37.64	35.01	26.7	sp|Q9NR12|PDLI7_HUMAN	PDZ and LIM domain protein 7 OS=Homo sapiens GN=PDLIM7 PE=1 SV=1	HUMAN	13	Q9NR12	GN=PDLIM7	1.0666	0.738782	1.51356	0.704693	1.52757	8.3946	0.00121351	2.65461	3.16228	20.7014	9.0365	0.000205844	2.72898	3.31131	22.2844	18.0302	1.66176e-06	2.42103	7.44732	39.4457	16.1436	2.78334e-06	2.44343	6.60693	37.325	3.56451	0.0226291	2.39883	1.48594	8.01678	3.28095	0.0567497	1.77011	1.85353	6.79204
610	21.39	21.62	53.2	41.94	31.71	sp|P38159|RBMX_HUMAN	RNA-binding motif protein, X chromosome OS=Homo sapiens GN=RBMX PE=1 SV=3	HUMAN	15	P38159	GN=RBMX	1.09648	0.67635	1.08643	1.00925	1.20226	0.469894	0.0288452	1.27057	0.299226	0.597035	0.544503	0.129987	1.38038	0.331131	0.751623	0.136773	0.0726783	2.46604	0.0246604	0.337287	0.077983	0.00223594	3.59749	0.02208	0.280543	0.77983	0.563965	1.19124	0.636796	0.928966	0.862979	0.666442	1.14815	0.737904	0.990832
611	21.37	22.05	34.71	32.54	22.56	sp|P31146|COR1A_HUMAN	Coronin-1A OS=Homo sapiens GN=CORO1A PE=1 SV=4	HUMAN	11	P31146	GN=CORO1A	1.11686	0.551835	1.09648	1.01859	1.49968	0.363078	0.000195766	1.45881	0.0322107	0.529663	0.534564	0.00570462	1.27057	0.183654	0.679204	0.711214	0.123248	1.22462	0.49204	0.870964	0.630957	0.0377211	1.23595	0.359749	0.77983	0.879023	0.774495	1.21339	0.711214	1.0666	0.912011	0.896283	1.21339	0.731139	1.10662
612	21.33	21.48	47.04	45.48	38.94	sp|P22087|FBRL_HUMAN	rRNA 2'-O-methyltransferase fibrillarin OS=Homo sapiens GN=FBL PE=1 SV=2	HUMAN	13	P22087	GN=FBL	1.02802	0.619071	1.30617	0.787046	1.27057	0.92045	0.654254	1.28233	0.685488	1.18032	0.92045	0.62639	1.27057	0.691831	1.1695	0.436516	0.0293113	1.47231	0.0903649	0.642688	0.177011	0.00706159	3.01995	0.0322107	0.534564	1.38038	0.308279	1.22462	1.1272	1.92309	1.48594	0.114193	1.24738	1.19124	2.10863
613	21.32	25.53	40.18	27.14	20.99	sp|Q86UX7|URP2_HUMAN	Fermitin family homolog 3 OS=Homo sapiens GN=FERMT3 PE=1 SV=1	HUMAN	14	Q86UX7	GN=FERMT3	1.00925	0.962173	1.11686	0.903649	1.14815	0.420727	0.00363015	1.36773	0.133045	0.57544	0.469894	0.00780093	1.33045	0.201372	0.625173	0.608135	0.0366727	1.20226	0.413047	0.731139	0.698232	0.0760644	1.20226	0.501187	0.83946	0.60256	0.0240521	1.22462	0.376704	0.737904	0.613762	0.033223	1.23595	0.383707	0.758578
614	21.32	21.47	50.67	39.6	33.89	sp|P25311|ZA2G_HUMAN	Zinc-alpha-2-glycoprotein OS=Homo sapiens GN=AZGP1 PE=1 SV=2	HUMAN	13	P25311	GN=AZGP1	1.04713	0.634235	1.23595	0.847227	2.0893	3.10456	0.000353126	1.69044	1.83654	27.2898	2.96483	0.000870864	1.69044	1.75388	26.0615	3.53183	0.000100376	1.75388	2.01372	28.3139	3.01995	0.000377308	1.67494	1.80302	28.5759	2.51189	0.00426393	1.61436	1.55597	23.3346	2.37684	0.00986548	1.58489	1.49968	20.7014
615	21.26	23.55	30.5	19.82	15.88	sp|P51692|STA5B_HUMAN	Signal transducer and activator of transcription 5B OS=Homo sapiens GN=STAT5B PE=1 SV=2	HUMAN	13	P51692	GN=STAT5B	0.928966	0.873524	1.18032	0.660693	1.09648	1.92309	0.00583041	1.38038	1.39316	4.96592	1.90546	0.00676158	1.40605	1.35519	4.7863	1.83654	0.0127939	1.36773	1.34276	4.61318	1.58489	0.0359521	1.34276	1.18032	3.31131	1.07647	0.852983	1.25893	0.855067	1.55597	1.07647	0.381239	1.34276	0.801678	1.43219
616	21.23	31.44	81.82	68.53	65.03	sp|P16104|H2AX_HUMAN	Histone H2AX OS=Homo sapiens GN=H2AFX PE=1 SV=2	HUMAN	36	P16104	GN=H2AFX	1.01859	0.835244	1.24738	0.816582	1.25893	1.36773	0.229046	1.25893	1.08643	1.7378	1.34276	0.24021	1.25893	1.0666	1.67494	0.816582	0.229875	1.31826	0.608135	1.07647	0.895365	0.567394	1.28233	0.691831	1.14815	0.972747	0.811408	1.24738	0.77983	1.21339	1.04713	0.845391	1.24738	0.83946	1.2942
617	21.23	25.93	12.72	7.432	5.097	sp|Q9NY15|STAB1_HUMAN	Stabilin-1 OS=Homo sapiens GN=STAB1 PE=1 SV=3	HUMAN	12	Q9NY15	GN=STAB1	1.00925	0.974253	1.09648	0.92045	1.10662	1	0.96263	1.09648	0.912011	1.09648	0.990832	0.921768	1.09648	0.903649	1.08643	1	0.953367	1.11686	0.895365	1.11686	1	0.925125	1.11686	0.895365	1.11686	1.0666	0.52657	1.10662	0.963829	1.18032	1.04713	0.653752	1.09648	0.954993	1.14815
618	21.22	22.26	35.98	28.04	26.05	sp|P36957|ODO2_HUMAN	Dihydrolipoyllysine-residue succinyltransferase component of 2-oxoglutarate dehydrogenase complex, mitochondrial OS=Homo sapiens GN=DLST PE=1 SV=4	HUMAN	17	P36957	GN=DLST	1.1272	0.303647	1.1272	1	1.41906	1.07647	0.589648	1.22462	0.879023	1.36773	0.855067	0.512008	1.21339	0.564937	1.03753	1.43219	0.0665485	1.20226	1.19124	2.29087	1.24738	0.141698	1.19124	1.04713	1.78649	1.05682	0.648646	1.1695	0.903649	1.34276	0.954993	0.744649	1.21339	0.711214	1.15878
619	21.21	22.01	33.03	24.16	15.17	sp|O14639|ABLM1_HUMAN	Actin-binding LIM protein 1 OS=Homo sapiens GN=ABLIM1 PE=1 SV=3	HUMAN	10	O14639	GN=ABLIM1	0.380189	0.15489	1.72187	0.251189	0.654636	12.942	9.51542e-07	3.43558	3.76704	42.8549	11.4815	3.98001e-06	3.56451	3.22107	40.1791	2.53513	0.0337901	1.90546	1.33045	4.36516	3.19154	0.0164933	2.22844	1.43219	6.79204	5.01187	0.0014787	2.80543	1.78649	20.1372	4.57088	0.00108032	2.55859	1.78649	14.5881
620	21.18	24.23	29.8	19.69	12.35	sp|Q9P0K7|RAI14_HUMAN	Ankycorbin OS=Homo sapiens GN=RAI14 PE=1 SV=2	HUMAN	14	Q9P0K7	GN=RAI14	1.00925	0.807077	1.23595	0.816582	1.28233	1.45881	0.136657	1.25893	1.15878	2.85759	1.51356	0.120256	1.28233	1.18032	3.0761	1.5417	0.094506	1.27057	1.21339	3.22107	1.52757	0.130349	1.25893	1.21339	3.13329	1.59956	0.0687827	1.2942	1.23595	3.37287	1.59956	0.0680344	1.27057	1.25893	3.40408
621	21.17	23.85	25.94	16.19	11.59	sp|O00267|SPT5H_HUMAN	Transcription elongation factor SPT5 OS=Homo sapiens GN=SUPT5H PE=1 SV=1	HUMAN	14	O00267	GN=SUPT5H	1.05682	0.973471	1.1695	0.903649	1.44544	0.801678	0.408196	1.33045	0.586138	1.0666	0.731139	0.15733	1.2942	0.524807	0.946237	0.483059	0.0208766	1.6293	0.205116	0.787046	0.487529	0.0128775	1.59956	0.214783	0.77983	0.549541	0.0160542	1.31826	0.275423	0.724436	0.580764	0.0477457	1.38038	0.270396	0.801678
622	21.16	25.76	20.89	13.2	10.09	sp|O14841|OPLA_HUMAN	5-oxoprolinase OS=Homo sapiens GN=OPLAH PE=1 SV=3	HUMAN	14	O14841	GN=OPLAH	0.972747	0.901182	1.10662	0.870964	1.07647	0.717794	0.0305281	1.25893	0.515229	0.903649	0.737904	0.0500429	1.27057	0.529663	0.937562	0.564937	0.0161835	1.48594	0.280543	0.83946	0.660693	0.0220053	1.35519	0.432514	0.895365	0.787046	0.165491	1.22462	0.564937	0.963829	0.824138	0.198318	1.23595	0.60256	1.01859
623	21.15	21.27	25.02	17.23	13.06	sp|P54289|CA2D1_HUMAN	Voltage-dependent calcium channel subunit alpha-2/delta-1 OS=Homo sapiens GN=CACNA2D1 PE=1 SV=3	HUMAN	13	P54289	GN=CACNA2D1	0.328095	0.0796185	2.60615	0.0887156	0.855067	8.87156	1.48663e-06	2.39883	3.69828	50.1187	8.01678	2.47244e-06	2.37684	3.37287	45.7088	4.28549	9.36408e-05	2.0893	2.05116	27.7971	4.01791	0.000201937	2.12814	1.88799	24.4343	1.72187	0.096548	1.57036	1.09648	8.62979	0.903649	0.619747	1.6293	0.524807	1.47231
624	21.13	24.44	40.94	34.91	32.83	sp|O43865|SAHH2_HUMAN	S-adenosylhomocysteine hydrolase-like protein 1 OS=Homo sapiens GN=AHCYL1 PE=1 SV=2	HUMAN	18	O43865	GN=AHCYL1	0.928966	0.883264	1.22462	0.758578	1.13763	0.937562	0.722263	1.14815	0.816582	1.07647	0.870964	0.450825	1.20226	0.724436	1.04713	0.862979	0.434598	1.14815	0.751623	0.990832	0.879023	0.581988	1.20226	0.731139	1.05682	0.862979	0.461069	1.38038	0.625173	1.19124	0.855067	0.447807	1.25893	0.679204	1.07647
625	21.11	21.29	89.72	89.72	83.18	sp|P01834|IGKC_HUMAN	Immunoglobulin kappa constant OS=Homo sapiens GN=IGKC PE=1 SV=2	HUMAN	74	P01834	GN=IGKC	1.31826	0.855358	1.22462	1.07647	1.58489	4.28549	0.0149219	1.88799	2.26986	6.98232	3.56451	0.0302404	1.78649	1.99526	5.80764	6.19441	0.00561749	1.99526	3.10456	10.1859	4.57088	0.0509245	1.88799	2.42103	7.51623	4.96592	0.011809	1.92309	2.58226	8.09096	4.28549	0.0147321	1.80302	2.37684	6.72977
626	21.09	23.53	37.03	26.84	21.16	sp|P47897|SYQ_HUMAN	Glutamine--tRNA ligase OS=Homo sapiens GN=QARS PE=1 SV=1	HUMAN	14	P47897	GN=QARS	0.903649	0.57606	1.2942	0.685488	1.1695	0.353183	0.005528	1.8197	0.0928966	0.642688	0.515229	0.0268219	1.47231	0.242103	0.758578	0.660693	0.13338	1.36773	0.390841	0.903649	0.570164	0.126383	1.51356	0.30479	0.862979	0.630957	0.0677093	1.35519	0.319154	0.855067	0.666807	0.134517	1.38038	0.37325	0.92045
627	21.08	21.42	25.81	20.55	17.29	sp|P05556|ITB1_HUMAN	Integrin beta-1 OS=Homo sapiens GN=ITGB1 PE=1 SV=2	HUMAN	16	P05556	GN=ITGB1	0.831764	0.666673	1.27057	0.258226	1.05682	3.19154	0.00110608	1.77011	1.80302	11.8032	2.93765	0.00200711	1.72187	1.70608	11.3763	4.44631	0.00012199	1.80302	2.46604	18.0302	3.76704	0.000464473	1.77011	2.12814	14.8594	1.45881	0.0998534	1.45881	1	3.0761	1.43219	0.278064	1.44544	0.990832	2.72898
628	20.99	23.3	55.59	51.18	49.71	sp|P62879|GBB2_HUMAN	Guanine nucleotide-binding protein G(I)/G(S)/G(T) subunit beta-2 OS=Homo sapiens GN=GNB2 PE=1 SV=3	HUMAN	20	P62879	GN=GNB2	1.04713	0.982147	1.28233	0.816582	1.35519	2.1677	0.145418	1.25893	1.72187	3.28095	1.97697	0.177703	1.27057	1.55597	2.93765	1.69044	0.261575	1.65959	1.01859	3.10456	1.5417	0.311176	1.5417	1	2.65461	1.47231	0.371065	1.20226	1.22462	1.94089	1.70608	0.224892	1.25893	1.35519	2.44343
629	20.97	21.41	47.26	33.08	26.47	sp|Q9Y2X3|NOP58_HUMAN	Nucleolar protein 58 OS=Homo sapiens GN=NOP58 PE=1 SV=1	HUMAN	13	Q9Y2X3	GN=NOP58	0.972747	0.817413	1.18032	0.809096	1.14815	0.510505	0.0518644	1.51356	0.214783	0.772681	0.625173	0.0713569	1.30617	0.258226	0.816582	0.591562	0.140474	1.38038	0.178649	0.816582	0.366438	0.0113097	1.83654	0.0580764	0.672977	0.946237	0.814832	1.30617	0.711214	1.23595	1.01859	0.453569	1.34276	0.758578	1.35519
630	20.96	23.71	90.91	86.36	81.82	sp|P00441|SODC_HUMAN	Superoxide dismutase [Cu-Zn] OS=Homo sapiens GN=SOD1 PE=1 SV=2	HUMAN	19	P00441	GN=SOD1	0.704693	0.683904	1.41906	0.222844	1	4.20727	0.004669	1.67494	2.51189	11.695	3.87258	0.00616157	1.70608	2.26986	10.7647	1.94089	0.109125	1.55597	1.24738	4.7863	1.72187	0.148272	1.49968	1.14815	3.94457	0.660693	0.652283	1.45881	0.224905	0.963829	0.751623	0.576693	1.39316	0.280543	1.04713
631	20.96	21.32	55.95	42.46	34.33	sp|P34897|GLYM_HUMAN	Serine hydroxymethyltransferase, mitochondrial OS=Homo sapiens GN=SHMT2 PE=1 SV=3	HUMAN	15	P34897	GN=SHMT2	1.05682	0.800088	1.08643	0.972747	1.13763	0.165959	0.0114662	2.48886	0.0210863	0.413047	0.272898	0.00147877	1.85353	0.0887156	0.505825	0.343558	0.0079011	1.6293	0.0751623	0.559758	0.293765	0.00625829	1.72187	0.0440555	0.505825	0.794328	0.368061	1.23595	0.529663	0.981748	0.824138	0.349555	1.2942	0.549541	1.0666
632	20.95	21.42	25.97	20.83	17.06	sp|Q9Y446|PKP3_HUMAN	Plakophilin-3 OS=Homo sapiens GN=PKP3 PE=1 SV=1	HUMAN	12	Q9Y446	GN=PKP3	0.895365	0.771402	1.25893	0.666807	1.1272	0.0737904	9.22119e-05	3.59749	0.0164437	0.265461	0.159956	0.000129592	2.39883	0.0337287	0.383707	0.349945	0.000186655	1.59956	0.136773	0.559758	0.440555	0.0019466	1.45881	0.21677	0.642688	1.02802	0.0506011	1.30617	0.787046	1.35519	1.13763	0.050902	1.27057	0.895365	1.47231
633	20.94	21.22	28.44	21.93	18.37	sp|O43301|HS12A_HUMAN	Heat shock 70 kDa protein 12A OS=Homo sapiens GN=HSPA12A PE=1 SV=2	HUMAN	13	O43301	GN=HSPA12A	1.65959	0.296226	1.5417	1.07647	2.65461	12.2462	7.87823e-07	2.80543	4.36516	43.6516	12.4738	4.85116e-07	2.80543	4.44631	45.2898	6.91831	0.000651651	2.72898	2.53513	24.6604	6.60693	0.00172559	2.70396	2.44343	24.4343	3.28095	0.0289269	2.24905	1.45881	7.72681	2.60615	0.0381887	1.95884	1.33045	6.48634
634	20.93	21.04	57.21	46.98	33.02	sp|P09429|HMGB1_HUMAN	High mobility group protein B1 OS=Homo sapiens GN=HMGB1 PE=1 SV=3	HUMAN	17	P09429	GN=HMGB1	1.35519	0.280889	1.20226	1.1272	2.60615	1.87068	0.0266307	1.35519	1.38038	4.48745	1.5417	0.121128	1.44544	1.0666	2.70396	1.35519	0.133315	1.31826	1.02802	2.39883	0.648634	0.858518	1.57036	0.194089	1.01859	0.672977	0.757461	1.59956	0.322107	1.07647	1.00925	0.604553	1.75388	0.57544	1.40605
635	20.92	21.39	32.72	21.67	19.12	sp|Q9UEY8|ADDG_HUMAN	Gamma-adducin OS=Homo sapiens GN=ADD3 PE=1 SV=1	HUMAN	13	Q9UEY8	GN=ADD3	0.946237	0.827516	1.19124	0.444631	1.1272	3.25087	0.00136535	1.61436	2.01372	13.4276	2.96483	0.00251148	1.57036	1.88799	12.1339	2.85759	0.00272116	1.55597	1.83654	11.695	2.58226	0.00872279	1.51356	1.70608	10.1859	1.09648	0.668794	1.27057	0.862979	1.44544	1.09648	0.888088	1.25893	0.870964	1.72187
636	20.91	22.26	32.18	19.1	13.59	sp|Q93034|CUL5_HUMAN	Cullin-5 OS=Homo sapiens GN=CUL5 PE=1 SV=4	HUMAN	12	Q93034	GN=CUL5	0.946237	0.944165	1.38038	0.591562	1.30617	1.88799	0.0217618	1.41906	1.33045	11.4815	1.72187	0.0503288	1.38038	1.24738	10.1859	1.92309	0.0323067	1.41906	1.35519	12.3595	1.67494	0.116716	1.39316	1.20226	8.16582	1.31826	0.395005	1.27057	1.03753	6.60693	1.57036	0.0834711	1.2942	1.21339	9.46237
637	20.9	20.96	43.66	40.12	37.76	sp|P07858|CATB_HUMAN	Cathepsin B OS=Homo sapiens GN=CTSB PE=1 SV=3	HUMAN	20	P07858	GN=CTSB	0.704693	0.532703	1.87068	0.363078	1.31826	1.10662	0.930489	1.7378	0.636796	1.95884	1.15878	0.916552	1.7378	0.666807	2.03236	0.758578	0.555125	1.77011	0.16293	1.34276	0.519996	0.365573	1.90546	0.0369828	0.990832	3.31131	0.00313137	1.94089	1.70608	8.16582	3.83707	0.00280366	2.03236	1.88799	9.28966
638	20.85	21.4	59.04	48.12	37.54	sp|P15880|RS2_HUMAN	40S ribosomal protein S2 OS=Homo sapiens GN=RPS2 PE=1 SV=2	HUMAN	11	P15880	GN=RPS2	1.04713	0.984507	1.13763	0.92045	1.22462	0.724436	0.1447	1.23595	0.465586	0.895365	0.772681	0.278845	1.22462	0.524807	0.946237	0.758578	0.260438	1.22462	0.510505	0.928966	0.666807	0.187609	1.27057	0.263027	0.847227	0.787046	0.383072	1.15878	0.524807	0.912011	0.946237	0.973911	1.18032	0.787046	1.11686
639	20.84	21	33.82	19.78	14.53	sp|Q8N1F7|NUP93_HUMAN	Nuclear pore complex protein Nup93 OS=Homo sapiens GN=NUP93 PE=1 SV=2	HUMAN	12	Q8N1F7	GN=NUP93	0.972747	0.561309	1.05682	0.92045	1.02802	1.03753	0.616627	1.0666	0.972747	1.10662	1.02802	0.851755	1.07647	0.954993	1.10662	0.946237	0.344746	1.08643	0.870964	1.02802	0.954993	0.596647	1.09648	0.870964	1.04713	1	0.947714	1.07647	0.928966	1.07647	1.02802	0.778908	1.07647	0.954993	1.10662
640	20.82	23.05	42.17	33.27	26.31	sp|P30837|AL1B1_HUMAN	Aldehyde dehydrogenase X, mitochondrial OS=Homo sapiens GN=ALDH1B1 PE=1 SV=3	HUMAN	13	P30837	GN=ALDH1B1	1.21339	0.367414	1.2942	0.937562	3.0761	3.40408	9.16778e-05	2.05116	1.65959	27.7971	3.19154	0.000111009	1.99526	1.59956	27.5423	6.36796	7.98583e-07	2.37684	2.67917	42.0727	5.49541	1.97913e-06	2.208	2.48886	40.1791	1.75388	0.0750431	1.75388	1	5.39511	1.8197	0.0599685	1.78649	1.01859	6.72977
641	20.81	21.22	23.81	14.91	11.12	sp|Q8TAQ2|SMRC2_HUMAN	SWI/SNF complex subunit SMARCC2 OS=Homo sapiens GN=SMARCC2 PE=1 SV=1	HUMAN	12	Q8TAQ2	GN=SMARCC2	0.990832	0.767211	1.22462	0.824138	1.21339	1.09648	0.728576	1.33045	0.824138	1.52757	1.10662	0.50577	1.31826	0.83946	1.5417	0.855067	0.390514	1.33045	0.608135	1.13763	0.972747	0.804063	1.31826	0.724436	1.28233	0.92045	0.638184	1.2942	0.685488	1.19124	1	0.95753	1.2942	0.772681	1.33045
642	20.75	21.94	40.55	24.19	21.12	sp|P46060|RAGP1_HUMAN	Ran GTPase-activating protein 1 OS=Homo sapiens GN=RANGAP1 PE=1 SV=1	HUMAN	12	P46060	GN=RANGAP1	1.04713	0.927833	1.14815	0.912011	1.22462	0.731139	0.161746	1.21339	0.452898	0.887156	0.698232	0.108246	1.1695	0.47863	0.816582	0.608135	0.0473195	1.27057	0.258226	0.772681	0.483059	0.018219	1.43219	0.0963829	0.691831	0.529663	0.0166434	1.35519	0.121339	0.717794	0.554626	0.0269916	1.35519	0.158489	0.751623
643	20.73	22.74	23.24	16.31	13.75	sp|Q86XP3|DDX42_HUMAN	ATP-dependent RNA helicase DDX42 OS=Homo sapiens GN=DDX42 PE=1 SV=1	HUMAN	12	Q86XP3	GN=DDX42	0.928966	0.988331	1.24738	0.704693	1.15878	1	0.577539	1.35519	0.737904	1.34276	1.18032	0.501921	1.20226	0.981748	1.59956	0.946237	0.997767	1.30617	0.672977	1.23595	0.724436	0.508296	1.40605	0.363078	1.01859	1.00925	0.973903	1.25893	0.801678	1.30617	0.972747	0.908004	1.30617	0.737904	1.27057
644	20.68	20.87	66.49	64.85	56.13	sp|P02765|FETUA_HUMAN	Alpha-2-HS-glycoprotein OS=Homo sapiens GN=AHSG PE=1 SV=1	HUMAN	26	P02765	GN=AHSG	0.870964	0.986335	1.65959	0.570164	1.44544	2.77971	0.0307841	1.69044	1.64437	23.1206	2.77971	0.0162509	1.61436	1.72187	26.5461	3.28095	0.00583042	1.67494	1.95884	29.6483	2.63027	0.0231213	1.64437	1.59956	21.4783	2.48886	0.024995	1.57036	1.58489	25.8226	2.35505	0.0488054	1.6293	1.44544	17.5388
645	20.65	21.07	46.06	36.45	34.98	sp|Q9NRN5|OLFL3_HUMAN	Olfactomedin-like protein 3 OS=Homo sapiens GN=OLFML3 PE=2 SV=1	HUMAN	15	Q9NRN5	GN=OLFML3	0.452898	0.0979015	1.8197	0.277971	0.824138	19.4089	3.91115e-07	2.18776	8.87156	57.544	16.4437	1.60975e-06	2.1677	7.58578	52.4807	7.17794	1.27521e-05	2.03236	3.53183	34.0408	6.48634	0.00334707	1.97697	3.28095	27.7971	2.80543	0.0247578	1.64437	1.70608	14.5881	2.37684	0.721501	1.78649	1.33045	11.272
646	20.63	22.92	24.78	14.94	10.38	sp|Q9NZB2|F120A_HUMAN	Constitutive coactivator of PPAR-gamma-like protein 1 OS=Homo sapiens GN=FAM120A PE=1 SV=2	HUMAN	12	Q9NZB2	GN=FAM120A	1.01859	0.603207	1.07647	0.946237	1.09648	1.05682	0.259342	1.10662	0.954993	1.20226	0.937562	0.626985	1.10662	0.824138	1.03753	1.01859	0.185019	1.13763	0.895365	1.15878	1	0.315272	1.14815	0.870964	1.14815	0.963829	0.907509	1.09648	0.870964	1.05682	1.0666	0.258102	1.10662	0.963829	1.20226
647	20.62	22.87	35	25.62	19.69	sp|Q9UBT2|SAE2_HUMAN	SUMO-activating enzyme subunit 2 OS=Homo sapiens GN=UBA2 PE=1 SV=2	HUMAN	14	Q9UBT2	GN=UBA2	1.04713	0.551376	1.11686	0.937562	1.19124	0.912011	0.772214	1.15878	0.758578	1.05682	0.928966	0.834625	1.19124	0.758578	1.10662	0.698232	0.0916261	1.20226	0.47863	0.83946	0.704693	0.176876	1.28233	0.461318	0.903649	0.698232	0.125868	1.19124	0.487529	0.831764	0.698232	0.155171	1.22462	0.461318	0.855067
648	20.61	22.22	23.46	14.26	11.96	sp|Q9Y6K5|OAS3_HUMAN	2'-5'-oligoadenylate synthase 3 OS=Homo sapiens GN=OAS3 PE=1 SV=3	HUMAN	14	Q9Y6K5	GN=OAS3	1.10662	0.420239	1.13763	0.972747	1.28233	0.288403	0.000376906	1.75388	0.0648634	0.505825	0.469894	0.000419132	1.28233	0.299226	0.60256	0.420727	0.00118063	1.55597	0.185353	0.654636	0.524807	0.00505031	1.47231	0.285759	0.772681	0.313329	1.63718e-05	1.51356	0.0672977	0.474242	0.199526	0.000122294	2.05116	0.0265461	0.409261
649	20.59	23.35	31.31	22.15	17.7	sp|P25205|MCM3_HUMAN	DNA replication licensing factor MCM3 OS=Homo sapiens GN=MCM3 PE=1 SV=3	HUMAN	13	P25205	GN=MCM3	1.15878	0.563265	1.28233	0.903649	1.6293	0.192309	8.78658e-05	2.65461	0.0685488	0.510505	0.349945	0.00034253	1.65959	0.147231	0.580764	0.233346	7.89043e-05	2.35505	0.083946	0.549541	0.244343	0.000432078	2.33346	0.0765597	0.570164	0.159956	0.000108545	2.75423	0.0496592	0.440555	0.359749	0.000353542	1.65959	0.141906	0.597035
650	20.59	23.02	37.13	30.06	24.75	sp|P12081|SYHC_HUMAN	Histidine--tRNA ligase, cytoplasmic OS=Homo sapiens GN=HARS PE=1 SV=2	HUMAN	14	P12081	GN=HARS	0.954993	0.671532	1.07647	0.887156	1.02802	0.946237	0.576768	1.08643	0.870964	1.02802	0.946237	0.453707	1.11686	0.847227	1.05682	0.937562	0.479378	1.1272	0.831764	1.05682	0.912011	0.343202	1.10662	0.824138	1.00925	0.972747	0.84416	1.10662	0.879023	1.07647	0.990832	0.789415	1.1272	0.879023	1.11686
651	20.57	23.33	61.98	58.56	52.09	sp|P62701|RS4X_HUMAN	40S ribosomal protein S4, X isoform OS=Homo sapiens GN=RPS4X PE=1 SV=2	HUMAN	19	P62701	GN=RPS4X	0.912011	0.952657	1.14815	0.691831	1.04713	0.654636	0.106903	1.31826	0.401791	0.862979	0.698232	0.0871095	1.24738	0.448745	0.870964	0.469894	0.00886621	1.40605	0.155597	0.660693	0.49204	0.0116397	1.41906	0.147231	0.698232	0.83946	0.465236	1.14815	0.672977	0.963829	0.831764	0.300183	1.15878	0.648634	0.963829
652	20.56	20.64	16.31	11.3	9.725	sp|Q6ZMP0|THSD4_HUMAN	Thrombospondin type-1 domain-containing protein 4 OS=Homo sapiens GN=THSD4 PE=2 SV=2	HUMAN	10	Q6ZMP0	GN=THSD4	0.731139	0.24883	1.49968	0.340408	1.09648	0.127057	0.0222108	4.52898	0.0331131	0.57544	0.340408	0.0139388	2.0893	0.0539511	0.711214	0.895365	0.454967	1.41906	0.613762	1.27057	0.642688	0.371047	1.58489	0.416869	1.01859	2.67917	0.000662146	1.44544	1.85353	5.70164	2.77971	0.000493469	1.52757	1.8197	5.91562
653	20.54	20.7	55.11	50	39.78	sp|P47985|UCRI_HUMAN	Cytochrome b-c1 complex subunit Rieske, mitochondrial OS=Homo sapiens GN=UQCRFS1 PE=1 SV=2	HUMAN	11	P47985	GN=UQCRFS1	0.946237	0.904341	1.10662	0.847227	1.04713	0.580764	0.107974	1.2942	0.288403	0.751623	0.698232	0.20699	1.22462	0.47863	0.855067	0.824138	0.617731	1.15878	0.648634	0.954993	0.691831	0.146488	1.22462	0.380189	0.847227	0.717794	0.269798	1.19124	0.487529	0.855067	0.744732	0.353284	1.18032	0.519996	0.879023
654	20.53	23.64	57.35	53.31	49.63	sp|P35232|PHB_HUMAN	Prohibitin OS=Homo sapiens GN=PHB PE=1 SV=1	HUMAN	17	P35232	GN=PHB	1.05682	0.91129	1.14815	0.92045	1.34276	0.580764	0.00286259	1.39316	0.239883	0.809096	0.751623	0.0666274	1.24738	0.519996	0.937562	0.685488	0.110516	1.33045	0.405509	0.912011	0.654636	0.022027	1.33045	0.260615	0.870964	0.642688	0.0106117	1.27057	0.283139	0.816582	0.660693	0.0148423	1.2942	0.280543	0.855067
655	20.45	20.56	42.75	32.55	26.27	sp|P49257|LMAN1_HUMAN	Protein ERGIC-53 OS=Homo sapiens GN=LMAN1 PE=1 SV=2	HUMAN	17	P49257	GN=LMAN1	1.07647	0.772044	1.24738	0.862979	1.41906	0.49204	0.317805	1.65959	0.139316	0.816582	0.642688	0.352989	1.45881	0.363078	0.937562	0.597035	0.293755	1.49968	0.235505	0.895365	0.57544	0.376674	1.57036	0.229087	0.903649	1.1695	0.549377	1.34276	0.870964	1.77011	1.34276	0.33493	1.31826	1.01859	2.31206
656	20.42	23.23	39.66	34.87	27.59	sp|P00390|GSHR_HUMAN	Glutathione reductase, mitochondrial OS=Homo sapiens GN=GSR PE=1 SV=2	HUMAN	14	P00390	GN=GSR	0.862979	0.72108	1.24738	0.383707	1.07647	2.35505	0.0898757	1.45881	1.61436	14.3219	2.1677	0.125101	1.48594	1.45881	10.4713	1.7378	0.30914	1.36773	1.27057	9.63829	1.23595	0.838889	1.36773	0.903649	5.49541	2.26986	0.0720317	1.41906	1.59956	15.2757	2.10863	0.106063	1.40605	1.49968	13.1826
657	20.42	21.36	32.08	22.31	16.67	sp|O75534|CSDE1_HUMAN	Cold shock domain-containing protein E1 OS=Homo sapiens GN=CSDE1 PE=1 SV=2	HUMAN	12	O75534	GN=CSDE1	0.963829	0.864536	1.15878	0.737904	1.11686	0.270396	0.00010525	2.14783	0.0432514	0.580764	0.49204	0.00200362	1.44544	0.187068	0.711214	0.685488	0.0623482	1.2942	0.428549	0.887156	0.636796	0.0413826	1.31826	0.328095	0.83946	0.580764	0.0107268	1.41906	0.301995	0.824138	0.654636	0.0213085	1.33045	0.363078	0.870964
658	20.4	23.39	39.7	23.51	16.46	sp|P26639|SYTC_HUMAN	Threonine--tRNA ligase, cytoplasmic OS=Homo sapiens GN=TARS PE=1 SV=3	HUMAN	18	P26639	GN=TARS	1.10662	0.379198	1.13763	0.972747	1.2942	0.322107	0.0017768	1.78649	0.0954993	0.57544	0.387258	0.00107952	1.44544	0.0887156	0.559758	0.549541	0.0144502	1.33045	0.293765	0.731139	0.487529	0.00521457	1.52757	0.158489	0.744732	0.398107	0.00243696	1.44544	0.12942	0.57544	0.310456	0.00109653	1.85353	0.121339	0.57544
659	20.4	22.29	52.44	41.87	38.62	sp|P51572|BAP31_HUMAN	B-cell receptor-associated protein 31 OS=Homo sapiens GN=BCAP31 PE=1 SV=3	HUMAN	12	P51572	GN=BCAP31	1.08643	0.692959	1.0666	1.01859	1.18032	0.954993	0.784734	1.09648	0.855067	1.04713	0.946237	0.722645	1.13763	0.794328	1.07647	0.928966	0.991716	1.1695	0.758578	1.08643	0.613762	0.0966646	1.25893	0.359749	0.772681	0.772681	0.445596	1.15878	0.591562	0.895365	0.928966	0.887362	1.10662	0.824138	1.02802
660	20.36	30.13	48.69	40.07	28.46	sp|Q9H4M9|EHD1_HUMAN	EH domain-containing protein 1 OS=Homo sapiens GN=EHD1 PE=1 SV=2	HUMAN	20	Q9H4M9	GN=EHD1	0.895365	0.38742	1.43219	0.597035	1.28233	2.03236	0.216358	1.61436	1.25893	16.1436	1.94089	0.229417	1.55597	1.24738	16.5959	4.74242	0.00213254	1.85353	2.55859	41.3047	4.09261	0.00399913	1.78649	2.29087	37.6704	1.65959	0.650293	1.59956	1.03753	8.79023	1.48594	0.701021	1.5417	0.963829	4.9204
661	20.36	23.12	41.72	27.87	21.11	sp|P32455|GBP1_HUMAN	Guanylate-binding protein 1 OS=Homo sapiens GN=GBP1 PE=1 SV=2	HUMAN	13	P32455	GN=GBP1	1.03753	0.545654	1.10662	0.937562	1.15878	0.487529	0.00355733	1.36773	0.319154	0.666807	0.591562	0.0506187	1.33045	0.416869	0.787046	0.387258	0.000111659	1.45881	0.2208	0.564937	0.359749	0.0141377	1.51356	0.214783	0.544503	0.130617	1.31959e-05	2.77971	0.0201372	0.363078	0.0862979	0.000541577	3.83707	0.0187068	0.331131
662	20.35	21.95	69.73	60.54	51.72	sp|P30040|ERP29_HUMAN	Endoplasmic reticulum resident protein 29 OS=Homo sapiens GN=ERP29 PE=1 SV=4	HUMAN	16	P30040	GN=ERP29	1.05682	0.784209	1.10662	0.954993	1.20226	0.448745	0.00489342	1.39316	0.130617	0.625173	0.519996	0.0227944	1.30617	0.233346	0.679204	0.529663	0.0159336	1.28233	0.239883	0.679204	0.37325	0.00807542	1.6293	0.0870964	0.608135	0.660693	0.0840206	1.18032	0.457088	0.77983	0.654636	0.121642	1.2942	0.42462	0.847227
663	20.32	21.89	36.84	32.89	29.17	sp|P39656|OST48_HUMAN	Dolichyl-diphosphooligosaccharide--protein glycosyltransferase 48 kDa subunit OS=Homo sapiens GN=DDOST PE=1 SV=4	HUMAN	14	P39656	GN=DDOST	1	0.739935	1.1272	0.887156	1.1272	1.52757	0.195906	1.20226	1.27057	2.10863	1.51356	0.149223	1.21339	1.24738	2.12814	1.01859	0.812004	1.20226	0.847227	1.25893	0.855067	0.503924	1.23595	0.630957	1.05682	1.08643	0.999261	1.20226	0.903649	1.36773	1.11686	0.919689	1.21339	0.92045	1.41906
664	20.32	20.92	54.05	48.55	38.73	sp|Q9UBE0|SAE1_HUMAN	SUMO-activating enzyme subunit 1 OS=Homo sapiens GN=SAE1 PE=1 SV=1	HUMAN	12	Q9UBE0	GN=SAE1	1.35519	0.225965	1.33045	1.01859	2.75423	1.30617	0.398739	1.33045	0.981748	2.77971	1.22462	0.535767	1.44544	0.847227	2.10863	1.23595	0.458057	1.47231	0.83946	2.14783	1.31826	0.373349	1.48594	0.887156	2.1677	0.870964	0.558352	1.38038	0.457088	1.20226	0.862979	0.586441	1.39316	0.313329	1.20226
665	20.32	20.55	51.25	34.62	27.56	sp|Q07960|RHG01_HUMAN	Rho GTPase-activating protein 1 OS=Homo sapiens GN=ARHGAP1 PE=1 SV=1	HUMAN	17	Q07960	GN=ARHGAP1	1.15878	0.547771	1.18032	0.981748	1.58489	1.75388	0.0195367	1.27057	1.38038	3.16228	1.70608	0.0344131	1.23595	1.38038	2.96483	1.85353	0.0208184	1.28233	1.44544	3.46737	1.85353	0.0382283	1.30617	1.41906	3.43558	1.41906	0.165949	1.21339	1.1695	2.33346	1.51356	0.0750621	1.22462	1.23595	2.53513
666	20.29	20.39	60.08	47.98	41.94	sp|Q07955|SRSF1_HUMAN	Serine/arginine-rich splicing factor 1 OS=Homo sapiens GN=SRSF1 PE=1 SV=2	HUMAN	11	Q07955	GN=SRSF1	1.05682	0.719597	1.1272	0.937562	1.51356	1.0666	0.249152	1.21339	0.879023	1.31826	1.10662	0.328402	1.20226	0.92045	1.52757	0.685488	0.0807607	1.25893	0.436516	0.862979	0.666807	0.0559429	1.30617	0.349945	0.870964	0.990832	0.727241	1.30617	0.847227	1.2942	0.824138	0.539511	1.23595	0.625173	1.01859
667	20.27	22.77	24.69	18.41	14.44	sp|O00339|MATN2_HUMAN	Matrilin-2 OS=Homo sapiens GN=MATN2 PE=1 SV=4	HUMAN	15	O00339	GN=MATN2	1.05682	0.900619	1.18032	0.895365	1.51356	2.31206	0.00445874	1.35519	1.70608	6.72977	2.18776	0.00553595	1.33045	1.64437	6.25173	2.65461	0.00132217	1.34276	1.97697	8.16582	2.48886	0.00242652	1.35519	1.83654	7.44732	1.35519	0.280391	1.30617	1.03753	2.67917	1.36773	0.203464	1.27057	1.07647	2.83139
668	20.27	21.04	37.18	28.69	21.73	sp|Q9NSD9|SYFB_HUMAN	Phenylalanine--tRNA ligase beta subunit OS=Homo sapiens GN=FARSB PE=1 SV=3	HUMAN	14	Q9NSD9	GN=FARSB	1.01859	0.953392	1.08643	0.937562	1.10662	1.70608	0.0221492	1.20226	1.41906	2.33346	1.58489	0.0435406	1.19124	1.33045	2.12814	0.963829	0.734825	1.22462	0.758578	1.18032	1.00925	0.921359	1.18032	0.855067	1.19124	1.02802	0.95901	1.1695	0.879023	1.21339	1.0666	0.921631	1.1695	0.912011	1.28233
669	20.2	21.17	49.43	40.61	34.87	sp|Q9P258|RCC2_HUMAN	Protein RCC2 OS=Homo sapiens GN=RCC2 PE=1 SV=2	HUMAN	14	Q9P258	GN=RCC2	1.1695	0.786533	1.23595	0.946237	1.72187	0.648634	0.0565623	1.35519	0.436516	0.879023	0.642688	0.220777	1.38038	0.465586	0.887156	0.390841	0.0756752	1.6293	0.134276	0.636796	0.280543	0.0293342	1.99526	0.0862979	0.559758	0.483059	0.0235384	1.52757	0.224905	0.737904	0.534564	0.0222728	1.48594	0.322107	0.794328
670	20.2	20.25	57.47	53.64	46.74	sp|Q14847|LASP1_HUMAN	LIM and SH3 domain protein 1 OS=Homo sapiens GN=LASP1 PE=1 SV=2	HUMAN	16	Q14847	GN=LASP1	0.937562	0.928338	1.11686	0.824138	1.04713	1.23595	0.391799	1.15878	1.0666	1.48594	1.11686	0.644405	1.14815	0.972747	1.33045	1.34276	0.150692	1.22462	1.09648	1.70608	1.07647	0.501505	1.21339	0.887156	1.34276	1.2942	0.322931	1.15878	1.11686	1.57036	1.36773	0.288663	1.15878	1.18032	1.64437
671	20.19	31.75	47.51	33.73	29.22	sp|P09543|CN37_HUMAN	2',3'-cyclic-nucleotide 3'-phosphodiesterase OS=Homo sapiens GN=CNP PE=1 SV=2	HUMAN	18	P09543	GN=CNP	0.937562	0.749254	1.18032	0.691831	1.10662	1.33045	0.0568244	1.18032	1.1272	1.92309	1.2942	0.0682447	1.1695	1.10662	1.83654	1.08643	0.29077	1.23595	0.879023	1.45881	1.11686	0.189507	1.28233	0.870964	1.51356	0.879023	0.725279	1.21339	0.654636	1.0666	0.824138	0.68175	1.19124	0.57544	0.981748
672	20.16	20.82	37.05	27.39	14.75	sp|P22059|OSBP1_HUMAN	Oxysterol-binding protein 1 OS=Homo sapiens GN=OSBP PE=1 SV=1	HUMAN	10	P22059	GN=OSBP	1.11686	0.729886	1.23595	0.903649	1.45881	1.14815	0.944095	1.30617	0.879023	1.6293	1.55597	0.460932	1.41906	1.09648	3.16228	1.33045	0.773575	1.34276	0.990832	2.01372	1.01859	0.840342	1.41906	0.717794	1.34276	0.990832	0.992851	1.2942	0.758578	1.28233	1.40605	0.611728	1.34276	1.04713	2.67917
673	20.14	23.66	32.72	18.79	16.2	sp|O14936|CSKP_HUMAN	Peripheral plasma membrane protein CASK OS=Homo sapiens GN=CASK PE=1 SV=3	HUMAN	15	O14936	GN=CASK	1.03753	0.776945	1.36773	0.758578	1.65959	1.64437	0.262443	1.6293	1.00925	3.49945	1.49968	0.217016	1.59956	0.937562	3.0761	1.09648	0.346839	1.45881	0.751623	1.59956	1.09648	0.496566	1.41906	0.772681	1.72187	1.97697	0.120998	1.55597	1.27057	5.97035	2.03236	0.0968079	1.6293	1.24738	4.74242
674	20.11	22.18	23.79	16.08	13.51	sp|P26006|ITA3_HUMAN	Integrin alpha-3 OS=Homo sapiens GN=ITGA3 PE=1 SV=5	HUMAN	14	P26006	GN=ITGA3	0.972747	0.818301	1.75388	0.60256	1.70608	2.03236	0.0200726	1.7378	1.1695	7.94328	1.90546	0.0846383	1.69044	1.1272	10.3753	2.24905	0.00247396	1.75388	1.28233	10.7647	2.35505	0.00516391	1.8197	1.2942	10.7647	3.87258	8.92112e-05	2.14783	1.80302	22.6986	3.76704	9.70969e-05	2.14783	1.75388	22.9087
675	20.1	20.19	45.22	35.92	33.07	sp|O75781|PALM_HUMAN	Paralemmin-1 OS=Homo sapiens GN=PALM PE=1 SV=2	HUMAN	11	O75781	GN=PALM	0.685488	0.930383	1.52757	0.401791	1.04713	4.9204	0.000213604	2.07014	2.37684	38.7258	4.87528	0.000203557	2.07014	2.35505	37.325	4.20727	0.000408747	1.97697	2.12814	34.6737	3.83707	0.000977071	1.92309	1.99526	33.7287	1.78649	0.112954	1.45881	1.22462	14.4544	1.95884	0.0497488	1.51356	1.2942	15.9956
676	20.07	23.52	71.79	60.9	60.9	sp|P62979|RS27A_HUMAN	Ubiquitin-40S ribosomal protein S27a OS=Homo sapiens GN=RPS27A PE=1 SV=2	HUMAN	24	P62979	GN=RPS27A	0.895365	0.881732	1.23595	0.765597	1.10662	1.7378	0.19428	1.40605	1.23595	3.22107	1.72187	0.0786139	1.38038	1.24738	3.53183	1.5417	0.28919	1.35519	1.13763	3.16228	1.1272	0.934413	1.20226	0.937562	1.92309	1.13763	0.787907	1.19124	0.954993	2.208	1.19124	0.552023	1.19124	1	1.70608
677	20	20.01	63.95	58.53	56.98	sp|O95336|6PGL_HUMAN	6-phosphogluconolactonase OS=Homo sapiens GN=PGLS PE=1 SV=2	HUMAN	18	O95336	GN=PGLS	1.04713	0.864525	1.19124	0.879023	1.34276	1.34276	0.389917	1.24738	1.07647	2.01372	1.24738	0.574376	1.23595	1.00925	1.80302	0.928966	0.440118	1.2942	0.704693	1.20226	0.855067	0.340557	1.34276	0.539511	1.14815	0.895365	0.453116	1.21339	0.698232	1.08643	0.937562	0.553103	1.30617	0.691831	1.22462
678	19.98	20.63	31.32	19.32	16.3	sp|Q9UKV8|AGO2_HUMAN	Protein argonaute-2 OS=Homo sapiens GN=AGO2 PE=1 SV=3	HUMAN	11	Q9UKV8	GN=AGO2	0.879023	0.727368	1.22462	0.263027	1.07647	1.23595	0.321824	1.33045	0.928966	2.208	1.02802	0.54517	1.44544	0.711214	1.44544	1.51356	0.0757576	1.31826	1.14815	3.16228	1.44544	0.0599684	1.2942	1.11686	2.51189	1.10662	0.59475	1.35519	0.816582	1.61436	1.27057	0.139099	1.2942	0.981748	2.33346
679	19.97	20.87	20.1	13.61	8.845	sp|P51610|HCFC1_HUMAN	Host cell factor 1 OS=Homo sapiens GN=HCFC1 PE=1 SV=2	HUMAN	20	P51610	GN=HCFC1	1.11686	0.50687	1.10662	1.00925	1.2942	1.35519	0.085109	1.19124	1.13763	1.72187	1.34276	0.091472	1.20226	1.11686	1.72187	1.03753	0.733784	1.21339	0.855067	1.28233	0.946237	0.877884	1.28233	0.704693	1.21339	0.855067	0.54259	1.27057	0.619441	1.08643	0.981748	0.971037	1.25893	0.772681	1.23595
680	19.97	20.33	42.14	31.98	28.84	sp|Q6DD88|ATLA3_HUMAN	Atlastin-3 OS=Homo sapiens GN=ATL3 PE=1 SV=1	HUMAN	15	Q6DD88	GN=ATL3	0.954993	0.470779	1.23595	0.711214	1.18032	1.21339	0.359617	1.27057	0.954993	1.64437	1.05682	0.601175	1.2942	0.816582	1.39316	1.31826	0.129698	1.2942	1.01859	1.8197	1.34276	0.0663549	1.24738	1.07647	1.85353	0.758578	0.259214	1.30617	0.519996	0.990832	0.963829	0.5419	1.2942	0.751623	1.24738
681	19.95	19.95	56.28	52.76	47.74	sp|Q06830|PRDX1_HUMAN	Peroxiredoxin-1 OS=Homo sapiens GN=PRDX1 PE=1 SV=1	HUMAN	16	Q06830	GN=PRDX1	1.01859	0.713914	1.41906	0.717794	1.31826	1.97697	0.0399999	1.49968	1.31826	5.39511	1.7378	0.0858362	1.40605	1.23595	4.83059	1.57036	0.188191	1.41906	1.10662	3.90841	1.61436	0.154146	1.47231	1.09648	3.31131	1.13763	0.667828	1.36773	0.831764	1.5417	1.33045	0.479984	1.36773	0.972747	1.87068
682	19.92	21.62	55.5	48.25	34.25	sp|Q9BTV4|TMM43_HUMAN	Transmembrane protein 43 OS=Homo sapiens GN=TMEM43 PE=1 SV=1	HUMAN	12	Q9BTV4	GN=TMEM43	0.928966	0.309845	1.90546	0.390841	1.77011	5.86138	0.000113904	2.24905	2.60615	43.2514	5.05825	0.0031683	2.24905	2.24905	36.9828	3.7325	0.0121427	2.10863	1.77011	30.1995	3.56451	0.00611061	2.07014	1.72187	29.9226	2.33346	0.113203	1.85353	1.25893	15.8489	1.90546	0.592444	1.7378	1.09648	13.5519
683	19.9	20.13	36.02	28.49	24.55	sp|P05997|CO5A2_HUMAN	Collagen alpha-2(V) chain OS=Homo sapiens GN=COL5A2 PE=1 SV=3	HUMAN	58	P05997	GN=COL5A2	0.559758	0.059147	4.36516	0.125893	2.44343	1.30617	0.269485	4.01791	0.325087	5.34564	1.27057	0.297504	3.53183	0.359749	4.65586	1.18032	0.417069	4.2462	0.277971	5.05825	1.39316	0.207506	4.05509	0.343558	5.80764	0.737904	0.259167	3.7325	0.190546	2.75423	0.887156	0.677567	2.14783	0.409261	1.90546
684	19.89	21.58	44.92	38.15	38.15	sp|Q96CX2|KCD12_HUMAN	BTB/POZ domain-containing protein KCTD12 OS=Homo sapiens GN=KCTD12 PE=1 SV=1	HUMAN	22	Q96CX2	GN=KCTD12	0.816582	0.647021	1.20226	0.444631	0.981748	1.69044	0.113395	1.33045	1.27057	4.20727	1.69044	0.194507	1.31826	1.28233	4.57088	2.12814	0.0231432	1.39316	1.52757	6.60693	2.1677	0.042031	1.39316	1.55597	6.66807	1.97697	0.0317879	1.36773	1.44544	5.86138	2.01372	0.0244521	1.38038	1.45881	5.7544
685	19.89	20.16	19.05	11.8	9.288	sp|P49790|NU153_HUMAN	Nuclear pore complex protein Nup153 OS=Homo sapiens GN=NUP153 PE=1 SV=2	HUMAN	12	P49790	GN=NUP153	1.01859	0.741172	1.07647	0.946237	1.09648	0.954993	0.903465	1.07647	0.887156	1.02802	0.937562	0.623401	1.07647	0.870964	1.00925	0.937562	0.724311	1.07647	0.870964	1.00925	0.963829	0.709592	1.08643	0.887156	1.04713	0.92045	0.568169	1.07647	0.855067	0.990832	0.928966	0.666001	1.07647	0.862979	1
686	19.88	24.28	47.95	40.68	35.23	sp|P62191|PRS4_HUMAN	26S protease regulatory subunit 4 OS=Homo sapiens GN=PSMC1 PE=1 SV=1	HUMAN	13	P62191	GN=PSMC1	1.00925	0.492172	1.14815	0.879023	1.14815	1.03753	0.872483	1.11686	0.928966	1.19124	1.00925	0.957372	1.15878	0.870964	1.18032	1.02802	0.986752	1.14815	0.895365	1.20226	0.895365	0.383379	1.18032	0.698232	1.05682	1.03753	0.874713	1.15878	0.895365	1.23595	1.10662	0.558987	1.1695	0.946237	1.36773
687	19.88	22.37	60.7	54.73	49.75	sp|P02763|A1AG1_HUMAN	Alpha-1-acid glycoprotein 1 OS=Homo sapiens GN=ORM1 PE=1 SV=1	HUMAN	28	P02763	GN=ORM1	0.990832	0.931582	1.97697	0.654636	1.95884	3.69828	0.0856589	2.1677	1.70608	16.7494	3.40408	0.131894	2.12814	1.59956	15.8489	4.7863	0.0388278	2.33346	2.05116	18.5353	4.69894	0.0551118	2.29087	2.05116	21.4783	6.36796	0.0501258	2.31206	2.75423	33.1131	6.98232	0.0289991	2.39883	2.91072	31.0456
688	19.81	22.29	16.96	10.65	7.898	sp|P22897|MRC1_HUMAN	Macrophage mannose receptor 1 OS=Homo sapiens GN=MRC1 PE=1 SV=1	HUMAN	13	P22897	GN=MRC1	0.765597	0.307117	1.22462	0.380189	0.937562	0.724436	0.204736	1.27057	0.328095	0.92045	0.717794	0.185983	1.38038	0.30479	0.990832	0.946237	0.642991	1.27057	0.731139	1.20226	0.990832	0.861699	1.31826	0.758578	1.30617	1.1272	0.59074	1.2942	0.870964	1.52757	1.30617	0.293012	1.28233	1.01859	1.97697
689	19.78	19.84	43.98	37.34	34.65	sp|P19971|TYPH_HUMAN	Thymidine phosphorylase OS=Homo sapiens GN=TYMP PE=1 SV=2	HUMAN	13	P19971	GN=TYMP	0.912011	0.620263	1.25893	0.724436	1.14815	0.161436	1.60079e-05	2.44343	0.0275423	0.394457	0.20893	3.41112e-05	2.1677	0.0737904	0.452898	0.242103	0.000227704	1.92309	0.077983	0.465586	0.380189	0.00134311	1.57036	0.136773	0.597035	0.369828	0.000186587	1.5417	0.152757	0.570164	0.296483	0.000250907	1.69044	0.147231	0.501187
690	19.75	21.94	83.07	82.28	65.35	sp|P18669|PGAM1_HUMAN	Phosphoglycerate mutase 1 OS=Homo sapiens GN=PGAM1 PE=1 SV=2	HUMAN	19	P18669	GN=PGAM1	1.02802	0.893054	1.14815	0.895365	1.5417	2.10863	0.00547377	1.47231	1.43219	4.01791	2.29087	0.00599086	1.48594	1.5417	5.80764	1.34276	0.269224	1.34276	1	2.0893	1.01859	0.602566	1.30617	0.77983	1.33045	1.01859	0.975722	1.30617	0.77983	1.33045	1.20226	0.676341	1.28233	0.937562	2.03236
691	19.74	22.49	56.53	51.06	37.69	sp|O00151|PDLI1_HUMAN	PDZ and LIM domain protein 1 OS=Homo sapiens GN=PDLIM1 PE=1 SV=4	HUMAN	17	O00151	GN=PDLIM1	1.03753	0.618657	1.30617	0.794328	1.38038	0.387258	0.055985	1.92309	0.1	0.744732	0.356451	0.141728	2.0893	0.11695	0.744732	1.65959	0.0688608	1.40605	1.18032	2.65461	1.38038	0.0872092	1.35519	1.01859	2.0893	2.10863	0.00114891	1.38038	1.52757	3.90841	2.1677	0.00124902	1.39316	1.55597	4.01791
692	19.71	21.23	43.6	35.4	26.8	sp|P05155|IC1_HUMAN	Plasma protease C1 inhibitor OS=Homo sapiens GN=SERPING1 PE=1 SV=2	HUMAN	18	P05155	GN=SERPING1	1.03753	0.761123	1.28233	0.809096	1.47231	2.42103	0.00184798	1.5417	1.57036	16.293	2.07014	0.00566292	1.47231	1.40605	10.666	2.63027	0.000692715	1.58489	1.65959	19.2309	2.35505	0.00358817	1.51356	1.55597	18.0302	1.88799	0.0446765	1.49968	1.25893	9.2045	1.80302	0.0343375	1.47231	1.22462	6.72977
693	19.69	19.93	47.73	30.23	26.14	sp|Q13363|CTBP1_HUMAN	C-terminal-binding protein 1 OS=Homo sapiens GN=CTBP1 PE=1 SV=2	HUMAN	12	Q13363	GN=CTBP1	1.0666	0.834048	1.2942	0.824138	1.65959	1.58489	0.202028	1.43219	1.10662	2.75423	1.43219	0.273215	1.33045	1.07647	2.53513	0.972747	0.611011	1.40605	0.698232	1.36773	0.946237	0.91071	1.39316	0.672977	1.31826	0.794328	0.415632	1.27057	0.549541	1.00925	0.83946	0.37757	1.36773	0.564937	1.14815
694	19.68	19.75	88.89	82.22	77.04	sp|P09455|RET1_HUMAN	Retinol-binding protein 1 OS=Homo sapiens GN=RBP1 PE=1 SV=2	HUMAN	18	P09455	GN=RBP1	0.809096	0.948964	1.75388	0.660693	1.41906	31.6228	4.00063e-06	1.70608	18.5353	42.8549	29.9226	6.64595e-06	1.7378	17.2187	41.3047	12.7057	0.00777321	1.72187	7.37904	18.5353	9.46237	0.00836951	1.75388	5.39511	13.5519	4.83059	0.144652	1.55597	3.10456	6.36796	3.63078	0.116955	1.22462	2.96483	4.16869
695	19.66	20.92	33.97	22.81	16.27	sp|Q9UHB9|SRP68_HUMAN	Signal recognition particle subunit SRP68 OS=Homo sapiens GN=SRP68 PE=1 SV=2	HUMAN	12	Q9UHB9	GN=SRP68	0.928966	0.90224	1.15878	0.731139	1.07647	0.758578	0.348118	1.20226	0.42462	0.912011	0.787046	0.682477	1.24738	0.461318	0.981748	0.711214	0.358651	1.24738	0.30479	0.887156	0.586138	0.0743558	1.38038	0.127057	0.809096	0.831764	0.637248	1.19124	0.570164	0.990832	0.787046	0.449205	1.23595	0.49204	0.972747
696	19.66	20.61	40.63	30.47	24.83	sp|P61201|CSN2_HUMAN	COP9 signalosome complex subunit 2 OS=Homo sapiens GN=COPS2 PE=1 SV=1	HUMAN	12	P61201	GN=COPS2	0.92045	0.702255	1.15878	0.765597	1.0666	1.22462	0.21305	1.30617	0.937562	1.77011	1.19124	0.253228	1.34276	0.887156	1.70608	1.02802	0.832382	1.23595	0.831764	1.33045	0.83946	0.521539	1.28233	0.570164	1.07647	1.1272	0.530594	1.21339	0.928966	1.49968	1.04713	0.700724	1.33045	0.787046	1.39316
697	19.64	20.29	25.57	15.74	10.7	sp|Q8IX12|CCAR1_HUMAN	Cell division cycle and apoptosis regulator protein 1 OS=Homo sapiens GN=CCAR1 PE=1 SV=2	HUMAN	11	Q8IX12	GN=CCAR1	1.01859	0.53518	1.07647	0.946237	1.09648	1	0.893476	1.07647	0.928966	1.07647	0.981748	0.974573	1.07647	0.912011	1.05682	0.963829	0.769613	1.09648	0.879023	1.05682	0.972747	0.927381	1.1272	0.862979	1.09648	1.02802	0.626224	1.09648	0.937562	1.1272	1.0666	0.333305	1.08643	0.981748	1.15878
698	19.63	19.83	44.62	32.72	29.29	sp|P62495|ERF1_HUMAN	Eukaryotic peptide chain release factor subunit 1 OS=Homo sapiens GN=ETF1 PE=1 SV=3	HUMAN	11	P62495	GN=ETF1	0.887156	0.735122	1.30617	0.597035	1.15878	0.436516	0.0458855	1.58489	0.0666807	0.691831	0.524807	0.0349356	1.41906	0.151356	0.744732	0.625173	0.0906354	1.39316	0.30761	0.870964	0.390841	0.00831319	1.77011	0.0597035	0.691831	0.597035	0.0597498	1.30617	0.2208	0.77983	0.570164	0.043288	1.30617	0.169044	0.744732
699	19.62	19.76	37.55	29.4	26.82	sp|O75390|CISY_HUMAN	Citrate synthase, mitochondrial OS=Homo sapiens GN=CS PE=1 SV=2	HUMAN	13	O75390	GN=CS	0.963829	0.822993	1.13763	0.765597	1.09648	0.42462	0.0201512	1.55597	0.0724436	0.660693	0.420727	0.0118201	1.59956	0.12942	0.672977	0.816582	0.603738	1.27057	0.580764	1.03753	0.636796	0.0769614	1.34276	0.267917	0.855067	0.487529	0.0117367	1.40605	0.134276	0.685488	0.539511	0.0236092	1.38038	0.18197	0.744732
700	19.6	20.34	40.32	29.94	23.95	sp|Q12874|SF3A3_HUMAN	Splicing factor 3A subunit 3 OS=Homo sapiens GN=SF3A3 PE=1 SV=1	HUMAN	11	Q12874	GN=SF3A3	1.14815	0.389839	1.14815	1	1.57036	1.10662	0.703676	1.2942	0.855067	1.59956	1.11686	0.61822	1.33045	0.83946	1.64437	0.765597	0.187472	1.30617	0.505825	1	0.409261	0.00399207	1.83654	0.0559758	0.751623	1.00925	0.913036	1.36773	0.737904	1.39316	0.870964	0.569929	1.35519	0.591562	1.18032
701	19.56	25.36	74.09	60.73	58.3	sp|P61981|1433G_HUMAN	14-3-3 protein gamma OS=Homo sapiens GN=YWHAG PE=1 SV=2	HUMAN	23	P61981	GN=YWHAG	1.02802	0.665236	1.11686	0.92045	1.14815	1.40605	0.084919	1.14815	1.22462	1.7378	1.2942	0.185351	1.14815	1.1272	1.59956	1.13763	0.476921	1.13763	1	1.38038	1.01859	0.879295	1.24738	0.816582	1.25893	0.972747	0.940279	1.19124	0.816582	1.15878	0.937562	0.934073	1.1695	0.787046	1.09648
702	19.55	19.98	29.33	17.89	13.56	sp|P56192|SYMC_HUMAN	Methionine--tRNA ligase, cytoplasmic OS=Homo sapiens GN=MARS PE=1 SV=2	HUMAN	11	P56192	GN=MARS	0.824138	0.391366	1.24738	0.586138	1.02802	0.554626	0.0334745	1.41906	0.319154	0.787046	0.42462	0.00490806	1.64437	0.188799	0.698232	0.679204	0.189774	1.31826	0.49204	0.895365	0.619441	0.0852905	1.39316	0.428549	0.862979	0.679204	0.138469	1.27057	0.465586	0.862979	0.704693	0.202966	1.23595	0.49204	0.870964
703	19.54	19.68	36.48	30.77	25.71	sp|P07099|HYEP_HUMAN	Epoxide hydrolase 1 OS=Homo sapiens GN=EPHX1 PE=1 SV=1	HUMAN	15	P07099	GN=EPHX1	0.855067	0.961457	1.45881	0.524807	1.24738	3.53183	5.75838e-05	1.64437	2.14783	21.0863	3.31131	9.1124e-05	1.58489	2.0893	22.6986	1.57036	0.0216695	1.38038	1.13763	9.2045	1.87068	0.0294155	1.38038	1.35519	9.63829	1.24738	0.632219	1.30617	0.954993	3.37287	0.981748	0.660261	1.34276	0.698232	1.31826
704	19.5	20.39	41.34	37.88	26.68	sp|P43490|NAMPT_HUMAN	Nicotinamide phosphoribosyltransferase OS=Homo sapiens GN=NAMPT PE=1 SV=1	HUMAN	14	P43490	GN=NAMPT	1.07647	0.694384	1.08643	0.990832	1.1695	0.390841	0.001685	1.44544	0.0630957	0.564937	0.559758	0.0201341	1.28233	0.288403	0.717794	0.432514	0.0031621	1.40605	0.0824138	0.608135	0.501187	0.0102366	1.41906	0.141906	0.711214	0.772681	0.243637	1.11686	0.625173	0.862979	0.731139	0.185016	1.21339	0.42462	0.887156
705	19.5	20.26	21.55	14.3	10.33	sp|Q13523|PRP4B_HUMAN	Serine/threonine-protein kinase PRP4 homolog OS=Homo sapiens GN=PRPF4B PE=1 SV=3	HUMAN	10	Q13523	GN=PRPF4B	1.0666	0.690688	1.22462	0.870964	1.43219	0.544503	0.148091	1.6293	0.149968	0.887156	0.619441	0.171461	1.44544	0.199526	0.895365	0.625173	0.226697	1.44544	0.285759	0.903649	0.559758	0.078309	1.55597	0.144544	0.870964	0.765597	0.294851	1.24738	0.496592	0.954993	0.794328	0.354519	1.22462	0.380189	0.972747
706	19.48	20.42	32.53	25.13	18.68	sp|P46459|NSF_HUMAN	Vesicle-fusing ATPase OS=Homo sapiens GN=NSF PE=1 SV=3	HUMAN	12	P46459	GN=NSF	0.963829	0.813534	1.24738	0.666807	1.20226	0.737904	0.340182	1.45881	0.331131	1.07647	0.879023	0.562791	1.35519	0.613762	1.19124	1.27057	0.0280103	1.23595	1.02802	2.70396	1.13763	0.432294	1.31826	0.862979	1.88799	0.870964	0.954128	1.27057	0.597035	1.10662	0.895365	0.988977	1.27057	0.654636	1.13763
707	19.47	20.47	28.44	22.36	16.82	sp|P02748|CO9_HUMAN	Complement component C9 OS=Homo sapiens GN=C9 PE=1 SV=2	HUMAN	14	P02748	GN=C9	1.1272	0.440692	1.24738	0.903649	1.58489	1.6293	0.0906037	1.38038	1.18032	2.70396	1.35519	0.49838	1.36773	0.990832	2.05116	1.49968	0.141542	1.30617	1.14815	2.77971	1.30617	0.331722	1.28233	1.01859	2.18776	1.20226	0.485459	1.23595	0.972747	1.85353	1.15878	0.564634	1.2942	0.895365	1.67494
708	19.44	21.96	41.15	28.66	22.8	sp|Q16666|IF16_HUMAN	Gamma-interferon-inducible protein 16 OS=Homo sapiens GN=IFI16 PE=1 SV=3	HUMAN	20	Q16666	GN=IFI16	1.02802	0.938571	1.24738	0.824138	1.30617	0.758578	0.331097	1.40605	0.461318	1.0666	0.824138	0.290894	1.33045	0.57544	1.09648	0.654636	0.102899	1.38038	0.359749	0.903649	0.469894	0.0136933	1.49968	0.1	0.704693	1.09648	0.75779	1.19124	0.92045	1.36773	0.946237	0.89159	1.31826	0.625173	1.24738
709	19.44	19.83	36.65	23.45	18.32	sp|P01042|KNG1_HUMAN	Kininogen-1 OS=Homo sapiens GN=KNG1 PE=1 SV=2	HUMAN	21	P01042	GN=KNG1	1.27057	0.383232	1.21339	1.04713	5.19996	3.43558	0.000736262	1.7378	1.97697	32.5087	3.25087	0.000883269	1.7378	1.87068	28.5759	3.69828	0.000553052	1.77011	2.0893	35.6451	2.53513	0.00767314	1.64437	1.5417	22.4905	2.65461	0.00372194	1.6293	1.6293	24.6604	2.91072	0.00191408	1.69044	1.72187	26.0615
710	19.43	23.48	18.51	9.211	4.44	sp|Q16787|LAMA3_HUMAN	Laminin subunit alpha-3 OS=Homo sapiens GN=LAMA3 PE=1 SV=2	HUMAN	16	Q16787	GN=LAMA3	0.744732	0.402573	1.33045	0.30761	0.990832	0.580764	0.443312	1.8197	0.359749	1.05682	1.00925	0.599076	1.43219	0.704693	1.39316	1.87068	0.0119753	1.52757	1.22462	4.40555	1.61436	0.0458601	1.41906	1.13763	3.63078	1.33045	0.274496	1.38038	0.963829	2.26986	1.38038	0.452321	1.41906	0.972747	2.07014
711	19.41	20.17	40.57	29.14	19.29	sp|P17655|CAN2_HUMAN	Calpain-2 catalytic subunit OS=Homo sapiens GN=CAPN2 PE=1 SV=6	HUMAN	14	P17655	GN=CAPN2	1	0.966452	1.21339	0.824138	1.24738	2.22844	0.00358916	1.35519	1.64437	5.97035	1.99526	0.0056977	1.33045	1.49968	5.10505	1.69044	0.0280335	1.28233	1.31826	3.98107	1.6293	0.0425416	1.23595	1.31826	3.63078	2.10863	0.00608728	1.31826	1.59956	5.54626	2.0893	0.00379483	1.38038	1.51356	5.15229
712	19.41	19.91	22.98	15.35	10.92	sp|Q6P2E9|EDC4_HUMAN	Enhancer of mRNA-decapping protein 4 OS=Homo sapiens GN=EDC4 PE=1 SV=1	HUMAN	11	Q6P2E9	GN=EDC4	0.990832	0.957294	1.08643	0.903649	1.07647	1.01859	0.631404	1.13763	0.895365	1.18032	1.10662	0.22655	1.10662	1	1.25893	0.946237	0.706612	1.1695	0.787046	1.10662	0.963829	0.923796	1.11686	0.847227	1.07647	1.01859	0.677945	1.11686	0.912011	1.14815	0.963829	0.887984	1.14815	0.824138	1.10662
713	19.39	20.3	35.28	27.14	22.25	sp|P35611|ADDA_HUMAN	Alpha-adducin OS=Homo sapiens GN=ADD1 PE=1 SV=2	HUMAN	15	P35611	GN=ADD1	0.903649	0.538062	1.25893	0.591562	1.13763	2.65461	0.0055493	1.5417	1.72187	8.79023	2.37684	0.00893302	1.48594	1.59956	8.47227	2.51189	0.00572919	1.45881	1.72187	9.54993	2.70396	0.00191587	1.47231	1.83654	10.7647	1.00925	0.612957	1.55597	0.648634	1.34276	0.731139	0.712919	1.43219	0.235505	1.04713
714	19.38	19.75	49.77	33.1	28.47	sp|Q96I99|SUCB2_HUMAN	Succinate--CoA ligase [GDP-forming] subunit beta, mitochondrial OS=Homo sapiens GN=SUCLG2 PE=1 SV=2	HUMAN	12	Q96I99	GN=SUCLG2	1.19124	0.377545	1.28233	0.928966	1.80302	0.642688	0.329786	1.5417	0.214783	0.990832	0.524807	0.0791838	1.38038	0.0501187	0.724436	0.895365	0.900854	1.28233	0.636796	1.14815	0.672977	0.364054	1.55597	0.197697	1.04713	0.630957	0.3489	1.48594	0.131826	0.937562	0.847227	0.995659	1.47231	0.529663	1.24738
715	19.37	20.11	63.7	57.65	45.2	sp|P29692|EF1D_HUMAN	Elongation factor 1-delta OS=Homo sapiens GN=EEF1D PE=1 SV=5	HUMAN	19	P29692	GN=EEF1D	1.18032	0.731028	1.22462	0.963829	1.8197	0.57544	0.134759	1.44544	0.248886	0.831764	0.758578	0.344334	1.34276	0.544503	1.01859	0.519996	0.113906	1.58489	0.151356	0.824138	0.452898	0.0781195	1.59956	0.100925	0.724436	0.855067	0.429823	1.36773	0.608135	1.1695	0.751623	0.417744	1.30617	0.383707	0.981748
716	19.36	21.87	41.38	30.8	21.38	sp|Q96CW1|AP2M1_HUMAN	AP-2 complex subunit mu OS=Homo sapiens GN=AP2M1 PE=1 SV=2	HUMAN	11	Q96CW1	GN=AP2M1	0.654636	0.116019	1.23595	0.356451	0.809096	0.794328	0.412864	1.24738	0.539511	0.990832	0.744732	0.299132	1.30617	0.474242	0.972747	0.660693	0.153562	1.39316	0.313329	0.92045	0.630957	0.149763	1.48594	0.316228	0.937562	0.564937	0.0776178	1.40605	0.159956	0.794328	0.613762	0.118496	1.39316	0.205116	0.855067
717	19.32	19.51	49.44	40.22	31.01	sp|P60228|EIF3E_HUMAN	Eukaryotic translation initiation factor 3 subunit E OS=Homo sapiens GN=EIF3E PE=1 SV=1	HUMAN	12	P60228	GN=EIF3E	1.03753	0.888331	1.39316	0.744732	1.33045	0.672977	0.218269	1.39316	0.267917	0.937562	0.831764	0.423074	1.25893	0.597035	1.04713	0.660693	0.0975197	1.34276	0.272898	0.887156	0.263027	0.024291	2.51189	0.105682	0.660693	0.666807	0.106301	1.40605	0.296483	0.937562	0.937562	0.438159	1.35519	0.672977	1.27057
718	19.29	20.07	54.74	39.45	34.86	sp|O75436|VP26A_HUMAN	Vacuolar protein sorting-associated protein 26A OS=Homo sapiens GN=VPS26A PE=1 SV=2	HUMAN	11	O75436	GN=VPS26A	0.963829	0.932127	1.24738	0.660693	1.20226	1.61436	0.15773	1.40605	1.14815	3.49945	1.39316	0.415754	1.39316	1	2.70396	1.24738	0.633456	1.36773	0.912011	2.1677	1.05682	0.998587	1.28233	0.824138	1.49968	1.03753	0.932779	1.33045	0.77983	1.44544	0.862979	0.812942	1.44544	0.505825	1.24738
719	19.27	19.66	51.14	43.18	35.8	sp|Q9NYL9|TMOD3_HUMAN	Tropomodulin-3 OS=Homo sapiens GN=TMOD3 PE=1 SV=1	HUMAN	12	Q9NYL9	GN=TMOD3	1.07647	0.839421	1.08643	0.990832	1.18032	1.70608	0.0327526	1.21339	1.40605	2.10863	1.65959	0.0446919	1.24738	1.33045	2.14783	1.28233	0.262067	1.21339	1.05682	1.6293	1.1695	0.520775	1.25893	0.928966	1.51356	1.41906	0.187899	1.21339	1.1695	1.80302	1.49968	0.153843	1.23595	1.21339	1.92309
720	19.25	19.52	28.21	18.65	12.82	sp|P13591|NCAM1_HUMAN	Neural cell adhesion molecule 1 OS=Homo sapiens GN=NCAM1 PE=1 SV=3	HUMAN	12	P13591	GN=NCAM1	1.27057	0.606196	2.14783	0.591562	2.1677	12.942	1.27048e-05	2.91072	4.44631	40.1791	11.4815	0.000386079	2.70396	4.2462	36.3078	13.3045	2.38066e-06	2.96483	4.48745	40.1791	13.0617	2.77462e-06	2.80543	4.65586	42.462	5.7544	0.00410033	2.60615	2.208	17.2187	6.0256	0.00453499	2.75423	2.18776	20.3236
721	19.23	22.79	60.61	50.84	36.7	sp|P46777|RL5_HUMAN	60S ribosomal protein L5 OS=Homo sapiens GN=RPL5 PE=1 SV=3	HUMAN	18	P46777	GN=RPL5	1.05682	0.531857	1.20226	0.879023	1.34276	0.92045	0.515088	1.18032	0.751623	1.08643	0.816582	0.640219	1.20226	0.597035	0.981748	0.660693	0.18665	1.34276	0.328095	0.887156	0.544503	0.0945311	1.43219	0.118032	0.77983	1.05682	0.935592	1.21339	0.870964	1.27057	1.07647	0.992232	1.21339	0.887156	1.30617
722	19.23	21.21	42.91	30.71	27.76	sp|Q9Y285|SYFA_HUMAN	Phenylalanine--tRNA ligase alpha subunit OS=Homo sapiens GN=FARSA PE=1 SV=3	HUMAN	12	Q9Y285	GN=FARSA	0.903649	0.62177	1.33045	0.672977	1.20226	1.7378	0.147617	1.45881	1.19124	2.55859	1.78649	0.0798249	1.43219	1.24738	2.67917	1.07647	0.742578	1.35519	0.794328	1.47231	1.02802	0.692083	1.34276	0.765597	1.39316	1.18032	0.851096	1.30617	0.903649	1.64437	1.27057	0.429074	1.34276	0.946237	1.78649
723	19.23	19.67	62.24	55.78	45.24	sp|P45880|VDAC2_HUMAN	Voltage-dependent anion-selective channel protein 2 OS=Homo sapiens GN=VDAC2 PE=1 SV=2	HUMAN	18	P45880	GN=VDAC2	1.15878	0.923309	1.35519	0.855067	2.05116	0.461318	0.138005	1.8197	0.195884	0.83946	0.529663	0.0253515	1.65959	0.237684	0.879023	0.801678	0.208446	1.52757	0.529663	1.22462	0.534564	0.0259398	1.70608	0.291072	0.912011	0.625173	0.0276853	1.59956	0.310456	1	0.376704	0.0395506	2.07014	0.190546	0.77983
724	19.22	19.85	48.5	28.65	18.91	sp|O43242|PSMD3_HUMAN	26S proteasome non-ATPase regulatory subunit 3 OS=Homo sapiens GN=PSMD3 PE=1 SV=2	HUMAN	13	O43242	GN=PSMD3	0.981748	0.971996	1.0666	0.92045	1.04713	0.972747	0.730889	1.0666	0.912011	1.03753	0.981748	0.855583	1.0666	0.92045	1.04713	1.01859	0.950097	1.0666	0.954993	1.08643	1	0.989704	1.07647	0.928966	1.07647	1.03753	0.637889	1.0666	0.972747	1.10662	1	0.862878	1.07647	0.928966	1.07647
725	19.2	19.57	43.01	36.68	27.44	sp|P27361|MK03_HUMAN	Mitogen-activated protein kinase 3 OS=Homo sapiens GN=MAPK3 PE=1 SV=4	HUMAN	10	P27361	GN=MAPK3	0.816582	0.275833	1.34276	0.559758	1.09648	1.44544	0.316574	1.43219	1.00925	2.96483	1.38038	0.340737	1.39316	0.990832	2.77971	1.36773	0.549843	1.39316	0.981748	2.83139	1.48594	0.365971	1.45881	1.01859	3.01995	0.887156	0.376125	1.38038	0.636796	1.22462	0.824138	0.206461	1.36773	0.570164	1.1272
726	19.19	23.89	19.81	10.26	4.418	sp|Q14573|ITPR3_HUMAN	Inositol 1,4,5-trisphosphate receptor type 3 OS=Homo sapiens GN=ITPR3 PE=1 SV=2	HUMAN	14	Q14573	GN=ITPR3	0.981748	0.953815	1.24738	0.787046	1.22462	0.954993	0.850337	1.36773	0.698232	1.30617	0.887156	0.535413	1.49968	0.591562	1.33045	1.0666	0.666698	1.35519	0.787046	1.45881	1.05682	0.719502	1.31826	0.801678	1.39316	1.23595	0.275843	1.23595	1	1.5417	1.28233	0.223967	1.33045	0.963829	1.70608
727	19.19	21.3	92.86	90	88.57	sp|P07737|PROF1_HUMAN	Profilin-1 OS=Homo sapiens GN=PFN1 PE=1 SV=2	HUMAN	28	P07737	GN=PFN1	1.01859	0.837891	1.1695	0.870964	1.21339	0.660693	0.309949	1.43219	0.539511	0.946237	0.903649	0.767582	1.18032	0.751623	1.0666	2.01372	0.0238325	1.43219	1.40605	3.43558	1.77011	0.0935605	1.36773	1.2942	2.67917	1.1695	0.0518114	1.22462	0.954993	1.47231	1.07647	0.0571185	1.18032	0.912011	1.28233
728	19.19	19.43	70.39	62.14	57.28	sp|O43399|TPD54_HUMAN	Tumor protein D54 OS=Homo sapiens GN=TPD52L2 PE=1 SV=2	HUMAN	13	O43399	GN=TPD52L2	0.963829	0.551317	1.05682	0.912011	1.01859	1.05682	0.523387	1.08643	0.972747	1.13763	1.03753	0.520937	1.08643	0.954993	1.1272	1	0.67713	1.09648	0.912011	1.09648	0.937562	0.672486	1.10662	0.855067	1.03753	1.00925	0.946966	1.07647	0.937562	1.07647	1.03753	0.727522	1.07647	0.963829	1.1272
729	19.19	19.26	55.68	55.68	51.7	sp|Q9BW30|TPPP3_HUMAN	Tubulin polymerization-promoting protein family member 3 OS=Homo sapiens GN=TPPP3 PE=1 SV=1	HUMAN	15	Q9BW30	GN=TPPP3	0.660693	0.395435	1.59956	0.380189	1.05682	1.14815	0.383604	1.57036	0.731139	1.94089	1.25893	0.389611	1.69044	0.744732	3.0761	20.893	0.126325	3.04789	6.85488	53.9511	19.2309	0.130173	3.01995	6.36796	51.5229	13.9316	0.152931	2.93765	4.74242	36.6438	14.9968	0.146277	2.93765	5.10505	39.4457
730	19.17	19.25	47.76	43.27	38.46	sp|O00764|PDXK_HUMAN	Pyridoxal kinase OS=Homo sapiens GN=PDXK PE=1 SV=1	HUMAN	14	O00764	GN=PDXK	0.981748	0.699522	1.25893	0.772681	1.23595	1.58489	0.0790593	1.23595	1.28233	3.04789	1.70608	0.0646585	1.28233	1.33045	3.34195	0.903649	0.358265	1.25893	0.648634	1.13763	0.83946	0.402689	1.24738	0.564937	1.04713	1.45881	0.136361	1.24738	1.1695	2.60615	1.40605	0.155796	1.23595	1.13763	2.39883
731	19.12	21.55	68.98	61.11	50	sp|P23284|PPIB_HUMAN	Peptidyl-prolyl cis-trans isomerase B OS=Homo sapiens GN=PPIB PE=1 SV=2	HUMAN	17	P23284	GN=PPIB	1.0666	0.557912	1.14815	0.928966	1.38038	1.33045	0.0982583	1.20226	1.10662	2.05116	1.31826	0.066489	1.19124	1.10662	2.26986	0.972747	0.756972	1.23595	0.679204	1.20226	0.737904	0.352932	1.23595	0.145881	0.912011	0.972747	0.79369	1.22462	0.765597	1.19124	1.21339	0.255177	1.19124	1.01859	1.8197
732	19.11	23.17	30.66	24.07	16.76	sp|P33121|ACSL1_HUMAN	Long-chain-fatty-acid--CoA ligase 1 OS=Homo sapiens GN=ACSL1 PE=1 SV=1	HUMAN	12	P33121	GN=ACSL1	1.02802	0.739758	1.1272	0.912011	1.1695	0.270396	0.000520346	2.1677	0.0751623	0.586138	0.469894	0.00817811	1.5417	0.244343	0.724436	0.666807	0.0781602	1.33045	0.413047	0.887156	0.613762	0.148924	1.49968	0.337287	0.92045	0.501187	0.00979547	1.39316	0.210863	0.698232	0.248886	0.000360311	2.24905	0.0619441	0.559758
733	19.06	19.5	54.22	52.11	50.9	sp|P29966|MARCS_HUMAN	Myristoylated alanine-rich C-kinase substrate OS=Homo sapiens GN=MARCKS PE=1 SV=4	HUMAN	12	P29966	GN=MARCKS	1	0.818769	1.2942	0.772681	1.25893	1.95884	0.0233501	1.24738	1.57036	3.28095	1.75388	0.0524447	1.25893	1.39316	2.93765	1.21339	0.426857	1.18032	1.02802	1.69044	0.862979	0.653117	1.18032	0.613762	1.01859	0.534564	0.0754874	1.40605	0.0642688	0.751623	0.717794	0.355636	1.2942	0.248886	0.928966
734	19.02	19.84	37.46	30.47	28.49	sp|Q9NPH2|INO1_HUMAN	Inositol-3-phosphate synthase 1 OS=Homo sapiens GN=ISYNA1 PE=1 SV=1	HUMAN	13	Q9NPH2	GN=ISYNA1	0.981748	0.969644	1.13763	0.870964	1.11686	0.887156	0.81463	1.52757	0.564937	1.35519	1.11686	0.756838	1.52757	0.731139	1.7378	1.15878	0.53191	1.43219	0.809096	1.80302	0.685488	0.804181	1.72187	0.293765	1.18032	0.299226	0.00906091	2.33346	0.0343558	0.698232	0.376704	0.0313191	2.01372	0.0619441	0.758578
735	19.02	19.17	51.41	44.98	38.96	sp|Q9P0L0|VAPA_HUMAN	Vesicle-associated membrane protein-associated protein A OS=Homo sapiens GN=VAPA PE=1 SV=3	HUMAN	12	Q9P0L0	GN=VAPA	1.20226	0.463019	1.20226	1	4.61318	1.70608	0.117173	1.75388	0.972747	6.85488	1.85353	0.141776	1.80302	1.02802	5.86138	1.35519	0.274611	1.67494	0.809096	4.7863	1.11686	0.568176	1.64437	0.679204	2.18776	1.95884	0.0306914	1.65959	1.18032	10	2.03236	0.0216148	1.58489	1.28233	11.1686
736	19.01	19.19	22.36	14.59	13.52	sp|A4D1P6|WDR91_HUMAN	WD repeat-containing protein 91 OS=Homo sapiens GN=WDR91 PE=1 SV=2	HUMAN	12	A4D1P6	GN=WDR91	0.862979	0.487573	1.1272	0.731139	0.972747	1.24738	0.310635	1.31826	0.946237	1.7378	1.35519	0.127457	1.25893	1.07647	1.83654	1.02802	0.926026	1.25893	0.816582	1.30617	1.08643	0.794425	1.31826	0.824138	1.49968	1.05682	0.909987	1.28233	0.824138	1.40605	0.83946	0.407658	1.33045	0.597035	1.11686
737	18.99	19.15	34.68	30.88	23.28	sp|Q9UGI8|TES_HUMAN	Testin OS=Homo sapiens GN=TES PE=1 SV=1	HUMAN	12	Q9UGI8	GN=TES	1.10662	0.883597	1.14815	0.963829	2.0893	0.60256	0.225882	1.45881	0.108643	0.879023	0.672977	0.166908	1.35519	0.212814	0.912011	1.6293	0.0335352	1.31826	1.23595	4.74242	1.39316	0.0961184	1.27057	1.09648	3.63078	2.24905	0.0017212	1.39316	1.61436	7.58578	2.35505	0.00112105	1.40605	1.67494	7.94328
738	18.98	19.42	23.21	17.72	9.328	sp|Q8WX93|PALLD_HUMAN	Palladin OS=Homo sapiens GN=PALLD PE=1 SV=3	HUMAN	13	Q8WX93	GN=PALLD	1.27057	0.756887	1.31826	0.963829	3.43558	2.85759	0.00997464	1.8197	1.57036	18.3654	3.04789	0.00719295	1.88799	1.61436	18.0302	5.10505	0.000580126	2.03236	2.51189	35.3183	4.61318	0.000929276	2.01372	2.29087	31.6228	2.48886	0.0374154	1.80302	1.38038	14.7231	2.46604	0.0317599	1.80302	1.36773	12.942
739	18.98	19.05	34.31	19.04	18.18	sp|Q13740|CD166_HUMAN	CD166 antigen OS=Homo sapiens GN=ALCAM PE=1 SV=2	HUMAN	11	Q13740	GN=ALCAM	1.04713	0.907422	1.24738	0.83946	1.36773	0.772681	0.24121	1.2942	0.539511	1	0.724436	0.247604	1.39316	0.436516	1.00925	0.794328	0.264035	1.31826	0.554626	1.04713	0.758578	0.402144	1.2942	0.519996	0.981748	0.376704	0.0107183	1.67494	0.0524807	0.630957	0.349945	0.00706206	1.78649	0.0608135	0.625173
740	18.94	19.84	50.9	45.13	30.69	sp|P47756|CAPZB_HUMAN	F-actin-capping protein subunit beta OS=Homo sapiens GN=CAPZB PE=1 SV=4	HUMAN	17	P47756	GN=CAPZB	1.04713	0.724112	1.18032	0.887156	1.27057	1	0.921852	1.23595	0.809096	1.25893	1.18032	0.512954	1.21339	0.972747	1.70608	1.34276	0.210715	1.24738	1.07647	1.97697	1.14815	0.578367	1.22462	0.937562	1.51356	0.972747	0.751046	1.23595	0.758578	1.20226	1.21339	0.504138	1.22462	0.990832	1.77011
741	18.94	18.98	43.35	36.44	29.52	sp|Q9UNM6|PSD13_HUMAN	26S proteasome non-ATPase regulatory subunit 13 OS=Homo sapiens GN=PSMD13 PE=1 SV=2	HUMAN	11	Q9UNM6	GN=PSMD13	0.981748	0.791383	1.14815	0.855067	1.1272	0.954993	0.541153	1.19124	0.801678	1.13763	1.01859	0.78041	1.15878	0.879023	1.21339	0.855067	0.327014	1.20226	0.654636	1.02802	0.83946	0.28267	1.19124	0.636796	1	1.01859	0.900503	1.18032	0.862979	1.23595	0.990832	0.769368	1.20226	0.824138	1.19124
742	18.92	21.96	23	12.59	9.904	sp|O15061|SYNEM_HUMAN	Synemin OS=Homo sapiens GN=SYNM PE=1 SV=2	HUMAN	16	O15061	GN=SYNM	1.35519	0.844445	1.57036	0.862979	2.18776	4.09261	0.00108828	2.22844	1.83654	27.2898	2.44343	0.616742	2.12814	1.14815	18.0302	10.3753	9.71481e-07	2.46604	4.20727	47.863	8.3946	0.00014652	2.46604	3.40408	39.4457	1.58489	0.446303	1.58489	1	3.94457	2.12814	0.152552	1.83654	1.15878	9.0365
743	18.91	19.04	53.14	47.28	41	sp|Q9NR28|DBLOH_HUMAN	Diablo homolog, mitochondrial OS=Homo sapiens GN=DIABLO PE=1 SV=1	HUMAN	12	Q9NR28	GN=DIABLO	0.77983	0.317796	1.23595	0.436516	0.963829	0.870964	0.639863	1.33045	0.60256	1.15878	1.19124	0.783619	1.25893	0.946237	1.88799	0.751623	0.344614	1.2942	0.343558	0.972747	0.685488	0.278728	1.35519	0.242103	0.928966	1	0.620862	1.31826	0.758578	1.30617	1.10662	0.907705	1.24738	0.887156	1.52757
744	18.9	19.29	53.08	33.89	28.2	sp|O00231|PSD11_HUMAN	26S proteasome non-ATPase regulatory subunit 11 OS=Homo sapiens GN=PSMD11 PE=1 SV=3	HUMAN	12	O00231	GN=PSMD11	1.00925	0.536273	1.07647	0.937562	1.08643	1.00925	0.643321	1.09648	0.92045	1.11686	1.04713	0.486654	1.08643	0.963829	1.14815	1.04713	0.523198	1.10662	0.946237	1.15878	0.946237	0.530255	1.1272	0.831764	1.0666	1.01859	0.956778	1.09648	0.928966	1.11686	1.01859	0.822652	1.09648	0.928966	1.13763
745	18.88	19	76.76	64.32	57.68	sp|O00299|CLIC1_HUMAN	Chloride intracellular channel protein 1 OS=Homo sapiens GN=CLIC1 PE=1 SV=4	HUMAN	18	O00299	GN=CLIC1	1.0666	0.640187	1.34276	0.794328	1.38038	0.724436	0.266985	1.24738	0.231206	0.903649	0.60256	0.150971	1.44544	0.105682	0.870964	0.758578	0.586698	1.35519	0.369828	1.02802	0.619441	0.336968	1.45881	0.115878	0.903649	1.36773	0.119876	1.30617	1.04713	2.208	1.58489	0.0672963	1.27057	1.24738	2.70396
746	18.83	19.04	31.87	21.89	19.44	sp|Q10471|GALT2_HUMAN	Polypeptide N-acetylgalactosaminyltransferase 2 OS=Homo sapiens GN=GALNT2 PE=1 SV=1	HUMAN	10	Q10471	GN=GALNT2	0.895365	0.860369	1.20226	0.717794	1.07647	0.534564	0.210376	1.58489	0.316228	0.847227	0.717794	0.305606	1.34276	0.49204	0.963829	0.436516	0.0700001	1.69044	0.197697	0.737904	0.353183	0.0492184	2.01372	0.155597	0.711214	0.461318	0.0967126	1.64437	0.248886	0.758578	0.554626	0.113939	1.43219	0.343558	0.794328
747	18.83	18.99	37.92	27.69	24.34	sp|Q96RQ9|OXLA_HUMAN	L-amino-acid oxidase OS=Homo sapiens GN=IL4I1 PE=1 SV=1	HUMAN	10	Q96RQ9	GN=IL4I1	1.05682	0.511607	1.14815	0.92045	1.23595	0.0758578	0.0635404	3.28095	0.0248886	0.248886	0.114815	0.002463	2.51189	0.0322107	0.288403	0.405509	0.000601911	1.45881	0.203236	0.591562	0.380189	0.000435372	1.43219	0.183654	0.544503	0.724436	0.115431	1.21339	0.57544	0.879023	0.704693	0.134402	1.27057	0.529663	0.895365
748	18.82	22.07	30.32	22.67	14.05	sp|P33993|MCM7_HUMAN	DNA replication licensing factor MCM7 OS=Homo sapiens GN=MCM7 PE=1 SV=4	HUMAN	12	P33993	GN=MCM7	0.879023	0.382629	1.34276	0.642688	1.18032	0.0744732	0.000861077	2.85759	0.021677	0.212814	0.157036	3.861e-05	2.10863	0.0549541	0.331131	0.135519	2.22435e-06	2.18776	0.0376704	0.296483	0.111686	2.69813e-06	2.55859	0.0275423	0.285759	0.175388	2.92692e-06	1.72187	0.0343558	0.301995	0.113763	5.52441e-06	2.42103	0.0291072	0.275423
749	18.81	22.22	53.98	45.13	37.17	sp|O94905|ERLN2_HUMAN	Erlin-2 OS=Homo sapiens GN=ERLIN2 PE=1 SV=1	HUMAN	13	O94905	GN=ERLIN2	0.895365	0.630687	1.21339	0.474242	1.08643	4.61318	0.000347426	1.83654	2.51189	46.9894	4.40555	0.000468885	1.80302	2.44343	46.1318	2.12814	0.0379422	1.5417	1.38038	22.2844	1.99526	0.063017	1.5417	1.2942	20.1372	2.83139	0.00881897	1.6293	1.7378	36.6438	2.96483	0.00651594	1.67494	1.77011	30.761
750	18.8	19.9	46.04	38.87	34.27	sp|P68400|CSK21_HUMAN	Casein kinase II subunit alpha OS=Homo sapiens GN=CSNK2A1 PE=1 SV=1	HUMAN	11	P68400	GN=CSNK2A1	0.928966	0.988137	1.1695	0.758578	1.08643	0.685488	0.220492	1.31826	0.380189	0.903649	0.83946	0.598572	1.24738	0.60256	1.04713	0.642688	0.0559955	1.27057	0.301995	0.816582	0.77983	0.405036	1.33045	0.428549	1.03753	0.717794	0.222035	1.28233	0.413047	0.92045	0.554626	0.050392	1.43219	0.148594	0.794328
751	18.77	20.95	65.73	54.44	46.37	sp|P18124|RL7_HUMAN	60S ribosomal protein L7 OS=Homo sapiens GN=RPL7 PE=1 SV=1	HUMAN	16	P18124	GN=RPL7	1.07647	0.574292	1.43219	0.751623	1.5417	0.310456	0.0302708	2.29087	0.0972747	0.711214	0.515229	0.0277405	1.59956	0.16293	0.824138	0.316228	0.00796594	2.18776	0.104713	0.691831	0.255859	0.00626219	2.46604	0.0519996	0.630957	0.912011	0.767588	1.5417	0.591562	1.40605	1.1695	0.680512	1.51356	0.772681	1.77011
752	18.75	19.2	32.41	24.41	18.48	sp|Q96RQ3|MCCA_HUMAN	Methylcrotonoyl-CoA carboxylase subunit alpha, mitochondrial OS=Homo sapiens GN=MCCC1 PE=1 SV=3	HUMAN	10	Q96RQ3	GN=MCCC1	1.03753	0.693006	1.18032	0.879023	1.28233	0.751623	0.255636	1.30617	0.505825	0.981748	0.794328	0.444325	1.34276	0.554626	1.0666	0.737904	0.238182	1.30617	0.483059	0.963829	0.855067	0.729617	1.39316	0.586138	1.19124	0.809096	0.54292	1.28233	0.564937	1.03753	0.765597	0.29956	1.30617	0.505825	1
753	18.74	19.01	35.19	29.61	17.4	sp|P40763|STAT3_HUMAN	Signal transducer and activator of transcription 3 OS=Homo sapiens GN=STAT3 PE=1 SV=2	HUMAN	11	P40763	GN=STAT3	1.11686	0.30402	1.11686	1	1.30617	0.337287	0.0020893	1.85353	0.0824138	0.625173	0.387258	0.00879011	1.69044	0.102802	0.654636	0.648634	0.113389	1.34276	0.420727	0.870964	0.591562	0.0509727	1.38038	0.30479	0.816582	0.299226	0.000874242	2.01372	0.0981748	0.60256	0.457088	0.00411872	1.52757	0.139316	0.698232
754	18.72	19.29	26.2	14.88	11.82	sp|Q9HC35|EMAL4_HUMAN	Echinoderm microtubule-associated protein-like 4 OS=Homo sapiens GN=EML4 PE=1 SV=3	HUMAN	11	Q9HC35	GN=EML4	1.00925	0.744215	1.22462	0.824138	1.19124	0.49204	0.0368444	1.5417	0.231206	0.758578	0.625173	0.338599	1.45881	0.340408	0.912011	0.580764	0.0624219	1.44544	0.299226	0.83946	0.457088	0.00967195	1.65959	0.151356	0.758578	1	0.977678	1.34276	0.744732	1.33045	1.11686	0.343202	1.31826	0.847227	1.51356
755	18.7	18.81	79.61	71.36	63.11	sp|P30043|BLVRB_HUMAN	Flavin reductase (NADPH) OS=Homo sapiens GN=BLVRB PE=1 SV=3	HUMAN	16	P30043	GN=BLVRB	0.912011	0.731366	1.19124	0.691831	1.08643	2.10863	0.0188204	1.45881	1.44544	3.94457	1.49968	0.0143495	1.43219	1.04713	2.75423	2.35505	0.00290034	1.44544	1.6293	4.57088	2.35505	0.00510898	1.45881	1.61436	4.57088	0.30479	0.0293058	2.05116	0.123595	0.625173	0.316228	0.00916835	2.0893	0.100925	0.660693
756	18.65	21.25	43.59	28.29	21.22	sp|O94826|TOM70_HUMAN	Mitochondrial import receptor subunit TOM70 OS=Homo sapiens GN=TOMM70 PE=1 SV=1	HUMAN	11	O94826	GN=TOMM70	0.92045	0.797106	1.21339	0.717794	1.11686	0.870964	0.886178	1.25893	0.654636	1.09648	0.809096	0.540545	1.25893	0.597035	1.01859	0.608135	0.175934	1.28233	0.328095	0.77983	0.524807	0.0694075	1.41906	0.235505	0.744732	0.717794	0.315271	1.2942	0.496592	0.928966	0.685488	0.237915	1.30617	0.432514	0.895365
757	18.65	19.12	31.1	20.12	14.76	sp|Q9BUQ8|DDX23_HUMAN	Probable ATP-dependent RNA helicase DDX23 OS=Homo sapiens GN=DDX23 PE=1 SV=3	HUMAN	12	Q9BUQ8	GN=DDX23	1.11686	0.67379	1.1695	0.954993	2.1677	0.809096	0.449047	1.2942	0.591562	1.04713	0.981748	0.811103	1.57036	0.772681	1.5417	0.731139	0.153343	1.2942	0.519996	0.946237	0.630957	0.0626833	1.41906	0.291072	0.895365	0.77983	0.40411	1.2942	0.57544	1.00925	0.570164	0.158878	1.51356	0.263027	0.862979
758	18.63	18.82	74.09	71.5	54.4	sp|P21291|CSRP1_HUMAN	Cysteine and glycine-rich protein 1 OS=Homo sapiens GN=CSRP1 PE=1 SV=3	HUMAN	13	P21291	GN=CSRP1	1.00925	0.848014	1.57036	0.642688	2.44343	9.54993	0.000207939	3.0761	3.10456	34.3558	8.47227	0.000225263	2.99226	2.83139	33.1131	19.7697	6.75209e-06	3.13329	6.30957	58.0764	17.2187	1.0217e-05	3.10456	5.54626	54.4503	9.28966	0.000178126	3.04789	3.04789	32.5087	9.28966	0.000240121	3.01995	3.0761	33.1131
759	18.63	18.79	41.45	35.09	29.17	sp|P30520|PURA2_HUMAN	Adenylosuccinate synthetase isozyme 2 OS=Homo sapiens GN=ADSS PE=1 SV=3	HUMAN	11	P30520	GN=ADSS	1	0.936639	1.1272	0.887156	1.1695	0.879023	0.840928	1.30617	0.642688	1.14815	0.855067	0.844734	1.31826	0.625173	1.1272	1.05682	0.623423	1.31826	0.801678	1.41906	1.00925	0.839351	1.33045	0.758578	1.35519	1.61436	0.0227928	1.2942	1.24738	2.31206	1.75388	0.0124658	1.33045	1.31826	2.58226
760	18.63	18.78	24.07	16.37	14.03	sp|Q02809|PLOD1_HUMAN	Procollagen-lysine,2-oxoglutarate 5-dioxygenase 1 OS=Homo sapiens GN=PLOD1 PE=1 SV=2	HUMAN	10	Q02809	GN=PLOD1	0.928966	0.77532	1.25893	0.704693	1.1695	0.731139	0.324759	1.43219	0.436516	1.04713	0.625173	0.102999	1.35519	0.328095	0.847227	0.487529	0.0446335	1.69044	0.17378	0.824138	0.510505	0.0640927	1.69044	0.183654	0.862979	0.554626	0.0577676	1.41906	0.170608	0.787046	0.586138	0.121981	1.59956	0.231206	0.937562
761	18.62	21.16	29.15	14.78	12.04	sp|Q9HD20|AT131_HUMAN	Manganese-transporting ATPase 13A1 OS=Homo sapiens GN=ATP13A1 PE=1 SV=2	HUMAN	13	Q9HD20	GN=ATP13A1	0.83946	0.443079	1.19124	0.436516	1	0.855067	0.56051	1.21339	0.619441	1.03753	0.855067	0.519392	1.21339	0.636796	1.03753	0.685488	0.253585	1.39316	0.253513	0.954993	0.824138	0.503312	1.31826	0.47863	1.08643	0.937562	0.866204	1.28233	0.704693	1.20226	0.963829	0.822193	1.28233	0.711214	1.23595
762	18.59	18.98	38.92	28.6	25.55	sp|Q8N8S7|ENAH_HUMAN	Protein enabled homolog OS=Homo sapiens GN=ENAH PE=1 SV=2	HUMAN	12	Q8N8S7	GN=ENAH	0.77983	0.357644	1.19124	0.452898	0.928966	1.5417	0.136798	1.2942	1.19124	2.75423	1.51356	0.178105	1.27057	1.19124	2.67917	1.13763	0.622801	1.19124	0.954993	1.7378	1.11686	0.601622	1.21339	0.92045	1.65959	1.1695	0.631749	1.20226	0.972747	1.83654	1.19124	0.745282	1.23595	0.963829	1.78649
763	18.58	18.84	26.53	18.13	11.07	sp|P06756|ITAV_HUMAN	Integrin alpha-V OS=Homo sapiens GN=ITGAV PE=1 SV=2	HUMAN	10	P06756	GN=ITGAV	0.981748	0.769745	1.28233	0.83946	1.25893	1.59956	0.0421405	1.33045	1.20226	2.91072	1.59956	0.0661715	1.35519	1.18032	2.91072	1.22462	0.461273	1.23595	0.990832	1.97697	1.39316	0.170605	1.24738	1.11686	2.37684	0.862979	0.34529	1.34276	0.597035	1.15878	0.744732	0.121448	1.43219	0.363078	1.0666
764	18.57	19.74	73.14	58.3	56.54	sp|P21796|VDAC1_HUMAN	Voltage-dependent anion-selective channel protein 1 OS=Homo sapiens GN=VDAC1 PE=1 SV=2	HUMAN	22	P21796	GN=VDAC1	1.1272	0.602208	1.1695	0.963829	1.47231	0.544503	0.043513	1.47231	0.183654	0.801678	0.405509	0.0171191	1.83654	0.151356	0.744732	0.57544	0.0759135	1.47231	0.229087	0.847227	0.398107	0.016766	1.6293	0.0636796	0.648634	0.765597	0.240068	1.39316	0.510505	1.0666	0.654636	0.203999	1.55597	0.405509	1.01859
765	18.56	22.25	39.11	28.22	24	sp|Q9Y6N5|SQRD_HUMAN	Sulfide:quinone oxidoreductase, mitochondrial OS=Homo sapiens GN=SQRDL PE=1 SV=1	HUMAN	11	Q9Y6N5	GN=SQRDL	0.990832	0.830781	1.27057	0.758578	1.25893	0.496592	0.0130054	1.51356	0.0787046	0.751623	0.544503	0.0247218	1.39316	0.0928966	0.758578	1.09648	0.913681	1.34276	0.816582	1.51356	1.03753	0.929536	1.23595	0.83946	1.41906	1.2942	0.260324	1.20226	1.07647	2.03236	1.45881	0.0875121	1.24738	1.1695	2.39883
766	18.54	20.62	26.17	14.32	7.755	sp|Q9UKV3|ACINU_HUMAN	Apoptotic chromatin condensation inducer in the nucleus OS=Homo sapiens GN=ACIN1 PE=1 SV=2	HUMAN	12	Q9UKV3	GN=ACIN1	1.01859	0.682119	1.27057	0.801678	1.14815	1.05682	0.752081	1.25893	0.83946	1.38038	1.0666	0.760391	1.22462	0.870964	1.44544	0.744732	0.102391	1.2942	0.534564	0.963829	0.751623	0.135139	1.30617	0.501187	0.981748	0.972747	0.445106	1.28233	0.772681	1.24738	1	0.660251	1.25893	0.794328	1.25893
767	18.52	19.27	30.7	19.3	15.4	sp|Q96A65|EXOC4_HUMAN	Exocyst complex component 4 OS=Homo sapiens GN=EXOC4 PE=1 SV=1	HUMAN	15	Q96A65	GN=EXOC4	1	0.775004	1.10662	0.903649	1.10662	1.08643	0.144734	1.11686	0.972747	1.21339	1.05682	0.287673	1.09648	0.963829	1.15878	1.02802	0.463458	1.13763	0.903649	1.1695	1.02802	0.485894	1.14815	0.895365	1.18032	0.990832	0.893738	1.11686	0.887156	1.10662	0.981748	0.958965	1.1695	0.83946	1.14815
768	18.52	18.6	40.26	26.26	25.38	sp|Q13451|FKBP5_HUMAN	Peptidyl-prolyl cis-trans isomerase FKBP5 OS=Homo sapiens GN=FKBP5 PE=1 SV=2	HUMAN	10	Q13451	GN=FKBP5	1.13763	0.735366	1.20226	0.946237	1.94089	2.91072	0.000905196	1.44544	2.01372	13.1826	2.53513	0.00229698	1.40605	1.80302	11.0662	1.30617	0.260613	1.21339	1.07647	3.25087	1.10662	0.683054	1.30617	0.847227	1.61436	1.52757	0.106389	1.24738	1.22462	4.87528	1.33045	0.181054	1.25893	1.05682	2.80543
769	18.51	18.84	21.2	13.32	9.16	sp|P56199|ITA1_HUMAN	Integrin alpha-1 OS=Homo sapiens GN=ITGA1 PE=1 SV=2	HUMAN	11	P56199	GN=ITGA1	0.887156	0.943235	1.2942	0.608135	1.14815	3.7325	0.000443773	2.14783	1.7378	18.8799	3.53183	0.00109498	2.12814	1.65959	16.1436	7.87046	1.70779e-06	2.46604	3.19154	35.3183	7.31139	2.27848e-06	2.46604	2.96483	35.6451	2.31206	0.0210555	1.8197	1.27057	7.37904	1.99526	0.0190953	1.64437	1.21339	6.66807
770	18.5	22.19	38.46	35.34	32.93	sp|Q9HDC9|APMAP_HUMAN	Adipocyte plasma membrane-associated protein OS=Homo sapiens GN=APMAP PE=1 SV=2	HUMAN	12	Q9HDC9	GN=APMAP	1.02802	0.758981	1.39316	0.737904	1.40605	1.47231	0.0429622	1.31826	1.11686	2.72898	1.25893	0.141992	1.28233	0.981748	2.208	1.18032	0.129129	1.36773	0.862979	1.72187	1.21339	0.180398	1.33045	0.912011	1.90546	1.0666	0.318953	1.35519	0.787046	1.52757	1.23595	0.158348	1.35519	0.912011	1.83654
771	18.48	20.2	32.78	22.18	11.58	sp|P14735|IDE_HUMAN	Insulin-degrading enzyme OS=Homo sapiens GN=IDE PE=1 SV=4	HUMAN	11	P14735	GN=IDE	1	0.959489	1.21339	0.824138	1.20226	0.369828	0.000168921	1.69044	0.030479	0.625173	0.440555	0.000981452	1.59956	0.0937562	0.704693	0.625173	0.0099311	1.31826	0.30761	0.824138	0.636796	0.0921879	1.45881	0.30761	0.928966	0.77983	0.112393	1.22462	0.505825	0.954993	0.824138	0.13704	1.23595	0.57544	1.01859
772	18.48	19.45	42.28	32.52	29	sp|P50502|F10A1_HUMAN	Hsc70-interacting protein OS=Homo sapiens GN=ST13 PE=1 SV=2	HUMAN	14	P50502	GN=ST13	1.05682	0.799336	1.15878	0.912011	1.44544	2.39883	0.000478648	1.30617	1.83654	5.29663	1.99526	0.0109603	1.31826	1.51356	4.16869	1.24738	0.479756	1.23595	1.00925	2.01372	0.990832	0.8695	1.30617	0.744732	1.2942	0.751623	0.0283649	1.21339	0.448745	0.912011	0.870964	0.112477	1.28233	0.619441	1.11686
773	18.43	19.04	13.51	8.731	6.919	sp|Q14767|LTBP2_HUMAN	Latent-transforming growth factor beta-binding protein 2 OS=Homo sapiens GN=LTBP2 PE=1 SV=3	HUMAN	10	Q14767	GN=LTBP2	0.824138	0.526135	1.30617	0.580764	1.07647	2.91072	0.000190757	1.57036	1.85353	17.378	2.80543	0.000228129	1.51356	1.85353	17.5388	0.724436	0.363183	1.36773	0.291072	0.990832	0.765597	0.584022	1.34276	0.505825	1.02802	2.29087	0.00257961	1.52757	1.49968	12.8233	2.208	0.0042802	1.52757	1.44544	10.4713
774	18.41	18.75	25.5	13.79	12.46	sp|Q66K74|MAP1S_HUMAN	Microtubule-associated protein 1S OS=Homo sapiens GN=MAP1S PE=1 SV=2	HUMAN	12	Q66K74	GN=MAP1S	0.895365	0.872894	1.15878	0.698232	1.03753	0.870964	0.790991	1.19124	0.636796	1.03753	1.00925	0.801019	1.20226	0.83946	1.24738	0.619441	0.0703499	1.28233	0.180302	0.794328	0.685488	0.320833	1.33045	0.187068	0.912011	0.895365	0.8314	1.1695	0.691831	1.04713	0.801678	0.982382	1.35519	0.416869	1.08643
775	18.37	18.49	35.42	24.79	19.58	sp|P11172|UMPS_HUMAN	Uridine 5'-monophosphate synthase OS=Homo sapiens GN=UMPS PE=1 SV=1	HUMAN	10	P11172	GN=UMPS	0.937562	0.937999	1.14815	0.758578	1.07647	0.642688	0.0992667	1.23595	0.334195	0.794328	0.765597	0.300485	1.19124	0.505825	0.912011	0.549541	0.0382393	1.31826	0.172187	0.724436	0.691831	0.0901405	1.36773	0.218776	0.946237	0.666807	0.148592	1.25893	0.291072	0.83946	0.704693	0.205795	1.25893	0.328095	0.887156
776	18.35	24.86	60.48	56.89	47.6	sp|P40925|MDHC_HUMAN	Malate dehydrogenase, cytoplasmic OS=Homo sapiens GN=MDH1 PE=1 SV=4	HUMAN	22	P40925	GN=MDH1	1.04713	0.815681	1.2942	0.809096	1.40605	1.2942	0.304762	1.36773	0.946237	1.94089	1.1272	0.768084	1.33045	0.847227	1.6293	1.77011	0.0227232	1.35519	1.30617	2.77971	1.38038	0.090857	1.38038	1	2.10863	1.0666	0.863643	1.41906	0.751623	1.5417	1.31826	0.446932	1.40605	0.937562	2.01372
777	18.35	20.71	43.27	32.71	26.92	sp|P52209|6PGD_HUMAN	6-phosphogluconate dehydrogenase, decarboxylating OS=Homo sapiens GN=PGD PE=1 SV=3	HUMAN	15	P52209	GN=PGD	1.23595	0.481326	1.24738	0.990832	1.8197	0.717794	0.242515	1.38038	0.299226	0.990832	0.895365	0.516249	1.30617	0.691831	1.1695	0.685488	0.225342	1.39316	0.277971	0.954993	0.625173	0.201433	1.43219	0.183654	0.895365	0.831764	0.330307	1.2942	0.524807	1.07647	0.862979	0.468162	1.30617	0.539511	1.1272
778	18.34	19.54	62.24	53.15	53.15	sp|P52907|CAZA1_HUMAN	F-actin-capping protein subunit alpha-1 OS=Homo sapiens GN=CAPZA1 PE=1 SV=3	HUMAN	22	P52907	GN=CAPZA1	1.11686	0.35859	1.1695	0.954993	1.35519	0.972747	0.700342	1.24738	0.77983	1.21339	0.981748	0.690307	1.19124	0.824138	1.1695	1.03753	0.670307	1.21339	0.855067	1.28233	0.847227	0.295958	1.25893	0.613762	1.0666	0.981748	0.821959	1.30617	0.744732	1.28233	1	0.670966	1.24738	0.801678	1.25893
779	18.32	18.77	31.55	20.82	14.18	sp|Q9NR30|DDX21_HUMAN	Nucleolar RNA helicase 2 OS=Homo sapiens GN=DDX21 PE=1 SV=5	HUMAN	11	Q9NR30	GN=DDX21	1.15878	0.539252	1.18032	0.981748	1.43219	0.167494	0.000111242	2.67917	0.0328095	0.448745	0.359749	0.00120598	1.75388	0.149968	0.630957	0.177011	0.00160039	2.48886	0.060256	0.440555	0.398107	0.00166918	1.61436	0.134276	0.642688	0.487529	0.117934	1.69044	0.30761	0.824138	0.515229	0.101299	1.58489	0.235505	0.816582
780	18.32	18.64	47.36	38.04	33	sp|P42765|THIM_HUMAN	3-ketoacyl-CoA thiolase, mitochondrial OS=Homo sapiens GN=ACAA2 PE=1 SV=2	HUMAN	13	P42765	GN=ACAA2	0.972747	0.709765	1.55597	0.519996	1.51356	2.39883	0.0107946	1.52757	1.57036	12.1339	2.24905	0.0145996	1.48594	1.51356	11.3763	1.40605	0.303541	1.36773	1.02802	4.74242	1.27057	0.45564	1.36773	0.928966	3.69828	1.7378	0.0750651	1.38038	1.25893	8.01678	1.83654	0.0474836	1.39316	1.31826	8.87156
781	18.28	20.27	49.55	41.79	39.4	sp|Q16698|DECR_HUMAN	2,4-dienoyl-CoA reductase, mitochondrial OS=Homo sapiens GN=DECR1 PE=1 SV=1	HUMAN	16	Q16698	GN=DECR1	1.1695	0.650825	1.14815	1.01859	1.51356	0.737904	0.160849	1.28233	0.505825	0.946237	0.737904	0.108503	1.21339	0.549541	0.895365	0.737904	0.0928389	1.22462	0.539511	0.903649	0.544503	0.0305838	1.39316	0.226986	0.758578	0.765597	0.218984	1.21339	0.57544	0.928966	0.946237	0.583402	1.21339	0.787046	1.14815
782	18.25	20.42	26.41	13.63	10.99	sp|P30876|RPB2_HUMAN	DNA-directed RNA polymerase II subunit RPB2 OS=Homo sapiens GN=POLR2B PE=1 SV=1	HUMAN	11	P30876	GN=POLR2B	1.08643	0.704681	1.34276	0.809096	1.44544	0.928966	0.894747	1.31826	0.648634	1.22462	0.912011	0.824144	1.34276	0.580764	1.22462	1.07647	0.563018	1.31826	0.816582	1.45881	0.963829	0.561583	1.39316	0.608135	1.34276	0.685488	0.232403	1.28233	0.218776	0.879023	0.772681	0.354696	1.24738	0.322107	0.963829
783	18.24	19.19	28.63	19.35	14.9	sp|Q15436|SC23A_HUMAN	Protein transport protein Sec23A OS=Homo sapiens GN=SEC23A PE=1 SV=2	HUMAN	11	Q15436	GN=SEC23A	1.01859	0.995256	1.34276	0.758578	1.38038	1.40605	0.0749527	1.30617	1.07647	2.44343	1.35519	0.0902398	1.33045	1.01859	2.29087	1.35519	0.117127	1.28233	1.05682	2.24905	1.41906	0.127655	1.27057	1.11686	2.44343	1.09648	0.440634	1.39316	0.787046	1.58489	1.33045	0.0926651	1.36773	0.972747	2.18776
784	18.24	18.7	50.17	47.75	44.29	sp|O43396|TXNL1_HUMAN	Thioredoxin-like protein 1 OS=Homo sapiens GN=TXNL1 PE=1 SV=3	HUMAN	12	O43396	GN=TXNL1	0.981748	0.830354	1.08643	0.903649	1.0666	0.954993	0.722693	1.08643	0.879023	1.03753	0.946237	0.609679	1.08643	0.870964	1.02802	0.887156	0.289581	1.09648	0.809096	0.972747	0.887156	0.144573	1.10662	0.794328	0.981748	0.912011	0.351751	1.08643	0.83946	0.990832	0.862979	0.133872	1.08643	0.794328	0.937562
785	18.24	18.66	43.79	34.47	31.06	sp|Q00577|PURA_HUMAN	Transcriptional activator protein Pur-alpha OS=Homo sapiens GN=PURA PE=1 SV=2	HUMAN	12	Q00577	GN=PURA	0.895365	0.569206	1.6293	0.465586	1.45881	5.05825	0.00156995	2.14783	2.35505	52.4807	4.05509	0.00899182	2.12814	1.90546	49.204	3.98107	0.0126042	2.12814	1.87068	46.9894	3.40408	0.0288558	2.0893	1.6293	44.0555	2.14783	0.188138	1.92309	1.11686	27.7971	2.07014	0.209705	1.90546	1.08643	23.7684
786	18.23	20.11	24.56	17.11	12.61	sp|Q92888|ARHG1_HUMAN	Rho guanine nucleotide exchange factor 1 OS=Homo sapiens GN=ARHGEF1 PE=1 SV=2	HUMAN	11	Q92888	GN=ARHGEF1	0.972747	0.918212	1.24738	0.772681	1.21339	0.772681	0.0824675	1.27057	0.529663	0.981748	0.824138	0.207139	1.30617	0.570164	1.07647	0.903649	0.464094	1.27057	0.679204	1.14815	0.862979	0.251897	1.30617	0.613762	1.1272	0.990832	0.621525	1.27057	0.77983	1.25893	0.946237	0.587153	1.22462	0.758578	1.15878
787	18.2	19.06	39.11	35.41	28.02	sp|Q9BZK7|TBL1R_HUMAN	F-box-like/WD repeat-containing protein TBL1XR1 OS=Homo sapiens GN=TBL1XR1 PE=1 SV=1	HUMAN	11	Q9BZK7	GN=TBL1XR1	1.02802	0.815737	1.19124	0.862979	1.21339	0.597035	0.0848737	1.52757	0.30761	0.912011	0.77983	0.326396	1.34276	0.534564	1.04713	0.636796	0.066685	1.41906	0.394457	0.903649	0.515229	0.018044	1.57036	0.265461	0.809096	0.515229	0.0279855	1.38038	0.272898	0.711214	0.591562	0.0481593	1.35519	0.366438	0.801678
788	18.2	18.41	21.88	13.98	10.76	sp|P11215|ITAM_HUMAN	Integrin alpha-M OS=Homo sapiens GN=ITGAM PE=1 SV=2	HUMAN	12	P11215	GN=ITGAM	0.847227	0.750675	1.24738	0.580764	1.05682	0.529663	0.054369	1.59956	0.157036	0.847227	0.597035	0.0724485	1.41906	0.149968	0.847227	0.83946	0.52326	1.2942	0.613762	1.08643	0.787046	0.383914	1.30617	0.469894	1.02802	1.30617	0.100605	1.27057	1.02802	2.14783	1.48594	0.0218646	1.34276	1.10662	2.51189
789	18.2	18.4	43.97	38.22	36.78	sp|P40121|CAPG_HUMAN	Macrophage-capping protein OS=Homo sapiens GN=CAPG PE=1 SV=2	HUMAN	10	P40121	GN=CAPG	0.981748	0.992223	1.09648	0.654636	1.07647	0.258226	0.06973	2.29087	0.0666807	0.591562	0.474242	0.115497	1.58489	0.136773	0.751623	0.613762	0.274718	1.48594	0.356451	0.912011	0.57544	0.0886119	1.49968	0.316228	0.862979	0.963829	0.950555	1.47231	0.672977	1.41906	0.887156	0.995397	1.44544	0.608135	1.28233
790	18.17	23.84	52.87	48.09	42.58	sp|P31323|KAP3_HUMAN	cAMP-dependent protein kinase type II-beta regulatory subunit OS=Homo sapiens GN=PRKAR2B PE=1 SV=3	HUMAN	13	P31323	GN=PRKAR2B	0.954993	0.91768	2.44343	0.608135	2.33346	5.24807	0.000205322	1.77011	2.96483	40.1791	6.72977	0.0843612	1.90546	3.53183	51.9996	3.04789	0.171217	1.72187	1.77011	26.0615	3.10456	0.204702	1.8197	1.70608	21.4783	2.37684	0.207859	1.65959	1.43219	23.7684	2.65461	0.173023	1.70608	1.55597	21.677
791	18.17	20.03	58.09	53.94	47.72	sp|P28066|PSA5_HUMAN	Proteasome subunit alpha type-5 OS=Homo sapiens GN=PSMA5 PE=1 SV=3	HUMAN	16	P28066	GN=PSMA5	1.09648	0.36335	1.09648	1	1.20226	1	0.549907	1.14815	0.870964	1.1695	1	0.85661	1.1695	0.855067	1.1695	1.05682	0.601925	1.18032	0.895365	1.27057	0.954993	0.879899	1.15878	0.816582	1.10662	0.937562	0.82048	1.21339	0.772681	1.13763	0.981748	0.70378	1.20226	0.816582	1.18032
792	18.17	18.22	26.3	18.59	18.59	sp|P04003|C4BPA_HUMAN	C4b-binding protein alpha chain OS=Homo sapiens GN=C4BPA PE=1 SV=2	HUMAN	11	P04003	GN=C4BPA	0.990832	0.803801	1.19124	0.630957	1.18032	1.41906	0.114256	1.18032	1.20226	3.25087	1.33045	0.201657	1.20226	1.10662	2.70396	2.03236	0.00671363	1.30617	1.55597	6.30957	1.78649	0.0136624	1.25893	1.41906	5.05825	1.80302	0.015704	1.27057	1.41906	5.05825	1.97697	0.00766631	1.30617	1.51356	5.97035
793	18.15	22.75	20.68	10.04	6.064	sp|Q92621|NU205_HUMAN	Nuclear pore complex protein Nup205 OS=Homo sapiens GN=NUP205 PE=1 SV=3	HUMAN	13	Q92621	GN=NUP205	1.07647	0.931603	1.22462	0.879023	1.59956	0.972747	0.755058	1.33045	0.737904	1.2942	1.03753	0.921355	1.28233	0.809096	1.48594	0.895365	0.623376	1.31826	0.648634	1.18032	0.666807	0.24319	1.40605	0.316228	0.937562	0.831764	0.328025	1.31826	0.57544	1.09648	1.04713	0.806453	1.31826	0.794328	1.48594
794	18.15	21.37	36.64	29.28	21.4	sp|P13645|K1C10_HUMAN	Keratin, type I cytoskeletal 10 OS=Homo sapiens GN=KRT10 PE=1 SV=6	HUMAN	14	P13645	GN=KRT10	1.08643	0.219107	1.2942	0.83946	1.70608	7.04693	0.00844896	1.72187	4.09261	16.7494	6.66807	0.009197	1.72187	3.87258	15.7036	2.0893	0.167772	1.58489	1.31826	3.83707	1.99526	0.225854	1.59956	1.24738	3.34195	1.59956	0.278515	1.52757	1.04713	2.51189	1.59956	0.26806	1.52757	1.04713	2.46604
795	18.13	20	70.41	62.93	48.3	sp|P06748|NPM_HUMAN	Nucleophosmin OS=Homo sapiens GN=NPM1 PE=1 SV=2	HUMAN	21	P06748	GN=NPM1	1.02802	0.519895	1.15878	0.887156	1.23595	0.597035	0.115406	1.31826	0.380189	0.787046	0.758578	0.266431	1.19124	0.608135	0.903649	0.413047	0.0145509	1.5417	0.144544	0.636796	0.340408	0.0278332	1.85353	0.101859	0.630957	0.724436	0.342938	1.22462	0.549541	0.887156	0.416869	0.355476	1.78649	0.277971	0.744732
796	18.12	30.59	39.36	30.38	26.15	sp|P17858|PFKAL_HUMAN	ATP-dependent 6-phosphofructokinase, liver type OS=Homo sapiens GN=PFKL PE=1 SV=6	HUMAN	26	P17858	GN=PFKL	1.04713	0.809768	1.11686	0.937562	1.1695	0.862979	0.102167	1.22462	0.672977	1.05682	0.887156	0.138775	1.19124	0.717794	1.05682	0.937562	0.596224	1.19124	0.765597	1.11686	0.972747	0.994554	1.20226	0.809096	1.1695	0.903649	0.496348	1.09648	0.809096	0.990832	0.946237	0.437957	1.10662	0.83946	1.04713
797	18.12	18.26	46.96	38.18	36.49	sp|P53004|BIEA_HUMAN	Biliverdin reductase A OS=Homo sapiens GN=BLVRA PE=1 SV=2	HUMAN	10	P53004	GN=BLVRA	1.18032	0.34319	1.15878	1.01859	1.61436	1.75388	0.0132122	1.27057	1.38038	2.93765	1.72187	0.0180452	1.25893	1.36773	2.83139	1.52757	0.027925	1.27057	1.20226	2.39883	1.27057	0.137534	1.23595	1.02802	1.83654	1.07647	0.538921	1.21339	0.887156	1.41906	0.990832	0.559201	1.27057	0.765597	1.25893
798	18.11	18.77	81.55	74.76	61.17	sp|P62805|H4_HUMAN	Histone H4 OS=Homo sapiens GN=HIST1H4A PE=1 SV=2	HUMAN	27	P62805	GN=HIST1H4A	0.895365	0.946286	1.1695	0.787046	1.04713	0.465586	0.689927	1.28233	0.376704	0.597035	0.343558	0.407383	1.49968	0.214783	0.515229	3.34195	0.0086083	1.27057	2.63027	5.01187	2.77971	0.00701362	1.23595	2.24905	4.20727	1.33045	0.0825691	1.1695	1.13763	1.67494	0.49204	0.89166	1.27057	0.428549	0.625173
799	18.11	18.23	35.62	24.07	19.77	sp|P48444|COPD_HUMAN	Coatomer subunit delta OS=Homo sapiens GN=ARCN1 PE=1 SV=1	HUMAN	14	P48444	GN=ARCN1	1.1272	0.601992	1.21339	0.928966	1.61436	0.57544	0.0456045	1.51356	0.104713	0.870964	0.717794	0.195301	1.34276	0.291072	0.963829	0.772681	0.394135	1.24738	0.420727	0.963829	0.564937	0.103435	1.44544	0.143219	0.816582	1.25893	0.236326	1.2942	0.972747	1.87068	1.36773	0.120647	1.25893	1.08643	2.1677
800	18.09	18.35	42.79	32.89	25	sp|Q96HC4|PDLI5_HUMAN	PDZ and LIM domain protein 5 OS=Homo sapiens GN=PDLIM5 PE=1 SV=5	HUMAN	14	Q96HC4	GN=PDLIM5	0.887156	0.866038	1.34276	0.654636	1.19124	4.40555	0.00181609	2.37684	1.85353	19.7697	3.66438	0.00172169	2.03236	1.80302	18.0302	4.9204	0.000520723	2.39883	2.05116	19.7697	4.13048	0.0010959	2.208	1.87068	13.0617	3.56451	0.00545896	2.208	1.61436	16.4437	3.90841	0.00946266	2.10863	1.85353	15.9956
801	18.08	18.09	74.89	57.71	56.39	sp|P80723|BASP1_HUMAN	Brain acid soluble protein 1 OS=Homo sapiens GN=BASP1 PE=1 SV=2	HUMAN	9	P80723	GN=BASP1	1.07647	0.42155	1.83654	0.586138	1.67494	5.70164	0.00196072	2.26986	2.51189	14.3219	5.15229	0.0024569	2.22844	2.31206	12.942	0.319154	0.805015	3.0761	0.0711213	0.981748	0.0731139	0.261333	7.51623	0.0158489	0.549541	2.10863	0.182421	1.67494	1.25893	3.66438	2.58226	0.140588	1.75388	1.47231	5.15229
802	18.07	18.9	29.03	16.1	12.92	sp|Q9H3U1|UN45A_HUMAN	Protein unc-45 homolog A OS=Homo sapiens GN=UNC45A PE=1 SV=1	HUMAN	12	Q9H3U1	GN=UNC45A	0.946237	0.582752	1.19124	0.758578	1.1272	0.794328	0.288225	1.33045	0.534564	1.05682	0.751623	0.188984	1.31826	0.487529	0.990832	0.972747	0.784889	1.24738	0.77983	1.21339	0.831764	0.298105	1.21339	0.608135	1.00925	0.642688	0.0323146	1.21339	0.353183	0.77983	0.691831	0.0425842	1.20226	0.440555	0.831764
803	18.06	24.51	40.42	30.55	27.13	sp|P21397|AOFA_HUMAN	Amine oxidase [flavin-containing] A OS=Homo sapiens GN=MAOA PE=1 SV=1	HUMAN	13	P21397	GN=MAOA	0.666807	0.492126	1.43219	0.469894	0.954993	1.38038	0.237721	1.43219	0.963829	2.03236	1.57036	0.0664714	1.38038	1.13763	2.35505	2.31206	0.00179316	1.49968	1.5417	3.66438	2.14783	0.010526	1.51356	1.41906	3.40408	0.107647	0.0344918	3.76704	0.0301995	0.405509	0.0794328	0.00277059	4.69894	0.017378	0.37325
804	18.03	22.78	26.64	17.04	10.81	sp|Q8WUM0|NU133_HUMAN	Nuclear pore complex protein Nup133 OS=Homo sapiens GN=NUP133 PE=1 SV=2	HUMAN	12	Q8WUM0	GN=NUP133	1	0.921939	1.09648	0.912011	1.09648	1.1272	0.290568	1.14815	0.981748	1.30617	1.05682	0.568488	1.1695	0.903649	1.23595	1.04713	0.655929	1.13763	0.92045	1.19124	0.963829	0.717094	1.19124	0.809096	1.14815	0.92045	0.467654	1.18032	0.77983	1.08643	0.963829	0.758568	1.1272	0.847227	1.08643
805	18.02	19.78	18.53	12.88	10.26	sp|P39060|COIA1_HUMAN	Collagen alpha-1(XVIII) chain OS=Homo sapiens GN=COL18A1 PE=1 SV=5	HUMAN	21	P39060	GN=COL18A1	0.895365	0.677896	1.19124	0.660693	1.0666	1.58489	0.087214	1.28233	1.23595	2.65461	1.78649	0.033251	1.23595	1.44544	3.13329	1.57036	0.0602493	1.2942	1.21339	2.58226	1.00925	0.414735	1.40605	0.717794	1.39316	1.20226	0.509933	1.24738	0.963829	1.77011	1.1272	0.434044	1.30617	0.862979	1.5417
806	18.01	21.32	46.45	39.36	37.59	sp|P09012|SNRPA_HUMAN	U1 small nuclear ribonucleoprotein A OS=Homo sapiens GN=SNRPA PE=1 SV=3	HUMAN	14	P09012	GN=SNRPA	0.946237	0.820938	1.39316	0.660693	1.31826	0.816582	0.397996	1.43219	0.496592	1.1695	0.816582	0.406294	1.43219	0.510505	1.1695	0.847227	0.506429	1.41906	0.515229	1.20226	0.496592	0.0919048	1.59956	0.0586138	0.794328	0.816582	0.539974	1.51356	0.448745	1.23595	0.972747	0.984175	1.47231	0.625173	1.43219
807	18	19.78	29.53	23.11	19.42	sp|P35527|K1C9_HUMAN	Keratin, type I cytoskeletal 9 OS=Homo sapiens GN=KRT9 PE=1 SV=3	HUMAN	14	P35527	GN=KRT9	1.22462	0.15242	1.36773	0.895365	2.88403	4.05509	0.000277035	1.72187	2.35505	23.5505	4.36516	0.000153879	1.77011	2.46604	24.8886	2.31206	0.0155121	1.61436	1.43219	12.8233	3.13329	0.0011057	1.70608	1.83654	19.2309	2.33346	0.0359645	1.61436	1.44544	12.2462	2.1677	0.0345483	1.51356	1.43219	13.9316
808	18	18.3	30.09	19.75	15.05	sp|P03952|KLKB1_HUMAN	Plasma kallikrein OS=Homo sapiens GN=KLKB1 PE=1 SV=1	HUMAN	10	P03952	GN=KLKB1	0.981748	0.830537	1.25893	0.758578	1.23595	2.96483	0.00109822	1.43219	2.07014	7.7983	2.85759	0.00132878	1.41906	2.01372	7.51623	2.33346	0.00531264	1.40605	1.65959	5.70164	2.29087	0.00777027	1.35519	1.69044	5.59758	2.07014	0.014158	1.34276	1.5417	4.87528	2.44343	0.00449405	1.40605	1.7378	6.08135
809	17.98	21.31	40.37	29.19	23.19	sp|P26196|DDX6_HUMAN	Probable ATP-dependent RNA helicase DDX6 OS=Homo sapiens GN=DDX6 PE=1 SV=2	HUMAN	11	P26196	GN=DDX6	0.990832	0.920991	1.0666	0.928966	1.05682	1.00925	0.689574	1.07647	0.937562	1.08643	1	0.716306	1.0666	0.937562	1.0666	0.937562	0.271535	1.07647	0.870964	1.00925	0.937562	0.282153	1.08643	0.862979	1.01859	0.963829	0.571265	1.0666	0.903649	1.02802	0.972747	0.709097	1.0666	0.912011	1.03753
810	17.98	20.37	35.71	25.48	22.01	sp|Q9NP81|SYSM_HUMAN	Serine--tRNA ligase, mitochondrial OS=Homo sapiens GN=SARS2 PE=1 SV=1	HUMAN	11	Q9NP81	GN=SARS2	1.1272	0.361654	1.1695	0.963829	1.49968	0.685488	0.299369	1.47231	0.349945	1.00925	0.83946	0.759933	1.40605	0.559758	1.18032	0.580764	0.106886	1.5417	0.272898	0.895365	0.554626	0.0815641	1.51356	0.212814	0.83946	0.737904	0.28099	1.39316	0.436516	1.02802	0.630957	0.218377	1.45881	0.270396	0.92045
811	17.97	21.07	28.07	16.35	8.412	sp|O60610|DIAP1_HUMAN	Protein diaphanous homolog 1 OS=Homo sapiens GN=DIAPH1 PE=1 SV=2	HUMAN	12	O60610	GN=DIAPH1	1.01859	0.851669	1.1695	0.870964	1.25893	0.349945	0.00179769	1.69044	0.0340408	0.591562	0.515229	0.0277012	1.41906	0.157036	0.731139	0.717794	0.211079	1.31826	0.487529	0.946237	0.613762	0.0676181	1.35519	0.291072	0.831764	0.765597	0.258673	1.19124	0.510505	0.912011	0.879023	0.527389	1.19124	0.717794	1.04713
812	17.95	20.28	31.35	18.33	16.4	sp|Q8NBJ5|GT251_HUMAN	Procollagen galactosyltransferase 1 OS=Homo sapiens GN=COLGALT1 PE=1 SV=1	HUMAN	14	Q8NBJ5	GN=COLGALT1	0.92045	0.880469	1.23595	0.666807	1.13763	0.461318	0.00485968	1.45881	0.194089	0.672977	0.608135	0.0189814	1.33045	0.383707	0.809096	0.469894	0.0128407	1.43219	0.175388	0.672977	0.334195	0.00427115	1.69044	0.0831764	0.564937	0.580764	0.0545483	1.34276	0.343558	0.77983	0.413047	0.0194995	1.58489	0.16293	0.654636
813	17.94	20.85	43.25	35.86	29.11	sp|Q16204|CCDC6_HUMAN	Coiled-coil domain-containing protein 6 OS=Homo sapiens GN=CCDC6 PE=1 SV=2	HUMAN	12	Q16204	GN=CCDC6	0.981748	0.918975	1.09648	0.895365	1.07647	0.0937562	6.05287e-05	3.43558	0.011695	0.322107	0.239883	0.000488244	1.80302	0.0328095	0.432514	0.275423	0.000455057	1.77011	0.0787046	0.487529	0.275423	0.000484837	1.61436	0.0539511	0.444631	0.580764	0.0296097	1.2942	0.390841	0.751623	0.660693	0.0789977	1.21339	0.505825	0.801678
814	17.93	18.77	41.43	32.29	29.71	sp|Q12792|TWF1_HUMAN	Twinfilin-1 OS=Homo sapiens GN=TWF1 PE=1 SV=3	HUMAN	10	Q12792	GN=TWF1	1	0.992883	1.31826	0.758578	1.27057	0.483059	0.268366	1.59956	0.0772681	0.772681	0.496592	0.247209	1.6293	0.0636796	0.809096	1.1272	0.701632	1.31826	0.855067	1.61436	1.20226	0.705491	1.5417	0.77983	1.99526	1.38038	0.388933	1.23595	1.11686	1.95884	1.28233	0.424524	1.25893	1.01859	1.8197
815	17.92	18.72	26.93	19.41	14.73	sp|Q9H0A0|NAT10_HUMAN	RNA cytidine acetyltransferase OS=Homo sapiens GN=NAT10 PE=1 SV=2	HUMAN	16	Q9H0A0	GN=NAT10	1.00925	0.887563	1.20226	0.83946	1.80302	0.549541	0.104574	1.70608	0.17378	0.937562	0.452898	0.0558118	1.8197	0.136773	0.824138	0.501187	0.022823	1.57036	0.212814	0.787046	0.457088	0.0195372	1.67494	0.148594	0.765597	0.794328	0.268832	1.52757	0.515229	1.21339	0.855067	0.391525	1.58489	0.559758	1.35519
816	17.91	18.68	52.18	34.47	29.61	sp|P00966|ASSY_HUMAN	Argininosuccinate synthase OS=Homo sapiens GN=ASS1 PE=1 SV=2	HUMAN	18	P00966	GN=ASS1	0.887156	0.9601	1.13763	0.765597	1.00925	0.0660693	2.8703e-07	2.18776	0.0205116	0.144544	0.207014	4.60935e-05	1.48594	0.0711213	0.30761	0.390841	0.000104715	1.39316	0.239883	0.544503	0.313329	0.000174843	1.44544	0.185353	0.452898	0.559758	0.115096	1.28233	0.42462	0.717794	0.586138	0.181424	1.30617	0.444631	0.765597
817	17.88	20.13	38.92	28.86	23.84	sp|Q99829|CPNE1_HUMAN	Copine-1 OS=Homo sapiens GN=CPNE1 PE=1 SV=1	HUMAN	12	Q99829	GN=CPNE1	0.879023	0.608922	1.24738	0.642688	1.09648	1.27057	0.310007	1.31826	0.963829	1.8197	1.11686	0.610911	1.33045	0.83946	1.55597	0.794328	0.537442	1.36773	0.496592	1.08643	0.895365	0.655219	1.24738	0.666807	1.11686	1.01859	0.994408	1.23595	0.824138	1.33045	1.14815	0.531119	1.25893	0.912011	1.61436
818	17.85	20.38	19.27	13.25	10.62	sp|Q92626|PXDN_HUMAN	Peroxidasin homolog OS=Homo sapiens GN=PXDN PE=1 SV=2	HUMAN	13	Q92626	GN=PXDN	0.895365	0.876882	1.15878	0.461318	1.03753	1.1272	0.677839	1.27057	0.887156	1.57036	1.28233	0.488727	1.21339	1.05682	1.99526	0.794328	0.453994	1.31826	0.380189	1.04713	0.704693	0.4488	1.52757	0.155597	1.07647	1.55597	0.136843	1.30617	1.19124	2.77971	1.61436	0.119491	1.34276	1.20226	2.99226
819	17.84	21.06	26.73	17.02	13.43	sp|P06681|CO2_HUMAN	Complement C2 OS=Homo sapiens GN=C2 PE=1 SV=2	HUMAN	14	P06681	GN=C2	1.01859	0.735774	1.38038	0.737904	1.59956	1.83654	0.17094	1.69044	1.08643	5.49541	1.61436	0.450276	1.61436	1	4.65586	2.12814	0.0295989	1.75388	1.21339	6.79204	1.67494	0.187886	1.61436	1.03753	4.28549	2.01372	0.064479	1.70608	1.18032	6.60693	1.94089	0.148465	1.7378	1.11686	5.64937
820	17.83	19.11	48.84	40.59	38.94	sp|P46109|CRKL_HUMAN	Crk-like protein OS=Homo sapiens GN=CRKL PE=1 SV=1	HUMAN	13	P46109	GN=CRKL	1.14815	0.841358	1.25893	0.912011	2.65461	1.88799	0.0946017	1.40605	1.34276	6.60693	1.94089	0.0922344	1.40605	1.38038	6.72977	1.57036	0.226719	1.38038	1.13763	4.83059	1.61436	0.200521	1.38038	1.1695	4.96592	0.972747	0.672856	1.47231	0.636796	1.43219	0.92045	0.694922	1.39316	0.608135	1.28233
821	17.82	18.73	46.2	40.12	29.48	sp|Q08257|QOR_HUMAN	Quinone oxidoreductase OS=Homo sapiens GN=CRYZ PE=1 SV=1	HUMAN	12	Q08257	GN=CRYZ	0.972747	0.486941	1.85353	0.711214	1.80302	3.10456	0.00302621	1.69044	1.83654	34.0408	2.63027	0.00644987	1.6293	1.61436	30.1995	3.80189	0.00095536	1.80302	2.10863	37.6704	2.96483	0.013336	1.7378	1.70608	29.6483	2.12814	0.0144518	1.59956	1.33045	22.08	1.88799	0.0122886	1.52757	1.23595	14.7231
822	17.75	18.11	17.05	9.405	6.495	sp|Q14C86|GAPD1_HUMAN	GTPase-activating protein and VPS9 domain-containing protein 1 OS=Homo sapiens GN=GAPVD1 PE=1 SV=2	HUMAN	11	Q14C86	GN=GAPVD1	0.981748	0.961862	1.09648	0.895365	1.07647	0.870964	0.120153	1.11686	0.77983	0.972747	0.870964	0.168795	1.13763	0.772681	0.990832	0.903649	0.233808	1.08643	0.831764	0.981748	0.937562	0.519962	1.1272	0.831764	1.05682	0.895365	0.195572	1.13763	0.787046	1.01859	0.912011	0.276058	1.13763	0.801678	1.03753
823	17.72	19.72	34.22	24.25	17.28	sp|Q14738|2A5D_HUMAN	Serine/threonine-protein phosphatase 2A 56 kDa regulatory subunit delta isoform OS=Homo sapiens GN=PPP2R5D PE=1 SV=1	HUMAN	12	Q14738	GN=PPP2R5D	0.954993	0.733112	1.20226	0.787046	1.14815	1.49968	0.109123	1.31826	1.13763	2.12814	1.44544	0.175874	1.33045	1.08643	2.07014	1.44544	0.15271	1.28233	1.1272	1.99526	1.23595	0.386691	1.27057	0.972747	1.67494	0.928966	0.55834	1.24738	0.724436	1.15878	0.895365	0.359133	1.31826	0.654636	1.18032
824	17.7	18.37	27.57	20.45	13.54	sp|P41226|UBA7_HUMAN	Ubiquitin-like modifier-activating enzyme 7 OS=Homo sapiens GN=UBA7 PE=1 SV=2	HUMAN	11	P41226	GN=UBA7	0.981748	0.872233	1.08643	0.903649	1.0666	0.824138	0.150727	1.18032	0.685488	0.972747	0.862979	0.333432	1.14815	0.737904	0.990832	0.862979	0.316149	1.1695	0.737904	1.00925	0.816582	0.139398	1.21339	0.666807	0.990832	0.895365	0.489766	1.11686	0.794328	1	0.809096	0.167921	1.1272	0.711214	0.912011
825	17.68	18.12	24.16	18.88	13.15	sp|Q06033|ITIH3_HUMAN	Inter-alpha-trypsin inhibitor heavy chain H3 OS=Homo sapiens GN=ITIH3 PE=1 SV=2	HUMAN	11	Q06033	GN=ITIH3	1.05682	0.759673	1.21339	0.870964	2.42103	1.45881	0.238635	1.35519	1.07647	5.05825	1.52757	0.154515	1.40605	1.08643	6.79204	1.99526	0.0451373	1.39316	1.43219	11.9124	1.77011	0.0837096	1.39316	1.27057	9.54993	1.77011	0.0886633	1.35519	1.30617	9.81748	1.88799	0.051293	1.40605	1.34276	10.3753
826	17.66	22.04	52.09	44.57	34.26	sp|P07585|PGS2_HUMAN	Decorin OS=Homo sapiens GN=DCN PE=1 SV=1	HUMAN	25	P07585	GN=DCN	1.02802	0.805442	1.67494	0.613762	1.70608	8.31764	4.45863e-05	2.46604	3.37287	37.6704	7.24436	9.27361e-05	2.39883	3.01995	34.0408	8.09096	4.63201e-05	2.48886	3.25087	36.6438	7.24436	7.08414e-05	2.39883	3.01995	33.4195	2.14783	0.138708	1.85353	1.15878	6.98232	2.208	0.15637	1.87068	1.18032	4.65586
827	17.63	17.77	41.02	34.47	28.88	sp|P07339|CATD_HUMAN	Cathepsin D OS=Homo sapiens GN=CTSD PE=1 SV=1	HUMAN	14	P07339	GN=CTSD	1.07647	0.968651	1.27057	0.847227	1.72187	0.990832	0.673018	1.38038	0.765597	1.36773	0.895365	0.45309	1.44544	0.679204	1.2942	0.92045	0.63233	1.30617	0.698232	1.20226	0.895365	0.672211	1.30617	0.660693	1.1695	1.45881	0.33957	1.38038	1.05682	2.46604	1.6293	0.243521	1.39316	1.1695	3.76704
828	17.62	17.78	54.1	52.05	46.31	sp|Q9Y224|CN166_HUMAN	UPF0568 protein C14orf166 OS=Homo sapiens GN=C14orf166 PE=1 SV=1	HUMAN	10	Q9Y224	GN=C14orf166	0.928966	0.758965	1.10662	0.83946	1.02802	1.24738	0.124083	1.18032	1.05682	1.51356	1.21339	0.154623	1.15878	1.04713	1.45881	0.972747	0.906346	1.22462	0.794328	1.19124	0.92045	0.822304	1.19124	0.765597	1.09648	1.03753	0.64404	1.1695	0.887156	1.22462	1.04713	0.548887	1.24738	0.83946	1.33045
829	17.61	17.69	45.23	38.59	36.93	sp|P78417|GSTO1_HUMAN	Glutathione S-transferase omega-1 OS=Homo sapiens GN=GSTO1 PE=1 SV=2	HUMAN	11	P78417	GN=GSTO1	1.01859	0.854194	1.1272	0.903649	1.19124	1.64437	0.012318	1.23595	1.33045	2.48886	1.72187	0.0129977	1.20226	1.43219	2.60615	1.34276	0.0972509	1.1695	1.14815	1.85353	1.19124	0.214831	1.18032	1.00925	1.55597	1.18032	0.422734	1.18032	1	1.5417	1.24738	0.314721	1.19124	1.04713	1.67494
830	17.6	17.8	35.11	26.62	20.47	sp|Q15642|CIP4_HUMAN	Cdc42-interacting protein 4 OS=Homo sapiens GN=TRIP10 PE=1 SV=3	HUMAN	10	Q15642	GN=TRIP10	0.83946	0.931569	1.25893	0.465586	1.05682	1.58489	0.0425961	1.30617	1.21339	2.96483	1.5417	0.0217877	1.28233	1.20226	2.93765	1.36773	0.0339784	1.20226	1.13763	2.37684	1.30617	0.0521468	1.24738	1.04713	2.0893	1.5417	0.100015	1.34276	1.14815	2.65461	1.59956	0.0213175	1.30617	1.22462	3.01995
831	17.6	17.71	47.71	38.96	36.25	sp|P31930|QCR1_HUMAN	Cytochrome b-c1 complex subunit 1, mitochondrial OS=Homo sapiens GN=UQCRC1 PE=1 SV=3	HUMAN	14	P31930	GN=UQCRC1	1.15878	0.62565	1.2942	0.895365	1.72187	0.608135	0.0829497	1.70608	0.105682	1.03753	0.92045	0.711484	1.51356	0.570164	1.39316	0.895365	0.717479	1.5417	0.534564	1.38038	0.570164	0.138437	1.64437	0.113763	0.937562	0.946237	0.708215	1.47231	0.625173	1.39316	1.21339	0.651509	1.47231	0.824138	2.05116
832	17.59	19.07	29.97	18.7	12.54	sp|Q9NZ08|ERAP1_HUMAN	Endoplasmic reticulum aminopeptidase 1 OS=Homo sapiens GN=ERAP1 PE=1 SV=3	HUMAN	13	Q9NZ08	GN=ERAP1	1.00925	0.958825	1.22462	0.824138	1.22462	0.937562	0.769238	1.20226	0.751623	1.1272	0.963829	0.759305	1.28233	0.717794	1.23595	0.847227	0.696632	1.28233	0.544503	1.08643	0.928966	0.955797	1.25893	0.654636	1.1695	0.794328	0.213844	1.20226	0.524807	0.954993	0.794328	0.224159	1.25893	0.487529	1
833	17.58	22.7	23.61	15.9	9.38	sp|Q8WVM7|STAG1_HUMAN	Cohesin subunit SA-1 OS=Homo sapiens GN=STAG1 PE=1 SV=3	HUMAN	14	Q8WVM7	GN=STAG1	1.04713	0.425259	1.20226	0.870964	1.33045	1.22462	0.0914343	1.22462	1	1.75388	1.2942	0.115039	1.36773	0.946237	2.0893	0.847227	0.263191	1.34276	0.524807	1.13763	0.937562	0.790935	1.44544	0.597035	1.35519	0.772681	0.273961	1.41906	0.346737	1.09648	0.809096	0.332446	1.40605	0.474242	1.13763
834	17.54	17.67	48.29	41.74	34.89	sp|Q9BWM7|SFXN3_HUMAN	Sideroflexin-3 OS=Homo sapiens GN=SFXN3 PE=1 SV=3	HUMAN	10	Q9BWM7	GN=SFXN3	0.847227	0.681284	1.2942	0.501187	1.09648	2.67917	0.00254714	1.85353	1.44544	12.1339	2.1677	0.0174925	1.69044	1.28233	9.63829	1.6293	0.0930258	1.51356	1.07647	5.01187	1.6293	0.211768	1.51356	1.07647	5.86138	2.44343	0.0162375	1.78649	1.36773	11.1686	2.24905	0.0181851	1.70608	1.31826	9.63829
835	17.51	17.55	41.23	28.13	28.13	sp|P11177|ODPB_HUMAN	Pyruvate dehydrogenase E1 component subunit beta, mitochondrial OS=Homo sapiens GN=PDHB PE=1 SV=3	HUMAN	11	P11177	GN=PDHB	1.00925	0.809845	1.1272	0.895365	1.1695	0.831764	0.48038	1.1695	0.625173	0.972747	0.92045	0.884981	1.14815	0.765597	1.05682	1.08643	0.553277	1.11686	0.972747	1.28233	1.04713	0.689416	1.15878	0.903649	1.25893	1.03753	0.821793	1.1272	0.92045	1.21339	1.01859	0.883309	1.19124	0.855067	1.22462
836	17.5	20.88	30.03	24.19	21.1	sp|Q7Z3D6|CN159_HUMAN	UPF0317 protein C14orf159, mitochondrial OS=Homo sapiens GN=C14orf159 PE=1 SV=2	HUMAN	15	Q7Z3D6	GN=C14orf159	0.981748	0.936775	1.24738	0.787046	1.22462	1.1272	0.583403	1.35519	0.831764	1.64437	0.895365	0.711639	1.35519	0.636796	1.21339	1.24738	0.437829	1.33045	0.937562	1.90546	1.30617	0.341879	1.39316	0.937562	2.01372	0.534564	0.141045	1.58489	0.141906	0.847227	0.549541	0.0890293	1.43219	0.119124	0.787046
837	17.49	18.69	50.81	38.51	33.66	sp|Q15785|TOM34_HUMAN	Mitochondrial import receptor subunit TOM34 OS=Homo sapiens GN=TOMM34 PE=1 SV=2	HUMAN	11	Q15785	GN=TOMM34	1.02802	0.796336	1.07647	0.954993	1.10662	1.02802	0.760195	1.07647	0.954993	1.10662	1.03753	0.634333	1.07647	0.963829	1.11686	1.01859	0.996276	1.07647	0.946237	1.09648	1	0.784948	1.07647	0.928966	1.07647	1.04713	0.528025	1.08643	0.963829	1.13763	1.03753	0.536858	1.09648	0.946237	1.13763
838	17.43	17.68	29.31	21.64	15.85	sp|P54886|P5CS_HUMAN	Delta-1-pyrroline-5-carboxylate synthase OS=Homo sapiens GN=ALDH18A1 PE=1 SV=2	HUMAN	12	P54886	GN=ALDH18A1	1.08643	0.568116	1.2942	0.83946	1.38038	0.148594	0.0053966	2.65461	0.0229087	0.394457	0.188799	0.00323602	2.29087	0.0270396	0.432514	0.428549	0.101236	1.70608	0.169044	0.731139	0.496592	0.16852	1.6293	0.231206	0.809096	0.608135	0.0922598	1.33045	0.405509	0.809096	0.47863	0.0195415	1.36773	0.158489	0.654636
839	17.43	17.64	40.64	30.9	24.16	sp|Q13564|ULA1_HUMAN	NEDD8-activating enzyme E1 regulatory subunit OS=Homo sapiens GN=NAE1 PE=1 SV=1	HUMAN	12	Q13564	GN=NAE1	0.990832	0.894236	1.09648	0.903649	1.08643	1.09648	0.207002	1.11686	0.981748	1.22462	1.10662	0.16505	1.09648	1.00925	1.21339	1.11686	0.129415	1.09648	1.01859	1.22462	1.0666	0.380592	1.11686	0.954993	1.19124	1.01859	0.563614	1.09648	0.928966	1.11686	1	0.732233	1.13763	0.879023	1.13763
840	17.38	20.1	32.46	24.45	20.04	sp|Q13557|KCC2D_HUMAN	Calcium/calmodulin-dependent protein kinase type II subunit delta OS=Homo sapiens GN=CAMK2D PE=1 SV=3	HUMAN	10	Q13557	GN=CAMK2D	0.636796	0.67142	1.67494	0.255859	1.0666	2.44343	0.0217813	1.5417	1.58489	11.4815	2.31206	0.0288611	1.61436	1.43219	10.3753	2.07014	0.0499652	1.45881	1.41906	10.0925	1.8197	0.115784	1.48594	1.22462	8.87156	1.19124	0.40805	1.51356	0.787046	3.13329	1.09648	0.318711	1.52757	0.717794	1.75388
841	17.38	17.49	49.44	40.5	32.68	sp|O14745|NHRF1_HUMAN	Na(+)/H(+) exchange regulatory cofactor NHE-RF1 OS=Homo sapiens GN=SLC9A3R1 PE=1 SV=4	HUMAN	9	O14745	GN=SLC9A3R1	1.15878	0.98662	1.38038	0.83946	2.37684	1.08643	0.819701	1.77011	0.613762	1.59956	0.946237	0.598659	1.41906	0.60256	1.34276	2.67917	0.01208	1.7378	1.5417	12.942	2.26986	0.0171092	1.6293	1.39316	10.666	3.04789	0.00301704	1.75388	1.7378	15.8489	3.01995	0.00441988	1.70608	1.77011	16.7494
842	17.37	17.74	66.5	52.22	40.39	sp|P40429|RL13A_HUMAN	60S ribosomal protein L13a OS=Homo sapiens GN=RPL13A PE=1 SV=2	HUMAN	12	P40429	GN=RPL13A	0.879023	0.329233	1.1695	0.691831	1.02802	0.30479	0.00501637	1.85353	0.0483059	0.564937	0.383707	0.004501	1.58489	0.0679204	0.608135	0.469894	0.0321635	1.51356	0.18197	0.711214	0.524807	0.0541645	1.41906	0.212814	0.744732	0.717794	0.147217	1.28233	0.47863	0.92045	0.801678	0.309569	1.24738	0.549541	1
843	17.36	17.8	50.15	44	37.23	sp|Q13347|EIF3I_HUMAN	Eukaryotic translation initiation factor 3 subunit I OS=Homo sapiens GN=EIF3I PE=1 SV=1	HUMAN	11	Q13347	GN=EIF3I	0.981748	0.818362	1.1272	0.870964	1.10662	1.10662	0.447818	1.21339	0.912011	1.43219	1.11686	0.283125	1.23595	0.903649	1.49968	0.787046	0.785324	1.2942	0.544503	1.01859	0.630957	0.295799	1.39316	0.183654	0.879023	0.772681	0.621981	1.19124	0.529663	0.92045	0.946237	0.647782	1.25893	0.724436	1.19124
844	17.33	18.52	27.58	22.12	16.81	sp|Q12889|OVGP1_HUMAN	Oviduct-specific glycoprotein OS=Homo sapiens GN=OVGP1 PE=2 SV=1	HUMAN	12	Q12889	GN=OVGP1	0.895365	0.615561	1.58489	0.559758	1.41906	1.02802	0.469308	1.55597	0.660693	2.44343	0.654636	0.330809	1.69044	0.331131	1.10662	7.87046	6.53585e-06	1.77011	4.44631	40.1791	6.72977	1.25213e-05	1.77011	3.80189	36.3078	0.299226	0.276366	2.24905	0.0879023	0.672977	0.235505	0.156437	2.14783	0.0636796	0.505825
845	17.32	18.95	35.02	26.27	23.27	sp|Q8NFW8|NEUA_HUMAN	N-acylneuraminate cytidylyltransferase OS=Homo sapiens GN=CMAS PE=1 SV=2	HUMAN	10	Q8NFW8	GN=CMAS	0.887156	0.599466	1.39316	0.501187	1.23595	4.52898	0.000412985	1.80302	2.51189	30.1995	4.16869	0.000625547	1.72187	2.42103	29.9226	2.33346	0.0372024	1.61436	1.44544	14.8594	2.14783	0.0294493	1.52757	1.40605	14.7231	1.85353	0.117993	1.49968	1.23595	11.272	2.10863	0.037311	1.52757	1.38038	13.1826
846	17.25	17.39	61.69	53.64	52.11	sp|Q99714|HCD2_HUMAN	3-hydroxyacyl-CoA dehydrogenase type-2 OS=Homo sapiens GN=HSD17B10 PE=1 SV=3	HUMAN	10	Q99714	GN=HSD17B10	1.14815	0.551849	1.23595	0.928966	1.59956	0.666807	0.228416	1.35519	0.296483	0.903649	0.654636	0.203985	1.36773	0.30761	0.895365	0.765597	0.476276	1.36773	0.420727	1.04713	0.608135	0.27429	1.59956	0.169044	0.972747	0.724436	0.322849	1.2942	0.432514	0.937562	0.847227	0.546447	1.36773	0.570164	1.15878
847	17.22	20.82	53.01	48.12	40.98	sp|P62424|RL7A_HUMAN	60S ribosomal protein L7a OS=Homo sapiens GN=RPL7A PE=1 SV=2	HUMAN	15	P62424	GN=RPL7A	1.27057	0.261088	1.1272	1.1272	1.95884	0.597035	0.102911	1.31826	0.130617	0.787046	0.619441	0.0936185	1.2942	0.167494	0.801678	0.731139	0.377115	1.30617	0.380189	0.954993	0.515229	0.0823099	1.59956	0.0895365	0.824138	0.831764	0.529769	1.20226	0.457088	1	1.00925	0.92336	1.2942	0.77983	1.34276
848	17.22	18.05	40.57	28.88	18.85	sp|Q7L1Q6|BZW1_HUMAN	Basic leucine zipper and W2 domain-containing protein 1 OS=Homo sapiens GN=BZW1 PE=1 SV=1	HUMAN	13	Q7L1Q6	GN=BZW1	1.13763	0.839608	1.24738	0.912011	2.37684	1.20226	0.922647	1.64437	0.731139	2.10863	1.00925	0.613865	1.55597	0.648634	1.61436	0.580764	0.0672508	1.55597	0.115878	0.903649	0.685488	0.195307	1.67494	0.299226	1.14815	1.01859	0.535053	1.58489	0.642688	1.67494	0.765597	0.160843	1.58489	0.448745	1.21339
849	17.21	20.84	58.51	43.36	33.33	sp|Q9NVA2|SEP11_HUMAN	Septin-11 OS=Homo sapiens GN=SEPT11 PE=1 SV=3	HUMAN	14	Q9NVA2	GN=SEPT11	0.809096	0.85212	1.44544	0.124738	1.1695	2.24905	0.447266	1.51356	1.48594	11.4815	1.69044	0.574989	1.38038	1.22462	7.44732	1.7378	0.574167	1.48594	1.1695	7.72681	1.72187	0.536034	1.65959	1.03753	6.91831	1.44544	0.647361	1.80302	0.801678	4.52898	1.39316	0.687166	1.48594	0.937562	4.96592
850	17.21	17.93	28.47	23.67	19.04	sp|P05156|CFAI_HUMAN	Complement factor I OS=Homo sapiens GN=CFI PE=1 SV=2	HUMAN	10	P05156	GN=CFI	0.946237	0.902364	1.14815	0.648634	1.08643	1.67494	0.0815581	1.34276	1.24738	3.90841	1.6293	0.0968554	1.34276	1.21339	3.66438	1.83654	0.0363083	1.30617	1.40605	4.61318	1.64437	0.0773659	1.30617	1.25893	3.83707	1.72187	0.0586314	1.30617	1.31826	4.13048	1.69044	0.0713086	1.38038	1.22462	3.80189
851	17.19	17.82	23.17	15.08	11.86	sp|Q7Z2W4|ZCCHV_HUMAN	Zinc finger CCCH-type antiviral protein 1 OS=Homo sapiens GN=ZC3HAV1 PE=1 SV=3	HUMAN	9	Q7Z2W4	GN=ZC3HAV1	1.03753	0.883233	1.14815	0.903649	1.49968	0.717794	0.25623	1.2942	0.416869	0.928966	0.83946	0.549562	1.2942	0.613762	1.08643	0.724436	0.279661	1.33045	0.448745	0.963829	0.717794	0.526301	1.38038	0.420727	0.990832	0.895365	0.713407	1.30617	0.679204	1.1695	0.758578	0.340452	1.33045	0.496592	1.00925
852	17.17	17.23	39.86	31	27.74	sp|O96019|ACL6A_HUMAN	Actin-like protein 6A OS=Homo sapiens GN=ACTL6A PE=1 SV=1	HUMAN	11	O96019	GN=ACTL6A	0.981748	0.998497	1.1272	0.855067	1.10662	0.765597	0.259716	1.13763	0.619441	0.870964	0.794328	0.342912	1.20226	0.619441	0.954993	0.597035	0.0695234	1.2942	0.356451	0.772681	0.698232	0.274355	1.24738	0.49204	0.870964	0.60256	0.0969656	1.22462	0.409261	0.737904	0.630957	0.119303	1.21339	0.440555	0.765597
853	17.15	20.25	51.85	43.21	34.88	sp|P51665|PSMD7_HUMAN	26S proteasome non-ATPase regulatory subunit 7 OS=Homo sapiens GN=PSMD7 PE=1 SV=2	HUMAN	11	P51665	GN=PSMD7	1	0.87259	1.08643	0.92045	1.08643	1	0.872152	1.13763	0.879023	1.13763	1.02802	0.254866	1.09648	0.937562	1.1272	0.981748	0.739089	1.1272	0.870964	1.10662	1.00925	0.705375	1.13763	0.887156	1.14815	0.963829	0.825832	1.11686	0.862979	1.07647	0.990832	0.956649	1.14815	0.862979	1.13763
854	17.11	18.39	29.32	21.9	15.94	sp|O43747|AP1G1_HUMAN	AP-1 complex subunit gamma-1 OS=Homo sapiens GN=AP1G1 PE=1 SV=5	HUMAN	14	O43747	GN=AP1G1	0.928966	0.593491	1.15878	0.794328	1.07647	0.613762	0.033362	1.41906	0.291072	0.870964	0.591562	0.0223048	1.34276	0.299226	0.794328	0.758578	0.06477	1.21339	0.534564	0.92045	0.772681	0.132121	1.27057	0.524807	0.981748	0.946237	0.52265	1.21339	0.772681	1.14815	0.895365	0.31715	1.15878	0.737904	1.03753
855	17.1	20.59	27.2	19.87	17.75	sp|O95340|PAPS2_HUMAN	Bifunctional 3'-phosphoadenosine 5'-phosphosulfate synthase 2 OS=Homo sapiens GN=PAPSS2 PE=1 SV=2	HUMAN	12	O95340	GN=PAPSS2	1.05682	0.978128	1.31826	0.801678	3.22107	2.65461	0.0238585	1.51356	1.75388	13.4276	2.33346	0.0522193	1.49968	1.55597	11.4815	1.61436	0.325844	1.65959	0.972747	5.7544	1.7378	0.184853	1.48594	1.1695	7.94328	1.64437	0.200174	1.47231	1.11686	7.44732	1.39316	0.401509	1.61436	0.862979	3.49945
856	17.09	17.19	45.45	35.03	32.62	sp|P11766|ADHX_HUMAN	Alcohol dehydrogenase class-3 OS=Homo sapiens GN=ADH5 PE=1 SV=4	HUMAN	12	P11766	GN=ADH5	0.816582	0.861289	1.45881	0.413047	1.19124	5.80764	0.00010988	1.95884	2.96483	44.0555	5.29663	0.000223556	1.85353	2.85759	40.5509	3.87258	0.00115854	1.75388	2.208	30.479	4.2462	0.000944336	1.8197	2.33346	32.8095	2.85759	0.00669833	1.72187	1.65959	21.8776	2.70396	0.00957956	1.64437	1.64437	22.6986
857	17.07	18.43	50	39.29	36.69	sp|O95861|BPNT1_HUMAN	3'(2'),5'-bisphosphate nucleotidase 1 OS=Homo sapiens GN=BPNT1 PE=1 SV=1	HUMAN	10	O95861	GN=BPNT1	1.02802	0.936626	1.27057	0.809096	1.38038	1.51356	0.150465	1.20226	1.25893	2.55859	1.40605	0.206059	1.24738	1.1272	2.35505	0.937562	0.570982	1.39316	0.580764	1.30617	1.03753	0.686435	1.41906	0.731139	1.40605	1.28233	0.454187	1.30617	0.981748	2.01372	1.31826	0.295432	1.31826	1	2.10863
858	17.05	17.14	39.37	31.88	29.62	sp|P21589|5NTD_HUMAN	5'-nucleotidase OS=Homo sapiens GN=NT5E PE=1 SV=1	HUMAN	14	P21589	GN=NT5E	0.903649	0.765172	1.88799	0.487529	1.70608	9.2045	6.76976e-06	2.75423	3.34195	40.9261	8.01678	9.53116e-06	2.67917	2.99226	36.6438	7.72681	1.73091e-05	2.67917	2.88403	39.8107	7.37904	3.12889e-05	2.63027	2.80543	40.5509	2.83139	0.00865749	2.12814	1.33045	13.8038	2.07014	0.0697582	1.87068	1.10662	4.7863
859	17.03	17.38	28.31	17.3	11.47	sp|Q8TEX9|IPO4_HUMAN	Importin-4 OS=Homo sapiens GN=IPO4 PE=1 SV=2	HUMAN	10	Q8TEX9	GN=IPO4	0.895365	0.55791	1.09648	0.794328	0.981748	0.0704693	0.000278917	6.19441	0.0195884	0.436516	0.136773	0.000366689	3.53183	0.0440555	0.483059	0.30761	0.00527173	1.94089	0.115878	0.597035	0.334195	0.00898848	1.92309	0.210863	0.642688	0.619441	0.114249	1.44544	0.420727	0.895365	0.501187	0.0905301	1.64437	0.296483	0.824138
860	17.01	19.59	30.38	28.69	19.41	sp|Q9ULV4|COR1C_HUMAN	Coronin-1C OS=Homo sapiens GN=CORO1C PE=1 SV=1	HUMAN	11	Q9ULV4	GN=CORO1C	1.08643	0.645909	1.15878	0.937562	1.65959	0.895365	0.700974	1.36773	0.660693	1.22462	0.879023	0.990112	1.28233	0.544503	1.1272	2.91072	0.000244928	1.47231	1.97697	9.12011	2.58226	0.000638573	1.43219	1.80302	7.94328	1.09648	0.427479	1.30617	0.83946	1.69044	1.13763	0.285613	1.33045	0.855067	1.64437
861	17	18.46	33.23	20.42	16.39	sp|O60504|VINEX_HUMAN	Vinexin OS=Homo sapiens GN=SORBS3 PE=1 SV=2	HUMAN	10	O60504	GN=SORBS3	0.57544	0.209974	1.49968	0.165959	0.862979	3.7325	4.86772e-05	1.69044	2.208	19.2309	3.56451	0.000110022	1.65959	2.14783	19.2309	4.20727	2.71506e-05	1.65959	2.53513	22.9087	4.05509	3.35138e-05	1.6293	2.48886	22.6986	1.05682	0.787424	1.39316	0.758578	2.33346	0.534564	0.445641	2.0893	0.331131	1.11686
862	16.99	19.66	35.84	26.39	23.97	sp|P17174|AATC_HUMAN	Aspartate aminotransferase, cytoplasmic OS=Homo sapiens GN=GOT1 PE=1 SV=3	HUMAN	10	P17174	GN=GOT1	1.02802	0.962994	1.23595	0.831764	1.34276	0.92045	0.550076	1.38038	0.642688	1.27057	0.862979	0.474626	1.2942	0.586138	1.11686	1	0.814691	1.40605	0.711214	1.41906	0.758578	0.322122	1.52757	0.328095	1.15878	0.559758	0.0587093	1.5417	0.16293	0.862979	0.57544	0.0567782	1.6293	0.16293	0.937562
863	16.98	17.73	29.05	18.58	13.51	sp|O00186|STXB3_HUMAN	Syntaxin-binding protein 3 OS=Homo sapiens GN=STXBP3 PE=1 SV=2	HUMAN	8	O00186	GN=STXBP3	1.07647	0.692999	1.1695	0.92045	1.38038	1.78649	0.0109864	1.30617	1.36773	3.49945	1.97697	0.00260253	1.31826	1.49968	3.94457	1.88799	0.0068982	1.30617	1.44544	3.7325	1.69044	0.0186365	1.28233	1.31826	3.19154	1.41906	0.0655056	1.24738	1.13763	2.42103	1.52757	0.045697	1.24738	1.22462	2.72898
864	16.97	17.08	54.13	50	40.83	sp|Q15907|RB11B_HUMAN	Ras-related protein Rab-11B OS=Homo sapiens GN=RAB11B PE=1 SV=4	HUMAN	10	Q15907	GN=RAB11B	1.04713	0.503491	1.11686	0.937562	1.1695	0.990832	0.940821	1.1695	0.847227	1.15878	0.981748	0.884274	1.1695	0.83946	1.14815	1.01859	0.733816	1.1272	0.903649	1.14815	1.00925	0.799356	1.11686	0.903649	1.1272	1.05682	0.435792	1.11686	0.946237	1.18032	1.02802	0.658827	1.11686	0.92045	1.14815
865	16.94	17.15	25.11	15.93	11.5	sp|Q12959|DLG1_HUMAN	Disks large homolog 1 OS=Homo sapiens GN=DLG1 PE=1 SV=2	HUMAN	9	Q12959	GN=DLG1	0.946237	0.819687	1.10662	0.855067	1.04713	0.963829	0.810181	1.13763	0.847227	1.09648	0.937562	0.710769	1.10662	0.847227	1.03753	0.963829	0.823001	1.10662	0.870964	1.0666	0.895365	0.471843	1.1272	0.794328	1.00925	0.990832	0.911133	1.15878	0.855067	1.14815	1.03753	0.661358	1.19124	0.870964	1.23595
866	16.92	33.93	80.82	77.96	65.31	sp|P27348|1433T_HUMAN	14-3-3 protein theta OS=Homo sapiens GN=YWHAQ PE=1 SV=1	HUMAN	32	P27348	GN=YWHAQ	0.895365	0.68557	1.19124	0.597035	1.0666	2.60615	0.00446586	1.45881	1.78649	6.85488	2.33346	0.0140417	1.43219	1.6293	5.80764	1.75388	0.0956395	1.34276	1.30617	3.80189	1.52757	0.208553	1.28233	1.19124	3.10456	1.51356	0.145173	1.2942	1.1695	2.96483	1.75388	0.0632186	1.34276	1.30617	3.94457
867	16.9	21.16	19.17	9.636	5.279	sp|P49750|YLPM1_HUMAN	YLP motif-containing protein 1 OS=Homo sapiens GN=YLPM1 PE=1 SV=3	HUMAN	11	P49750	GN=YLPM1	0.972747	0.774697	1.0666	0.912011	1.03753	1.00925	0.918981	1.10662	0.912011	1.11686	1.01859	0.900291	1.07647	0.946237	1.09648	0.963829	0.532512	1.07647	0.895365	1.03753	0.972747	0.892975	1.07647	0.903649	1.04713	1.01859	0.730386	1.08643	0.937562	1.10662	1.01859	0.728072	1.07647	0.946237	1.09648
868	16.9	17.81	36.24	22.05	18.12	sp|Q9UH65|SWP70_HUMAN	Switch-associated protein 70 OS=Homo sapiens GN=SWAP70 PE=1 SV=1	HUMAN	10	Q9UH65	GN=SWAP70	0.879023	0.663089	1.18032	0.704693	1.03753	1.00925	0.945452	1.18032	0.855067	1.19124	1.02802	0.769322	1.22462	0.83946	1.25893	1.14815	0.577112	1.19124	0.963829	1.43219	1.24738	0.262259	1.1695	1.0666	1.5417	1.43219	0.0796368	1.15878	1.23595	1.78649	1.5417	0.0504743	1.20226	1.28233	1.99526
869	16.9	17.05	68.56	59.28	54.64	sp|P00568|KAD1_HUMAN	Adenylate kinase isoenzyme 1 OS=Homo sapiens GN=AK1 PE=1 SV=3	HUMAN	14	P00568	GN=AK1	0.608135	0.0997644	1.44544	0.164437	0.879023	4.44631	0.000194937	1.80302	2.46604	19.2309	4.01791	0.000249769	1.7378	2.31206	17.8649	3.13329	0.000991775	1.65959	1.88799	14.1906	2.75423	0.00116248	1.59956	1.72187	12.7057	2.1677	0.0264951	1.55597	1.39316	7.65597	1.95884	0.226524	1.49968	1.30617	5.01187
870	16.88	18.54	75	45.59	34.8	sp|P52565|GDIR1_HUMAN	Rho GDP-dissociation inhibitor 1 OS=Homo sapiens GN=ARHGDIA PE=1 SV=3	HUMAN	10	P52565	GN=ARHGDIA	1.14815	0.81196	1.13763	1.00925	1.48594	2.44343	0.0268267	1.55597	1.57036	3.94457	2.18776	0.0704598	1.48594	1.47231	3.31131	1.49968	0.167214	1.28233	1.1695	2.14783	1.44544	0.202298	1.24738	1.15878	2.0893	1.55597	0.161763	1.31826	1.18032	2.33346	1.87068	0.0701243	1.40605	1.33045	2.88403
871	16.87	17.84	47.46	44.67	33.76	sp|Q92597|NDRG1_HUMAN	Protein NDRG1 OS=Homo sapiens GN=NDRG1 PE=1 SV=1	HUMAN	12	Q92597	GN=NDRG1	0.963829	0.630942	1.1695	0.809096	1.1272	1.6293	0.0507191	1.24738	1.30617	2.39883	1.31826	0.136096	1.25893	1.04713	1.77011	0.704693	0.244358	1.25893	0.340408	0.887156	0.539511	0.077283	1.41906	0.135519	0.765597	0.672977	0.222945	1.33045	0.301995	0.895365	0.685488	0.403745	1.30617	0.37325	0.895365
872	16.86	18.2	41.08	28.45	23.4	sp|O00567|NOP56_HUMAN	Nucleolar protein 56 OS=Homo sapiens GN=NOP56 PE=1 SV=4	HUMAN	13	O00567	GN=NOP56	0.801678	0.338088	1.33045	0.42462	1.0666	0.524807	0.150663	1.58489	0.270396	0.831764	0.731139	0.292662	1.2942	0.47863	0.946237	0.554626	0.0790313	1.41906	0.118032	0.787046	0.613762	0.106288	1.39316	0.194089	0.855067	1.11686	0.822942	1.30617	0.855067	1.57036	0.981748	0.709791	1.39316	0.691831	1.36773
873	16.83	26.35	75.2	65.45	61.79	sp|Q04917|1433F_HUMAN	14-3-3 protein eta OS=Homo sapiens GN=YWHAH PE=1 SV=4	HUMAN	23	Q04917	GN=YWHAH	1	0.888915	1.13763	0.879023	1.14815	0.824138	0.21338	1.20226	0.625173	0.990832	0.751623	0.0658495	1.1695	0.570164	0.879023	0.990832	0.967443	1.21339	0.831764	1.20226	0.855067	0.55016	1.19124	0.679204	1.01859	0.831764	0.278955	1.14815	0.660693	0.954993	0.862979	0.618809	1.1695	0.691831	1.00925
874	16.81	44.99	81.9	73.93	70.55	sp|P01859|IGHG2_HUMAN	Immunoglobulin heavy constant gamma 2 OS=Homo sapiens GN=IGHG2 PE=1 SV=2	HUMAN	76	P01859	GN=IGHG2	3.37287	0.890934	1.36773	2.46604	4.48745	30.761	0.0355465	2.10863	14.5881	42.0727	23.3346	0.0271129	1.88799	12.3595	31.9154	31.3329	0.0196333	2.0893	14.9968	42.8549	27.0396	0.0372929	2.208	12.2462	36.9828	28.8403	0.018272	2.14783	13.4276	39.4457	31.3329	0.016435	2.208	14.1906	43.2514
875	16.81	17.56	23.43	11.23	6.593	sp|P35573|GDE_HUMAN	Glycogen debranching enzyme OS=Homo sapiens GN=AGL PE=1 SV=3	HUMAN	10	P35573	GN=AGL	1	0.908608	1.28233	0.77983	1.31826	0.672977	0.108914	1.40605	0.258226	0.946237	0.831764	0.377901	1.2942	0.591562	1.07647	1.31826	0.267388	1.21339	1.08643	1.92309	1.40605	0.212745	1.38038	1.01859	2.208	0.946237	0.675496	1.38038	0.679204	1.30617	0.887156	0.476501	1.33045	0.642688	1.18032
876	16.8	17.06	45.75	32.5	21.75	sp|P36507|MP2K2_HUMAN	Dual specificity mitogen-activated protein kinase kinase 2 OS=Homo sapiens GN=MAP2K2 PE=1 SV=1	HUMAN	9	P36507	GN=MAP2K2	1	0.950603	1.18032	0.847227	1.18032	0.990832	0.838778	1.21339	0.816582	1.20226	0.990832	0.82226	1.31826	0.751623	1.30617	0.981748	0.989464	1.23595	0.794328	1.21339	1.00925	0.935912	1.33045	0.758578	1.34276	0.903649	0.771817	1.34276	0.672977	1.21339	0.946237	0.978	1.38038	0.685488	1.30617
877	16.79	18.72	46.86	40.88	34.28	sp|P11908|PRPS2_HUMAN	Ribose-phosphate pyrophosphokinase 2 OS=Homo sapiens GN=PRPS2 PE=1 SV=2	HUMAN	11	P11908	GN=PRPS2	1.13763	0.614448	1.22462	0.928966	2.18776	2.53513	0.0297652	1.51356	1.67494	8.09096	2.0893	0.0873869	1.44544	1.44544	6.42688	1.14815	0.812134	1.28233	0.895365	2.65461	1.04713	0.850603	1.58489	0.660693	1.65959	0.57544	0.192289	1.72187	0.108643	0.990832	0.591562	0.251282	1.7378	0.205116	1.02802
878	16.78	17.74	61.81	50.69	40.28	sp|P27105|STOM_HUMAN	Erythrocyte band 7 integral membrane protein OS=Homo sapiens GN=STOM PE=1 SV=3	HUMAN	17	P27105	GN=STOM	0.772681	0.870764	1.34276	0.47863	1.03753	2.33346	0.0122372	1.5417	1.51356	11.4815	2.22844	0.0191144	1.52757	1.45881	10.0925	2.58226	0.00373909	1.58489	1.6293	12.4738	2.58226	0.00484774	1.58489	1.6293	12.942	1.83654	0.0617962	1.47231	1.24738	7.17794	1.83654	0.133265	1.48594	1.23595	5.80764
879	16.77	18.43	63.96	47.3	36.94	sp|P08263|GSTA1_HUMAN	Glutathione S-transferase A1 OS=Homo sapiens GN=GSTA1 PE=1 SV=3	HUMAN	11	P08263	GN=GSTA1	0.432514	0.429104	2.10863	0.121339	0.912011	21.677	0.152469	2.63027	8.24138	47.863	19.4089	0.165679	2.72898	7.11213	44.0555	8.01678	0.26584	2.85759	2.80543	18.197	8.62979	0.251054	2.70396	3.19154	19.5884	4.2462	0.319919	2.33346	1.8197	8.55067	2.80543	0.343077	1.85353	1.51356	5.34564
880	16.75	19.21	28.64	19.79	14.55	sp|Q9Y2D5|AKAP2_HUMAN	A-kinase anchor protein 2 OS=Homo sapiens GN=AKAP2 PE=1 SV=3	HUMAN	11	Q9Y2D5	GN=AKAP2	0.895365	0.61076	1.21339	0.642688	1.08643	1.6293	0.0409582	1.27057	1.28233	3.98107	1.52757	0.0759431	1.33045	1.14815	3.46737	1.99526	0.0104949	1.39316	1.43219	5.34564	1.95884	0.0123902	1.35519	1.44544	5.19996	1.30617	0.326491	1.27057	1.02802	2.63027	1.25893	0.402682	1.27057	0.990832	2.48886
881	16.75	18.58	45.65	36.23	32.25	sp|Q9NQR4|NIT2_HUMAN	Omega-amidase NIT2 OS=Homo sapiens GN=NIT2 PE=1 SV=1	HUMAN	11	Q9NQR4	GN=NIT2	1.00925	0.980688	1.13763	0.887156	1.1695	1.24738	0.295928	1.20226	1.03753	1.65959	1.35519	0.189396	1.22462	1.10662	1.85353	1.13763	0.586212	1.25893	0.903649	1.52757	1.01859	0.75509	1.31826	0.772681	1.36773	1.13763	0.500545	1.24738	0.912011	1.51356	1.1695	0.532278	1.25893	0.928966	1.58489
882	16.73	20.49	55.6	43.24	35.52	sp|Q9BZG1|RAB34_HUMAN	Ras-related protein Rab-34 OS=Homo sapiens GN=RAB34 PE=1 SV=1	HUMAN	11	Q9BZG1	GN=RAB34	1.38038	0.302027	1.35519	1.01859	9.0365	2.96483	0.00309117	1.64437	1.80302	29.9226	2.80543	0.00355174	1.64437	1.70608	28.3139	2.14783	0.0262945	1.45881	1.47231	22.9087	2.10863	0.0234515	1.49968	1.40605	20.5116	1.92309	0.0283556	1.40605	1.36773	20.893	1.44544	0.0464609	1.57036	0.92045	7.11213
883	16.72	19.22	24.4	13.36	9.04	sp|Q66K14|TBC9B_HUMAN	TBC1 domain family member 9B OS=Homo sapiens GN=TBC1D9B PE=1 SV=3	HUMAN	10	Q66K14	GN=TBC1D9B	0.963829	0.872586	1.18032	0.772681	1.13763	1.44544	0.147975	1.25893	1.14815	2.42103	1.30617	0.305763	1.2942	1.00925	2.0893	0.92045	0.675293	1.40605	0.60256	1.2942	1.02802	0.83255	1.41906	0.724436	1.44544	0.92045	0.722612	1.31826	0.642688	1.21339	0.855067	0.641123	1.2942	0.529663	1.10662
884	16.69	18.22	42.35	32.71	26.59	sp|P22234|PUR6_HUMAN	Multifunctional protein ADE2 OS=Homo sapiens GN=PAICS PE=1 SV=3	HUMAN	17	P22234	GN=PAICS	1.03753	0.777084	1.1272	0.92045	1.19124	0.440555	0.000864189	1.45881	0.253513	0.642688	0.515229	0.00315428	1.36773	0.299226	0.704693	0.461318	0.00204615	1.45881	0.263027	0.672977	0.487529	0.0250447	1.57036	0.275423	0.765597	0.724436	0.0480238	1.25893	0.534564	0.912011	0.625173	0.0370543	1.30617	0.432514	0.816582
885	16.69	17.52	22.22	14.64	12.15	sp|Q6VY07|PACS1_HUMAN	Phosphofurin acidic cluster sorting protein 1 OS=Homo sapiens GN=PACS1 PE=1 SV=2	HUMAN	11	Q6VY07	GN=PACS1	1.1272	0.746297	1.36773	0.824138	1.69044	1.59956	0.23302	1.45881	1.09648	2.91072	1.43219	0.396162	1.36773	1.04713	2.75423	1.11686	0.880732	1.35519	0.824138	1.64437	0.954993	0.921315	1.35519	0.672977	1.2942	1.49968	0.283309	1.41906	1.05682	2.72898	1.64437	0.195275	1.43219	1.14815	3.25087
886	16.67	16.78	53.9	42.71	36.95	sp|P54920|SNAA_HUMAN	Alpha-soluble NSF attachment protein OS=Homo sapiens GN=NAPA PE=1 SV=3	HUMAN	10	P54920	GN=NAPA	0.972747	0.980999	1.09648	0.870964	1.0666	0.990832	0.833067	1.19124	0.831764	1.18032	0.855067	0.723592	1.27057	0.630957	1.08643	0.816582	0.386583	1.33045	0.554626	1.08643	0.685488	0.220552	1.48594	0.409261	1.01859	0.390841	0.0238862	1.52757	0.0501187	0.597035	0.224905	0.00656038	2.31206	0.0214783	0.519996
887	16.66	22.23	18.82	9.881	5.484	sp|Q15154|PCM1_HUMAN	Pericentriolar material 1 protein OS=Homo sapiens GN=PCM1 PE=1 SV=4	HUMAN	13	Q15154	GN=PCM1	0.765597	0.687405	1.43219	0.461318	1.09648	0.483059	0.0983114	1.78649	0.118032	0.862979	0.580764	0.131488	1.64437	0.165959	0.954993	1	0.999093	1.43219	0.698232	1.59956	1.33045	0.26356	1.5417	0.862979	2.24905	2.01372	0.0351373	1.65959	1.21339	4.48745	1.90546	0.0641609	1.57036	1.21339	4.01791
888	16.66	17.97	23.5	14.7	11.81	sp|Q9UBC2|EP15R_HUMAN	Epidermal growth factor receptor substrate 15-like 1 OS=Homo sapiens GN=EPS15L1 PE=1 SV=1	HUMAN	12	Q9UBC2	GN=EPS15L1	0.990832	0.9765	1.09648	0.903649	1.08643	1.11686	0.215399	1.1272	0.990832	1.25893	1.08643	0.28285	1.15878	0.937562	1.25893	1.10662	0.257732	1.09648	1.00925	1.21339	1.00925	0.736505	1.09648	0.92045	1.10662	0.972747	0.959217	1.11686	0.870964	1.08643	0.990832	0.948384	1.10662	0.895365	1.09648
889	16.64	18.21	48.25	33.77	22.15	sp|O00232|PSD12_HUMAN	26S proteasome non-ATPase regulatory subunit 12 OS=Homo sapiens GN=PSMD12 PE=1 SV=3	HUMAN	10	O00232	GN=PSMD12	1.00925	0.912342	1.18032	0.855067	1.21339	0.77983	0.100655	1.19124	0.580764	0.928966	0.847227	0.215871	1.28233	0.60256	1.08643	0.903649	0.392993	1.27057	0.685488	1.14815	0.816582	0.286796	1.33045	0.534564	1.08643	0.809096	0.256375	1.21339	0.580764	0.981748	0.870964	0.490257	1.22462	0.660693	1.0666
890	16.59	17.18	30.21	18.51	12.91	sp|Q14566|MCM6_HUMAN	DNA replication licensing factor MCM6 OS=Homo sapiens GN=MCM6 PE=1 SV=1	HUMAN	10	Q14566	GN=MCM6	1.01859	0.771435	1.07647	0.946237	1.10662	0.436516	0.020445	1.48594	0.280543	0.648634	0.570164	0.0124007	1.41906	0.390841	0.809096	0.42462	0.0402931	1.48594	0.260615	0.630957	0.469894	0.0723295	1.48594	0.310456	0.698232	0.501187	0.0545896	1.45881	0.337287	0.731139	0.285759	0.132571	1.5417	0.161436	0.440555
891	16.57	16.83	29.93	15.64	11.58	sp|P46087|NOP2_HUMAN	Probable 28S rRNA (cytosine(4447)-C(5))-methyltransferase OS=Homo sapiens GN=NOP2 PE=1 SV=2	HUMAN	8	P46087	GN=NOP2	0.954993	0.796869	1.14815	0.809096	1.09648	0.334195	0.00113152	1.70608	0.0597035	0.570164	0.457088	0.00585455	1.48594	0.139316	0.679204	0.316228	0.000240662	1.7378	0.0510505	0.549541	0.469894	0.00516269	1.58489	0.161436	0.744732	0.855067	0.551187	1.25893	0.642688	1.07647	0.847227	0.375152	1.28233	0.619441	1.08643
892	16.56	18.11	22.4	17.98	12.48	sp|Q12860|CNTN1_HUMAN	Contactin-1 OS=Homo sapiens GN=CNTN1 PE=1 SV=1	HUMAN	11	Q12860	GN=CNTN1	0.879023	0.683721	1.49968	0.519996	1.31826	5.19996	1.18463e-05	1.97697	2.63027	28.8403	4.74242	2.33758e-05	1.95884	2.42103	27.5423	1.80302	0.197687	1.69044	1.0666	10	1.95884	0.104098	1.75388	1.11686	9.12011	2.83139	0.00171134	1.8197	1.55597	17.5388	3.01995	0.00125739	1.87068	1.61436	18.5353
893	16.56	17.2	36.42	24.11	17.77	sp|P49321|NASP_HUMAN	Nuclear autoantigenic sperm protein OS=Homo sapiens GN=NASP PE=1 SV=2	HUMAN	14	P49321	GN=NASP	0.954993	0.92442	1.15878	0.704693	1.10662	0.524807	0.00131979	1.48594	0.299226	0.77983	0.534564	0.000896456	1.51356	0.313329	0.809096	0.483059	0.000544835	1.57036	0.242103	0.758578	0.42462	0.000590248	1.67494	0.218776	0.711214	0.363078	0.000130505	1.59956	0.110662	0.580764	0.194089	0.0111899	1.88799	0.0369828	0.366438
894	16.56	16.75	55.94	50	41.09	sp|P05452|TETN_HUMAN	Tetranectin OS=Homo sapiens GN=CLEC3B PE=1 SV=3	HUMAN	11	P05452	GN=CLEC3B	1.03753	0.617383	1.41906	0.731139	2.65461	5.86138	0.00197582	2.0893	2.80543	43.2514	5.10505	0.00525683	2.10863	2.42103	39.4457	3.53183	0.0228769	1.88799	1.87068	33.7287	3.19154	0.0366601	1.75388	1.8197	35.9749	1.7378	0.550735	1.78649	0.972747	18.3654	2.22844	0.174861	1.85353	1.20226	10.5682
[truncated: 4,066 more rows]

## Sheet: run.2
Table S1. Proteomic raw data of HGSC group 113.
[truncated: 4,991 more rows]
