# Supplementary material for: Asparagine Synthetase and Filamin A Have Different Roles in Ovarian Cancer
Source: Front Oncol. 2019 Oct 18;9:1072. doi: 10.3389/fonc.2019.01072 (PMC6813569; doi:10.3389/fonc.2019.01072)
Supplement: Supplementary file 3 [file Table_3.XLSX]

## Sheet: run.1
N	Unused	Total	%Cov	%Cov(50)	%Cov(95)	Accession	Name	Species	Peptides(95%)	Citable Accession	Gene Name	113:119	PVal 113:119	EF 113:119	LowerCI 113:119	UpperCI 113:119	114:119	PVal 114:119	EF 114:119	LowerCI 114:119	UpperCI 114:119	115:119	PVal 115:119	EF 115:119	LowerCI 115:119	UpperCI 115:119	116:119	PVal 116:119	EF 116:119	LowerCI 116:119	UpperCI 116:119	117:119	PVal 117:119	EF 117:119	LowerCI 117:119	UpperCI 117:119	118:119	PVal 118:119	EF 118:119	LowerCI 118:119	UpperCI 118:119	121:119	PVal 121:119	EF 121:119	LowerCI 121:119	UpperCI 121:119
1	408.47	408.47	65.5	54.89	46.71	sp|Q15149|PLEC_HUMAN	Plectin OS=Homo sapiens GN=PLEC PE=1 SV=3	HUMAN	245	Q15149	GN=PLEC	0.187068	0	2.0893	0.105682	0.390841	0.161436	0	2.208	0.0809096	0.356451	0.280543	0	1.64437	0.169044	0.461318	0.296483	0	1.58489	0.17378	0.469894	0.49204	0	1.24738	0.376704	0.613762	0.394457	0	1.41906	0.277971	0.559758	0.981748	0.283806	1.05682	0.92045	1.03753
2	359.2	358.7	82.61	69.97	56.26	sp|Q09666|AHNK_HUMAN	Neuroblast differentiation-associated protein AHNAK OS=Homo sapiens GN=AHNAK PE=1 SV=2	HUMAN	222	Q09666	GN=AHNAK	0.125893	0	3.66438	0.0398107	0.461318	0.164437	0	2.93765	0.0501187	0.483059	1.33045	4.69044e-09	1.1272	1.18032	1.57036	1.15878	0.000980636	1.08643	1.0666	1.31826	2.0893	0	1.24738	1.67494	2.65461	1.65959	0	1.18032	1.40605	2.07014	1.05682	0.0481404	1.05682	1	1.10662
3	287.57	285.96	66.41	58.58	53.32	sp|P12111|CO6A3_HUMAN	Collagen alpha-3(VI) chain OS=Homo sapiens GN=COL6A3 PE=1 SV=5	HUMAN	270	P12111	GN=COL6A3	0.119124	0	2.58226	0.0772681	0.30761	0.092045	2.22045e-16	2.63027	0.0625173	0.242103	2.48886	0	1.35519	1.83654	3.87258	2.24905	6.25455e-12	1.2942	1.7378	3.56451	3.53183	0	1.40605	2.51189	5.49541	2.88403	2.45754e-10	1.35519	2.12814	4.57088	0.772681	0.622103	1.05682	0.724436	0.816582
4	254.6	253.04	72.08	66.38	60.63	sp|P21333|FLNA_HUMAN	Filamin-A OS=Homo sapiens GN=FLNA PE=1 SV=4	HUMAN	234	P21333	GN=FLNA	0.151356	7.91101e-12	2.70396	0.0597035	0.409261	0.110662	2.22045e-16	2.83139	0.0413047	0.313329	2.01372	4.77125e-07	1.34276	1.49968	3.63078	1.80302	8.373e-05	1.31826	1.36773	3.19154	6.42688	0	1.65959	3.87258	14.9968	5.91562	0	1.65959	3.56451	13.8038	1.0666	0.726979	1.11686	0.954993	1.19124
5	229.64	232.09	72.5	64.49	56.38	sp|P35579|MYH9_HUMAN	Myosin-9 OS=Homo sapiens GN=MYH9 PE=1 SV=4	HUMAN	171	P35579	GN=MYH9	1.35519	0.141305	1.14815	1.18032	1.57036	1.5417	0.0333528	1.22462	1.25893	1.83654	0.564937	0.112127	1.40605	0.420727	0.794328	0.613762	0.0526178	1.2942	0.515229	0.794328	1.41906	0.0897213	1.20226	1.18032	1.69044	0.946237	0.722475	1.08643	0.870964	1.02802	1.20226	0.236036	1.11686	1.07647	1.41906
6	209.23	210.73	43.24	32.01	25.94	sp|Q14204|DYHC1_HUMAN	Cytoplasmic dynein 1 heavy chain 1 OS=Homo sapiens GN=DYNC1H1 PE=1 SV=5	HUMAN	121	Q14204	GN=DYNC1H1	0.855067	0.210808	1.10662	0.731139	0.946237	0.879023	0.198661	1.09648	0.794328	0.963829	1.2942	0.0332772	1.15878	1.11686	1.49968	1.27057	0.100068	1.15878	1.09648	1.47231	1.65959	5.39872e-06	1.25893	1.31826	2.07014	1.35519	0.00347178	1.1695	1.15878	1.57036	1.1695	0.340598	1.11686	1.04713	1.33045
7	194.69	193.97	52.99	47.86	41.72	sp|Q99715|COCA1_HUMAN	Collagen alpha-1(XII) chain OS=Homo sapiens GN=COL12A1 PE=1 SV=2	HUMAN	182	Q99715	GN=COL12A1	0.394457	0.0138238	1.52757	0.222844	0.60256	0.248886	4.22072e-05	1.75388	0.127057	0.436516	11.3763	0	1.92309	5.91562	29.9226	10.4713	0	1.94089	5.39511	28.5759	2.14783	0.486874	1.38038	1.55597	4.48745	2.91072	5.93455e-09	1.51356	1.92309	5.49541	0.765597	0.958206	1.13763	0.679204	0.870964
8	193.43	195.74	65.29	53.28	46.48	sp|Q13813|SPTN1_HUMAN	Spectrin alpha chain, non-erythrocytic 1 OS=Homo sapiens GN=SPTAN1 PE=1 SV=3	HUMAN	143	Q13813	GN=SPTAN1	0.483059	2.13685e-07	1.43219	0.0816582	0.691831	0.409261	1.17632e-10	1.58489	0.0549541	0.648634	2.39883	0	1.28233	1.87068	5.24807	2.26986	0	1.27057	1.78649	5.05825	1.58489	8.03291e-11	1.1695	1.35519	2.99226	1.52757	1.95514e-08	1.15878	1.31826	2.67917	1.00925	0.635614	1.1272	0.895365	1.18032
9	192.53	193.36	61.38	51.57	45.47	sp|Q01082|SPTB2_HUMAN	Spectrin beta chain, non-erythrocytic 1 OS=Homo sapiens GN=SPTBN1 PE=1 SV=2	HUMAN	124	Q01082	GN=SPTBN1	0.452898	6.7348e-07	1.58489	0.083946	0.717794	0.440555	1.73893e-06	1.57036	0.0765597	0.691831	3.37287	0	1.45881	2.31206	8.01678	3.0761	0	1.43219	2.14783	7.31139	2.24905	4.21885e-15	1.33045	1.69044	4.96592	2.07014	6.83142e-12	1.33045	1.55597	4.2462	0.862979	0.694765	1.14815	0.758578	0.990832
10	191.55	192.48	41.18	31.56	25.2	sp|P04114|APOB_HUMAN	Apolipoprotein B-100 OS=Homo sapiens GN=APOB PE=1 SV=2	HUMAN	111	P04114	GN=APOB	0.469894	2.14846e-07	1.55597	0.0772681	0.731139	0.420727	2.93384e-08	1.64437	0.0772681	0.691831	1.49968	1.77359e-05	1.19124	1.25893	2.14783	1.31826	0.00740126	1.15878	1.13763	1.67494	2.91072	0	1.38038	2.10863	5.34564	2.65461	0	1.35519	1.95884	4.83059	0.963829	0.57055	1.13763	0.794328	1.09648
11	188.83	189.32	61.59	53.8	49.31	sp|Q9Y490|TLN1_HUMAN	Talin-1 OS=Homo sapiens GN=TLN1 PE=1 SV=3	HUMAN	140	Q9Y490	GN=TLN1	0.937562	0.712989	1.1272	0.816582	1.05682	0.870964	0.513018	1.15878	0.737904	1.00925	2.75423	9.99201e-15	1.58489	1.7378	8.79023	2.65461	1.21148e-12	1.57036	1.69044	9.0365	4.48745	0	1.77011	2.53513	15.2757	3.90841	0	1.72187	2.26986	13.3045	1.04713	0.736413	1.11686	0.937562	1.28233
12	174.05	215.27	74.19	63.84	57.1	sp|P35749|MYH11_HUMAN	Myosin-11 OS=Homo sapiens GN=MYH11 PE=1 SV=3	HUMAN	159	P35749	GN=MYH11	0.148594	0.0318424	2.77971	0.0648634	0.413047	0.109648	0.015637	3.19154	0.0487528	0.349945	2.67917	3.81406e-12	1.48594	1.80302	7.58578	2.39883	5.21007e-09	1.39316	1.72187	6.66807	9.72747	0	1.72187	5.64937	28.3139	9.12011	0	1.7378	5.24807	26.7917	0.787046	0.0740127	1.10662	0.698232	0.870964
13	161.74	164.08	95.57	91.3	85.06	sp|P02768|ALBU_HUMAN	Serum albumin OS=Homo sapiens GN=ALB PE=1 SV=2	HUMAN	343	P02768	GN=ALB	0.824138	0	1.00925	0.824138	0.831764	0.824138	0	1	0.824138	0.824138	1.03753	0.329404	1	1.03753	1.03753	1.00925	0.759209	1	1.00925	1.00925	1.08643	0.000753857	1	1.08643	1.08643	1.03753	0.0177955	1	1.03753	1.03753	1	0.583918	1	1	1
14	161.12	161.35	72.4	62.72	55.74	sp|P01024|CO3_HUMAN	Complement C3 OS=Homo sapiens GN=C3 PE=1 SV=2	HUMAN	130	P01024	GN=C3	0.188799	5.77316e-15	2.70396	0.0519996	0.510505	0.201372	1.9984e-15	2.60615	0.0519996	0.524807	1.2942	0.016258	1.13763	1.13763	1.45881	1.20226	0.268517	1.11686	1.07647	1.34276	1.39316	0.00231781	1.1695	1.19124	1.6293	1.04713	0.433149	1.07647	0.972747	1.1272	0.972747	0.283071	1.07647	0.887156	1.04713
15	149.23	149.5	38.91	28	20.52	sp|P78527|PRKDC_HUMAN	DNA-dependent protein kinase catalytic subunit OS=Homo sapiens GN=PRKDC PE=1 SV=3	HUMAN	81	P78527	GN=PRKDC	1.25893	0.00302245	1.11686	1.1272	1.43219	1.40605	0.000296545	1.15878	1.21339	1.65959	0.642688	0.00522041	1.27057	0.398107	0.816582	0.765597	0.0361019	1.14815	0.57544	0.879023	0.501187	2.62834e-05	1.43219	0.226986	0.717794	0.30479	5.9505e-07	2.12814	0.124738	0.648634	1	0.21105	1.15878	0.862979	1.11686
16	146.39	151.56	47.37	32.85	25.46	sp|P15924|DESP_HUMAN	Desmoplakin OS=Homo sapiens GN=DSP PE=1 SV=3	HUMAN	89	P15924	GN=DSP	0.862979	0.314212	1.1272	0.751623	0.972747	0.954993	0.912928	1.07647	0.879023	1.02802	0.0401791	0	4.96592	0.0190546	0.199526	0.110662	0	2.60615	0.0239883	0.288403	0.613762	6.01233e-08	1.15878	0.496592	0.711214	0.539511	1.63347e-11	1.20226	0.413047	0.648634	1.01859	0.257663	1.10662	0.92045	1.10662
17	140.56	142.27	31.45	25.05	22.82	sp|P98160|PGBM_HUMAN	Basement membrane-specific heparan sulfate proteoglycan core protein OS=Homo sapiens GN=HSPG2 PE=1 SV=4	HUMAN	93	P98160	GN=HSPG2	0.383707	2.6544e-06	1.70608	0.120226	0.654636	0.316228	1.66733e-06	2.05116	0.0912011	0.648634	1.27057	0.116782	1.1695	1.08643	1.78649	1.15878	0.42699	1.11686	1.03753	1.44544	2.83139	1.06581e-14	1.44544	1.95884	5.86138	2.65461	2.42917e-13	1.40605	1.88799	5.39511	0.963829	0.835635	1.10662	0.870964	1.0666
18	131.45	132.03	73.22	69.67	66.12	sp|P02452|CO1A1_HUMAN	Collagen alpha-1(I) chain OS=Homo sapiens GN=COL1A1 PE=1 SV=5	HUMAN	627	P02452	GN=COL1A1	0.195884	0.000675817	1.92309	0.119124	0.376704	0.169044	0.000220732	1.77011	0.107647	0.299226	3.43558	0.000635019	1.38038	2.48886	5.24807	2.77971	0.00136082	1.39316	1.99526	4.13048	0.452898	0.00840798	1.25893	0.387258	0.570164	0.554626	0.0684119	1.18032	0.448745	0.654636	0.928966	0.641369	1.14815	0.816582	1.0666
19	131.08	130.97	36.85	30.17	25.01	sp|P22105|TENX_HUMAN	Tenascin-X OS=Homo sapiens GN=TNXB PE=1 SV=4	HUMAN	77	P22105	GN=TNXB	0.0608135	0	3.7325	0.0313329	0.226986	0.0432514	0	3.46737	0.0239883	0.149968	2.55859	0	1.24738	2.05116	3.40408	2.31206	7.54952e-15	1.22462	1.88799	3.01995	1.94089	2.43599e-10	1.22462	1.58489	2.46604	1.95884	1.76859e-10	1.21339	1.61436	2.53513	0.972747	0.815182	1.10662	0.879023	1.07647
20	127.99	142.27	51.31	42.97	37.28	sp|O75369|FLNB_HUMAN	Filamin-B OS=Homo sapiens GN=FLNB PE=1 SV=2	HUMAN	89	O75369	GN=FLNB	0.469894	2.13817e-08	1.30617	0.203236	0.613762	0.49204	1.0123e-07	1.28233	0.226986	0.630957	0.809096	0.0371923	1.08643	0.704693	0.879023	0.809096	0.029269	1.08643	0.698232	0.879023	0.619441	6.51829e-05	1.18032	0.413047	0.731139	0.515229	2.6264e-07	1.2942	0.239883	0.666807	1.04713	0.434113	1.11686	0.937562	1.14815
21	117.01	174.86	64.63	54.3	44.79	sp|P35580|MYH10_HUMAN	Myosin-10 OS=Homo sapiens GN=MYH10 PE=1 SV=3	HUMAN	103	P35580	GN=MYH10	0.233346	8.22142e-12	2.14783	0.0772681	0.501187	0.205116	8.8507e-13	2.33346	0.0625173	0.47863	1.15878	0.326327	1.09648	1.05682	1.33045	0.990832	0.457473	1.10662	0.912011	1.09648	0.724436	0.000819495	1.19124	0.625173	0.862979	0.711214	0.000666763	1.1695	0.60256	0.831764	1.15878	0.205517	1.07647	1.07647	1.30617
22	114.89	117.81	60.36	53.84	51.06	sp|Q05707|COEA1_HUMAN	Collagen alpha-1(XIV) chain OS=Homo sapiens GN=COL14A1 PE=1 SV=3	HUMAN	131	Q05707	GN=COL14A1	0.114815	3.20392e-05	3.34195	0.0496592	0.383707	0.0847227	6.11951e-09	4.13048	0.0322107	0.349945	4.9204	0	1.49968	3.28095	11.695	4.16869	0	1.49968	2.77971	9.81748	1.83654	2.75193e-06	1.27057	1.44544	3.80189	1.83654	0.000130771	1.2942	1.41906	3.7325	0.855067	0.730179	1.15878	0.737904	0.990832
23	111.54	116.35	83.18	79.04	71.75	sp|P12814|ACTN1_HUMAN	Alpha-actinin-1 OS=Homo sapiens GN=ACTN1 PE=1 SV=2	HUMAN	84	P12814	GN=ACTN1	0.366438	2.68393e-06	1.77011	0.11695	0.648634	0.383707	2.21461e-06	1.67494	0.130617	0.642688	0.60256	9.48157e-05	1.30617	0.346737	0.787046	0.539511	2.05266e-05	1.36773	0.288403	0.737904	1.69044	0.000957829	1.23595	1.36773	2.22844	1.44544	0.0302288	1.18032	1.22462	1.78649	1.21339	0.171692	1.11686	1.08643	1.49968
24	110.39	111.64	69.4	62.35	53.97	sp|P18206|VINC_HUMAN	Vinculin OS=Homo sapiens GN=VCL PE=1 SV=4	HUMAN	82	P18206	GN=VCL	0.724436	0.410397	1.27057	0.452898	0.92045	0.685488	0.131787	1.28233	0.405509	0.879023	1.48594	0.000845254	1.21339	1.22462	2.33346	1.33045	0.010539	1.15878	1.14815	2.01372	2.85759	2.08722e-14	1.39316	2.05116	5.70164	2.60615	3.888e-13	1.36773	1.90546	5.10505	1.02802	0.713684	1.10662	0.928966	1.19124
25	110.06	115.27	53.19	38.11	29.5	sp|Q14980|NUMA1_HUMAN	Nuclear mitotic apparatus protein 1 OS=Homo sapiens GN=NUMA1 PE=1 SV=2	HUMAN	68	Q14980	GN=NUMA1	1.58489	0.0691351	1.35519	1.1695	2.1677	1.35519	0.211941	1.24738	1.08643	1.69044	2.33346	2.32229e-07	1.52757	1.52757	3.53183	2.39883	8.64875e-08	1.52757	1.57036	3.76704	1.0666	0.921374	1.13763	0.937562	1.20226	0.954993	0.854166	1.14815	0.809096	1.09648	1.10662	0.419936	1.1272	0.981748	1.25893
26	109.98	111.24	49.6	42.6	36.47	sp|P0C0L4|CO4A_HUMAN	Complement C4-A OS=Homo sapiens GN=C4A PE=1 SV=2	HUMAN	76	P0C0L4	GN=C4A	0.831764	0.683692	3.37287	0.246604	2.80543	0.862979	0.741424	3.13329	0.275423	2.70396	1.2942	0.572293	3.43558	0.376704	4.48745	1.31826	0.554167	3.7325	0.353183	4.9204	1.33045	0.548375	2.10863	0.630957	2.77971	1.20226	0.67212	2.0893	0.57544	2.51189	1.02802	0.93764	2.10863	0.487529	2.14783
27	109.15	110.46	79.22	74.55	67.32	sp|P02545|LMNA_HUMAN	Prelamin-A/C OS=Homo sapiens GN=LMNA PE=1 SV=1	HUMAN	124	P02545	GN=LMNA	0.0698232	1.45448e-11	2.72898	0.0409261	0.190546	0.0544503	1.83031e-11	3.25087	0.0277971	0.177011	3.87258	1.39044e-12	1.33045	2.91072	5.7544	3.53183	6.21481e-12	1.31826	2.67917	5.10505	1.88799	0.00153243	1.18032	1.59956	2.48886	1.83654	0.000262705	1.20226	1.52757	2.31206	0.912011	0.837148	1.14815	0.758578	1.04713
28	107.22	107.55	56.43	49.06	41.04	sp|P46940|IQGA1_HUMAN	Ras GTPase-activating-like protein IQGAP1 OS=Homo sapiens GN=IQGAP1 PE=1 SV=1	HUMAN	81	P46940	GN=IQGAP1	0.83946	0.160271	1.11686	0.717794	0.937562	0.92045	0.447754	1.11686	0.787046	1.02802	0.387258	5.04109e-07	1.52757	0.131826	0.591562	0.49204	3.77722e-06	1.33045	0.248886	0.654636	0.787046	0.0392582	1.14815	0.630957	0.903649	0.510505	0.000187818	1.38038	0.255859	0.704693	1.09648	0.298633	1.08643	1.00925	1.19124
29	105.99	114.95	28.45	16.05	8.86	sp|Q8WXH0|SYNE2_HUMAN	Nesprin-2 OS=Homo sapiens GN=SYNE2 PE=1 SV=3	HUMAN	72	Q8WXH0	GN=SYNE2	0.737904	0.0708179	1.18032	0.501187	0.870964	0.765597	0.118453	1.1695	0.570164	0.895365	0.731139	0.07842	1.20226	0.529663	0.879023	0.794328	0.136062	1.15878	0.619441	0.92045	0.570164	0.000553073	1.34276	0.30761	0.765597	0.539511	0.000557604	1.41906	0.195884	0.765597	1.05682	0.580101	1.08643	0.972747	1.20226
30	105.29	108.57	51.76	41.73	36.9	sp|Q00610|CLH1_HUMAN	Clathrin heavy chain 1 OS=Homo sapiens GN=CLTC PE=1 SV=5	HUMAN	82	Q00610	GN=CLTC	0.816582	0.157471	1.18032	0.642688	0.963829	0.751623	0.0848651	1.23595	0.60256	0.928966	0.744732	0.0538417	1.24738	0.591562	0.928966	0.937562	0.362184	1.1272	0.816582	1.05682	0.946237	0.241606	1.13763	0.83946	1.07647	0.505825	0.0030819	1.59956	0.337287	0.809096	1.02802	0.447083	1.1695	0.879023	1.15878
31	105.2	105.16	76.87	71.08	66.33	sp|P08123|CO1A2_HUMAN	Collagen alpha-2(I) chain OS=Homo sapiens GN=COL1A2 PE=1 SV=7	HUMAN	305	P08123	GN=COL1A2	0.183654	0.00656714	2.01372	0.101859	0.369828	0.201372	0.013786	1.67494	0.0887156	0.337287	2.65461	0.000167095	1.36773	1.94089	3.46737	2.31206	0.000361303	1.28233	1.80302	2.93765	0.586138	0.215125	1.19124	0.487529	0.698232	0.855067	0.611248	1.27057	0.685488	1.08643	1.25893	0.48146	1.2942	0.972747	1.49968
32	102.75	113.96	26.15	12.38	7.945	sp|Q9UPN3|MACF1_HUMAN	Microtubule-actin cross-linking factor 1, isoforms 1/2/3/5 OS=Homo sapiens GN=MACF1 PE=1 SV=4	HUMAN	72	Q9UPN3	GN=MACF1	0.946237	0.851517	1.13763	0.787046	1.07647	0.990832	0.893797	1.14815	0.855067	1.13763	0.613762	0.00432003	1.35519	0.291072	0.831764	0.698232	0.0296867	1.27057	0.474242	0.887156	1.01859	0.987301	1.13763	0.895365	1.1695	0.870964	0.699639	1.18032	0.704693	1.02802	0.903649	0.65771	1.13763	0.744732	1.02802
33	102.34	102.18	78.51	73.78	68.34	sp|P02787|TRFE_HUMAN	Serotransferrin OS=Homo sapiens GN=TF PE=1 SV=3	HUMAN	120	P02787	GN=TF	0.0334195	0	4.36516	0.0203236	0.145881	0.0283139	0	4.61318	0.0167494	0.130617	1.04713	0.290693	1.08643	0.963829	1.13763	0.972747	0.150184	1.08643	0.895365	1.05682	1.19124	0.50417	1.09648	1.08643	1.30617	0.862979	0.0095009	1.09648	0.77983	0.946237	0.972747	0.887689	1.08643	0.895365	1.05682
34	101.71	105.38	32.48	20.94	15.99	sp|P46939|UTRO_HUMAN	Utrophin OS=Homo sapiens GN=UTRN PE=1 SV=2	HUMAN	62	P46939	GN=UTRN	0.57544	0.000369472	1.35519	0.165959	0.77983	0.625173	0.00135834	1.2942	0.197697	0.809096	2.31206	1.92688e-11	1.30617	1.77011	4.05509	2.05116	2.46022e-09	1.27057	1.61436	3.49945	2.1677	4.52331e-10	1.30617	1.65959	3.56451	2.05116	6.48302e-09	1.28233	1.59956	3.40408	0.954993	0.876563	1.1272	0.809096	1.07647
35	99.46	109.69	47.98	41.36	33.89	sp|P58107|EPIPL_HUMAN	Epiplakin OS=Homo sapiens GN=EPPK1 PE=1 SV=2	HUMAN	64	P58107	GN=EPPK1	0.413047	5.24158e-12	1.30617	0.301995	0.539511	0.405509	5.68212e-12	1.30617	0.291072	0.529663	0.0277971	0	4.96592	0.0155597	0.138038	0.0580764	0	3.40408	0.0212814	0.197697	0.452898	6.22924e-12	1.23595	0.331131	0.559758	0.461318	2.35166e-10	1.25893	0.331131	0.580764	0.990832	0.806063	1.09648	0.879023	1.08643
36	98.87	101.5	59.43	54.41	47.29	sp|P01023|A2MG_HUMAN	Alpha-2-macroglobulin OS=Homo sapiens GN=A2M PE=1 SV=3	HUMAN	83	P01023	GN=A2M	0.195884	6.16367e-08	2.65461	0.0349945	0.519996	0.139316	7.8296e-09	3.31131	0.0272898	0.461318	0.855067	0.116729	1.15878	0.724436	0.990832	0.847227	0.023802	1.14815	0.711214	0.972747	2.0893	2.22872e-06	1.27057	1.64437	3.0761	1.78649	0.000268397	1.23595	1.44544	2.51189	0.887156	0.824951	1.13763	0.772681	1.00925
37	97.38	99.84	41.66	36.8	33.7	sp|P02751|FINC_HUMAN	Fibronectin OS=Homo sapiens GN=FN1 PE=1 SV=4	HUMAN	86	P02751	GN=FN1	0.990832	0.765881	1.1272	0.847227	1.11686	1.08643	0.738291	1.1272	0.963829	1.23595	0.83946	0.5968	1.20226	0.625173	1.00925	0.862979	0.420378	1.19124	0.679204	1.02802	1.22462	0.246711	1.15878	1.05682	1.44544	1.21339	0.138976	1.14815	1.05682	1.51356	0.954993	0.920099	1.13763	0.77983	1.08643
38	92.2	95.84	39.79	29.69	25.67	sp|Q9NZM1|MYOF_HUMAN	Myoferlin OS=Homo sapiens GN=MYOF PE=1 SV=1	HUMAN	51	Q9NZM1	GN=MYOF	0.831764	0.0464628	1.09648	0.698232	0.912011	0.83946	0.0664704	1.09648	0.698232	0.92045	0.237684	2.29594e-13	1.94089	0.0349945	0.461318	0.343558	8.71474e-11	1.5417	0.0636796	0.529663	0.751623	0.00610502	1.13763	0.586138	0.855067	0.619441	3.47752e-05	1.20226	0.37325	0.744732	0.963829	0.99786	1.08643	0.831764	1.04713
39	91.64	93.92	95.71	91.2	85.41	sp|P08670|VIME_HUMAN	Vimentin OS=Homo sapiens GN=VIM PE=1 SV=4	HUMAN	150	P08670	GN=VIM	0.169044	1.75402e-05	2.80543	0.0570164	0.474242	0.120226	2.21981e-06	3.13329	0.0428549	0.376704	3.43558	3.6902e-08	1.44544	2.37684	5.91562	3.19154	2.54844e-07	1.41906	2.24905	5.44503	1.87068	0.0366977	1.28233	1.45881	2.91072	1.61436	0.0180718	1.21339	1.33045	2.33346	0.751623	0.393886	1.10662	0.648634	0.831764
40	90.8	94.02	68.01	58.65	49.22	sp|Q9P2E9|RRBP1_HUMAN	Ribosome-binding protein 1 OS=Homo sapiens GN=RRBP1 PE=1 SV=4	HUMAN	47	Q9P2E9	GN=RRBP1	0.972747	0.526407	1.13763	0.847227	1.10662	1.09648	0.264312	1.10662	0.990832	1.21339	0.363078	2.62641e-11	1.35519	0.21677	0.49204	0.452898	6.65767e-11	1.24738	0.30479	0.564937	0.0591562	0	2.99226	0.0210863	0.177011	0.0483059	0	2.96483	0.0229087	0.143219	1.11686	0.214272	1.09648	1.01859	1.22462
41	87.04	113.39	40.51	30.35	25.28	sp|Q14315|FLNC_HUMAN	Filamin-C OS=Homo sapiens GN=FLNC PE=1 SV=3	HUMAN	66	Q14315	GN=FLNC	0.258226	2.36722e-07	2.208	0.0325087	0.570164	0.172187	1.71401e-05	2.77971	0.0251189	0.47863	1.99526	2.35975e-06	1.35519	1.47231	6.0256	1.75388	0.000134633	1.30617	1.34276	4.7863	6.13762	0	1.59956	3.83707	22.4905	5.29663	0	1.57036	3.37287	19.9526	0.83946	0.818053	1.22462	0.654636	1.02802
42	81.55	87.89	34.49	23.06	17.9	sp|P12270|TPR_HUMAN	Nucleoprotein TPR OS=Homo sapiens GN=TPR PE=1 SV=3	HUMAN	44	P12270	GN=TPR	1.03753	0.827416	1.14815	0.903649	1.20226	1.03753	0.698761	1.13763	0.912011	1.20226	1.35519	0.0256057	1.18032	1.14815	1.6293	1.33045	0.025061	1.1695	1.13763	1.6293	0.990832	0.928855	1.14815	0.855067	1.13763	0.744732	0.103169	1.22462	0.544503	0.912011	1.04713	0.821803	1.1272	0.928966	1.19124
43	81.32	83.46	80.25	71.82	62.43	sp|P08238|HS90B_HUMAN	Heat shock protein HSP 90-beta OS=Homo sapiens GN=HSP90AB1 PE=1 SV=4	HUMAN	77	P08238	GN=HSP90AB1	1.0666	0.570769	1.13763	0.937562	1.27057	0.954993	0.868164	1.19124	0.731139	1.13763	0.636796	0.0685126	1.2942	0.334195	0.824138	0.660693	0.0788337	1.31826	0.452898	0.870964	0.704693	0.173801	1.24738	0.501187	0.879023	0.515229	0.00380533	1.49968	0.260615	0.772681	1.0666	0.204926	1.13763	0.937562	1.25893
44	80.22	81.65	76.6	68.64	59.91	sp|P0DMV9|HS71B_HUMAN	Heat shock 70 kDa protein 1B OS=Homo sapiens GN=HSPA1B PE=1 SV=1	HUMAN	80	P0DMV9	GN=HSPA1B	0.83946	0.219301	1.13763	0.724436	0.954993	0.731139	0.0542521	1.19124	0.544503	0.870964	1.87068	7.19428e-05	1.31826	1.41906	2.39883	1.7378	0.000705171	1.28233	1.35519	2.22844	2.33346	5.79141e-07	1.39316	1.67494	3.0761	1.95884	6.67144e-05	1.33045	1.47231	2.53513	0.946237	0.871066	1.1272	0.831764	1.0666
45	79.62	93.21	41.6	31.17	23.91	sp|P11277|SPTB1_HUMAN	Spectrin beta chain, erythrocytic OS=Homo sapiens GN=SPTB PE=1 SV=5	HUMAN	47	P11277	GN=SPTB	3.43558	1.3302e-05	1.90546	1.80302	17.8649	3.63078	3.83262e-07	1.92309	1.88799	19.7697	4.69894	1.08219e-09	2.12814	2.208	26.0615	5.15229	1.45617e-12	2.208	2.33346	32.2107	9.28966	0	2.44343	3.80189	42.462	8.31764	0	2.42103	3.43558	40.9261	0.666807	0.449092	1.57036	0.42462	1.04713
46	78.03	79.7	62.57	57.28	49.81	sp|P22314|UBA1_HUMAN	Ubiquitin-like modifier-activating enzyme 1 OS=Homo sapiens GN=UBA1 PE=1 SV=3	HUMAN	60	P22314	GN=UBA1	1.38038	0.276134	1.2942	1.0666	1.78649	1.44544	0.289474	1.31826	1.09648	1.94089	1.88799	0.000616568	1.49968	1.25893	3.19154	1.77011	0.0109348	1.45881	1.21339	2.91072	1.65959	0.00543306	1.41906	1.1695	2.67917	1.08643	0.192133	1.1695	0.928966	1.27057	1.05682	0.396235	1.15878	0.912011	1.22462
47	77.27	77.75	59.24	50.81	46.42	sp|P02671|FIBA_HUMAN	Fibrinogen alpha chain OS=Homo sapiens GN=FGA PE=1 SV=2	HUMAN	78	P02671	GN=FGA	1.27057	0.254009	1.18032	1.07647	1.85353	1.20226	0.10696	1.15878	1.03753	1.5417	2.44343	8.3454e-07	1.43219	1.70608	4.83059	2.208	1.33095e-05	1.38038	1.59956	4.2462	1.95884	0.00044189	1.34276	1.45881	3.56451	1.64437	0.00723213	1.25893	1.30617	2.77971	0.855067	0.917564	1.1695	0.666807	1
48	76.79	81.01	94.73	86.82	76.46	sp|P14618|KPYM_HUMAN	Pyruvate kinase PKM OS=Homo sapiens GN=PKM PE=1 SV=4	HUMAN	72	P14618	GN=PKM	0.625173	0.000167925	1.1695	0.483059	0.731139	0.608135	0.000175957	1.1695	0.461318	0.711214	0.167494	2.25458e-07	2.0893	0.0758578	0.349945	0.242103	2.41063e-09	1.58489	0.130617	0.383707	0.436516	7.37223e-08	1.31826	0.265461	0.57544	0.251189	2.90654e-08	1.75388	0.135519	0.440555	0.937562	0.913215	1.09648	0.855067	1.02802
49	75.42	111.31	47.12	36.69	30.58	sp|Q7Z406|MYH14_HUMAN	Myosin-14 OS=Homo sapiens GN=MYH14 PE=1 SV=2	HUMAN	68	Q7Z406	GN=MYH14	0.654636	6.848e-05	1.21339	0.487529	0.794328	0.636796	1.35762e-05	1.22462	0.501187	0.77983	0.0765597	4.5383e-11	4.28549	0.0369828	0.328095	0.0981748	0.00116788	3.49945	0.0260615	0.343558	0.636796	0.000116044	1.20226	0.501187	0.765597	0.564937	0.00117001	1.33045	0.428549	0.751623	1.11686	0.0752496	1.08643	1.02802	1.31826
50	73.49	81.77	90.68	86.13	75.98	sp|P05787|K2C8_HUMAN	Keratin, type II cytoskeletal 8 OS=Homo sapiens GN=KRT8 PE=1 SV=7	HUMAN	87	P05787	GN=KRT8	0.239883	6.30198e-09	1.49968	0.167494	0.359749	0.246604	1.19546e-09	1.43219	0.161436	0.353183	0.0291072	0.00530396	2.85759	0.015417	0.0831764	0.0343558	6.66134e-15	2.60615	0.0175388	0.0895365	0.239883	1.02464e-09	1.45881	0.139316	0.349945	0.205116	1.76208e-08	1.5417	0.104713	0.316228	1.00925	0.967239	1.05682	0.954993	1.0666
51	73.08	74.17	62.02	54.09	48.85	sp|P06396|GELS_HUMAN	Gelsolin OS=Homo sapiens GN=GSN PE=1 SV=1	HUMAN	61	P06396	GN=GSN	0.383707	3.0803e-06	1.59956	0.180302	0.613762	0.310456	3.37051e-06	1.85353	0.118032	0.57544	1.45881	0.0138478	1.14815	1.27057	1.7378	1.45881	0.0217212	1.14815	1.27057	1.75388	1.49968	0.00983483	1.15878	1.2942	1.80302	1.31826	0.0161521	1.13763	1.15878	1.52757	0.724436	0.695394	1.21339	0.544503	0.879023
52	71.21	72.07	90.4	87.47	80.8	sp|P63261|ACTG_HUMAN	Actin, cytoplasmic 2 OS=Homo sapiens GN=ACTG1 PE=1 SV=1	HUMAN	227	P63261	GN=ACTG1	1.03753	0.926479	2.0893	0.496592	2.1677	1.13763	0.788053	2.0893	0.544503	2.37684	1.75388	0.381745	2.0893	0.83946	3.69828	1.25893	0.651115	2.0893	0.60256	2.63027	1.20226	0.707296	2.0893	0.57544	2.51189	1.36773	0.56249	2.0893	0.654636	2.85759	1.27057	0.638889	2.0893	0.608135	2.65461
53	70.98	72.98	37.83	27.29	20.83	sp|O75643|U520_HUMAN	U5 small nuclear ribonucleoprotein 200 kDa helicase OS=Homo sapiens GN=SNRNP200 PE=1 SV=2	HUMAN	41	O75643	GN=SNRNP200	1.20226	0.146004	1.13763	1.05682	1.52757	1.14815	0.264409	1.13763	1.00925	1.43219	0.990832	0.694675	1.15878	0.862979	1.14815	1.10662	0.55712	1.13763	0.972747	1.35519	0.711214	0.00406815	1.21339	0.413047	0.862979	0.679204	0.00525893	1.28233	0.349945	0.870964	0.946237	0.789487	1.11686	0.787046	1.05682
54	70.63	70.3	33.32	23.17	16.32	sp|Q6P2Q9|PRP8_HUMAN	Pre-mRNA-processing-splicing factor 8 OS=Homo sapiens GN=PRPF8 PE=1 SV=2	HUMAN	41	Q6P2Q9	GN=PRPF8	1.31826	0.0266962	1.19124	1.10662	1.8197	1.30617	0.0417649	1.18032	1.10662	1.83654	1.11686	0.386166	1.13763	0.981748	1.51356	1.00925	0.793727	1.15878	0.870964	1.18032	0.801678	0.428853	1.23595	0.580764	0.990832	0.679204	0.0858557	1.33045	0.270396	0.903649	1.04713	0.618928	1.15878	0.903649	1.20226
55	69.82	69.94	78.95	75.84	71.05	sp|P01009|A1AT_HUMAN	Alpha-1-antitrypsin OS=Homo sapiens GN=SERPINA1 PE=1 SV=3	HUMAN	71	P01009	GN=SERPINA1	0.0457088	2.25638e-06	3.40408	0.0299226	0.155597	0.0636796	9.03842e-06	3.31131	0.0420727	0.210863	0.619441	0.805311	1.14815	0.559758	0.711214	0.519996	0.133121	1.24738	0.444631	0.648634	1.09648	0.145189	1.07647	1.01859	1.19124	0.57544	0.772588	1.18032	0.519996	0.679204	0.758578	0.993759	1.10662	0.704693	0.83946
56	69.4	69.56	63.72	52.43	41.05	sp|P12109|CO6A1_HUMAN	Collagen alpha-1(VI) chain OS=Homo sapiens GN=COL6A1 PE=1 SV=3	HUMAN	91	P12109	GN=COL6A1	0.301995	0.00078824	2.10863	0.0717794	0.636796	0.195884	2.12015e-06	2.75423	0.0387258	0.539511	2.1677	9.85269e-07	1.35519	1.59956	4.09261	1.92309	2.79088e-05	1.30617	1.47231	3.43558	2.96483	6.86327e-10	1.41906	2.0893	6.13762	3.10456	3.12472e-09	1.44544	2.14783	6.36796	0.870964	0.835297	1.14815	0.698232	1
57	69.36	71.35	23.06	16.78	11.56	sp|O15230|LAMA5_HUMAN	Laminin subunit alpha-5 OS=Homo sapiens GN=LAMA5 PE=1 SV=8	HUMAN	39	O15230	GN=LAMA5	1.10662	0.598981	1.19124	0.928966	1.58489	0.870964	0.460303	1.24738	0.660693	1.08643	2.88403	1.12969e-07	1.6293	1.77011	9.63829	2.70396	3.44899e-07	1.59956	1.69044	8.55067	4.87528	2.28262e-13	1.80302	2.70396	17.0608	4.96592	1.05471e-13	1.8197	2.72898	17.5388	1.11686	0.809922	1.18032	0.946237	1.31826
58	69.24	75.09	65.26	56.66	51.81	sp|P14625|ENPL_HUMAN	Endoplasmin OS=Homo sapiens GN=HSP90B1 PE=1 SV=1	HUMAN	62	P14625	GN=HSP90B1	0.831764	0.101104	1.14815	0.731139	0.954993	0.831764	0.190514	1.1272	0.751623	0.937562	0.524807	0.012052	1.36773	0.432514	0.717794	0.691831	0.00739439	1.20226	0.591562	0.831764	0.679204	0.0600233	1.25893	0.586138	0.855067	0.244343	0.000621947	1.99526	0.190546	0.487529	0.870964	0.990713	1.10662	0.787046	0.963829
59	68.81	69.64	38.5	32.05	27.49	sp|Q9HBL0|TENS1_HUMAN	Tensin-1 OS=Homo sapiens GN=TNS1 PE=1 SV=2	HUMAN	43	Q9HBL0	GN=TNS1	0.679204	0.0927028	1.39316	0.275423	0.946237	0.363078	0.168069	1.72187	0.164437	0.625173	4.28549	3.36127e-11	1.65959	2.58226	18.5353	4.09261	3.4674e-11	1.64437	2.48886	17.378	6.30957	1.77636e-15	1.72187	3.66438	25.8226	5.97035	9.54792e-15	1.70608	3.49945	25.1189	0.679204	0.590078	1.43219	0.47863	0.972747
60	68.69	72.23	34.33	22.46	17.56	sp|Q92616|GCN1_HUMAN	eIF-2-alpha kinase activator GCN1 OS=Homo sapiens GN=GCN1 PE=1 SV=6	HUMAN	46	Q92616	GN=GCN1	1.52757	0.000139476	1.21339	1.25893	2.29087	1.43219	0.00175391	1.20226	1.19124	1.95884	0.559758	0.00831113	1.47231	0.231206	0.824138	0.731139	0.13735	1.28233	0.474242	0.937562	0.816582	0.340358	1.23595	0.496592	1.00925	0.691831	0.0554344	1.33045	0.299226	0.92045	0.895365	0.507613	1.15878	0.698232	1.03753
61	68.13	68.11	87.14	80.04	73.61	sp|P68363|TBA1B_HUMAN	Tubulin alpha-1B chain OS=Homo sapiens GN=TUBA1B PE=1 SV=1	HUMAN	81	P68363	GN=TUBA1B
62	67.72	67.77	22.88	15.43	12.85	sp|P35555|FBN1_HUMAN	Fibrillin-1 OS=Homo sapiens GN=FBN1 PE=1 SV=3	HUMAN	48	P35555	GN=FBN1	0.246604	0.00123131	2.58226	0.0801678	0.636796	0.15417	5.86123e-05	3.66438	0.0544503	0.564937	6.0256	6.59472e-14	1.80302	3.34195	19.2309	5.54626	2.26041e-13	1.80302	3.0761	18.5353	3.49945	7.45547e-10	1.67494	2.0893	11.695	3.63078	7.72487e-10	1.70608	2.12814	11.695	0.787046	0.0642588	1.23595	0.591562	0.972747
63	67.27	109.33	75.41	70.25	63.01	sp|O43707|ACTN4_HUMAN	Alpha-actinin-4 OS=Homo sapiens GN=ACTN4 PE=1 SV=2	HUMAN	87	O43707	GN=ACTN4	0.642688	0.0405289	1.22462	0.432514	0.787046	0.666807	0.0350205	1.21339	0.444631	0.809096	0.564937	0.00247413	1.30617	0.316228	0.737904	0.549541	0.0047931	1.34276	0.265461	0.737904	1.21339	0.204888	1.14815	1.05682	1.44544	0.855067	0.332615	1.11686	0.737904	0.954993	1.13763	0.259146	1.09648	1.03753	1.31826
64	66.55	67.58	18.51	11	8.253	sp|Q07954|LRP1_HUMAN	Prolow-density lipoprotein receptor-related protein 1 OS=Homo sapiens GN=LRP1 PE=1 SV=2	HUMAN	33	Q07954	GN=LRP1	0.630957	0.0710647	1.41906	0.169044	0.895365	0.642688	0.0188917	1.34276	0.175388	0.862979	3.53183	1.21099e-11	1.57036	2.24905	9.37562	3.19154	2.09479e-10	1.5417	2.07014	8.47227	2.03236	4.46635e-05	1.39316	1.45881	4.7863	2.03236	1.81404e-05	1.39316	1.45881	4.44631	1.11686	0.634378	1.14815	0.972747	1.39316
65	65.97	66.45	41.19	33	29.18	sp|Q02952|AKA12_HUMAN	A-kinase anchor protein 12 OS=Homo sapiens GN=AKAP12 PE=1 SV=4	HUMAN	42	Q02952	GN=AKAP12	0.366438	0.0081505	1.69044	0.158489	0.619441	0.229087	0.0082429	2.05116	0.0751623	0.469894	8.31764	0	1.75388	4.74242	35.3183	7.7983	0	1.75388	4.44631	34.9945	2.99226	6.0121e-10	1.57036	1.90546	14.8594	3.13329	2.37586e-10	1.57036	1.99526	16.7494	0.758578	0.216261	1.47231	0.597035	1.11686
66	65.96	70.47	70.18	64.53	56.57	sp|P11021|GRP78_HUMAN	78 kDa glucose-regulated protein OS=Homo sapiens GN=HSPA5 PE=1 SV=2	HUMAN	58	P11021	GN=HSPA5	1.34276	0.0517902	1.14815	1.1695	1.61436	1.45881	0.00957633	1.15878	1.25893	1.7378	0.660693	0.468756	1.28233	0.42462	0.847227	0.660693	0.584472	1.28233	0.420727	0.847227	0.963829	0.458348	1.11686	0.862979	1.07647	0.501187	0.180866	1.5417	0.272898	0.772681	1.02802	0.503021	1.1272	0.912011	1.15878
67	65.88	73.57	36.79	25.84	17.03	sp|P02549|SPTA1_HUMAN	Spectrin alpha chain, erythrocytic 1 OS=Homo sapiens GN=SPTA1 PE=1 SV=5	HUMAN	38	P02549	GN=SPTA1	4.40555	2.44208e-07	2.53513	1.7378	19.5884	4.74242	6.68045e-08	2.63027	1.80302	22.9087	5.59758	3.67626e-10	2.67917	2.0893	26.3027	6.0256	2.64149e-10	2.83139	2.12814	30.479	10.9648	2.22045e-16	3.0761	3.56451	41.3047	10.5682	2.44249e-15	3.10456	3.40408	41.3047	0.895365	0.774456	1.22462	0.654636	1.09648
68	65.5	70.94	33.43	25.42	21.69	sp|P55268|LAMB2_HUMAN	Laminin subunit beta-2 OS=Homo sapiens GN=LAMB2 PE=1 SV=2	HUMAN	46	P55268	GN=LAMB2	0.272898	0.0822334	2.48886	0.164437	0.679204	0.251189	0.0135668	2.1677	0.130617	0.544503	4.44631	1.53425e-06	2.03236	2.18776	14.5881	4.01791	9.23053e-06	2.01372	1.99526	15.1356	8.95365	7.03881e-13	2.26986	3.94457	27.5423	8.3946	1.51279e-12	2.26986	3.69828	26.0615	0.691831	0.203331	1.31826	0.539511	0.912011
69	64.55	66.55	74	65.38	60.18	sp|P08133|ANXA6_HUMAN	Annexin A6 OS=Homo sapiens GN=ANXA6 PE=1 SV=3	HUMAN	45	P08133	GN=ANXA6	0.331131	0.000283796	1.83654	0.0363078	0.608135	0.328095	0.000320707	1.78649	0.037325	0.586138	3.49945	9.15414e-11	1.44544	2.42103	9.12011	3.31131	2.59756e-10	1.43219	2.31206	8.62979	2.39883	6.38663e-07	1.35519	1.77011	5.80764	1.90546	3.04248e-05	1.33045	1.43219	4.2462	0.794328	0.739478	1.1695	0.660693	0.928966
70	64.3	64.47	51.74	44.44	35.68	sp|P27816|MAP4_HUMAN	Microtubule-associated protein 4 OS=Homo sapiens GN=MAP4 PE=1 SV=3	HUMAN	39	P27816	GN=MAP4	1.49968	0.0098166	1.30617	1.14815	2.53513	1.55597	0.0247148	1.34276	1.15878	2.58226	2.01372	0.000226303	1.44544	1.39316	4.16869	2.03236	0.000432062	1.45881	1.39316	4.52898	0.928966	0.456483	1.1695	0.787046	1.08643	0.698232	0.0467252	1.31826	0.409261	0.92045	1.0666	0.797753	1.18032	0.903649	1.48594
71	64.1	64.71	34.73	25.53	19	sp|P49327|FAS_HUMAN	Fatty acid synthase OS=Homo sapiens GN=FASN PE=1 SV=3	HUMAN	40	P49327	GN=FASN	2.07014	4.74402e-08	1.33045	1.55597	3.43558	2.05116	1.12538e-09	1.27057	1.61436	3.43558	0.524807	0.20929	1.48594	0.301995	0.77983	0.990832	0.838827	1.19124	0.816582	1.18032	1.09648	0.408582	1.18032	0.928966	1.30617	0.765597	0.781001	1.19124	0.529663	0.912011	0.862979	0.472337	1.28233	0.711214	1.10662
72	64.02	64.43	64.92	53.85	43.01	sp|P13639|EF2_HUMAN	Elongation factor 2 OS=Homo sapiens GN=EEF2 PE=1 SV=4	HUMAN	52	P13639	GN=EEF2	0.963829	0.837457	1.13763	0.831764	1.09648	0.928966	0.613699	1.13763	0.794328	1.05682	0.847227	0.207353	1.13763	0.704693	0.963829	0.824138	0.106772	1.14815	0.685488	0.946237	0.630957	0.00391178	1.27057	0.376704	0.801678	0.501187	0.00141156	1.49968	0.183654	0.751623	1.02802	0.920912	1.11686	0.92045	1.15878
73	62.26	63.06	41.6	29.37	22.88	sp|P07814|SYEP_HUMAN	Bifunctional glutamate/proline--tRNA ligase OS=Homo sapiens GN=EPRS PE=1 SV=5	HUMAN	36	P07814	GN=EPRS	1.23595	0.350239	1.19124	1.03753	1.59956	1.25893	0.191605	1.21339	1.03753	1.52757	0.704693	0.0127263	1.25893	0.359749	0.887156	0.704693	0.011069	1.23595	0.428549	0.870964	0.794328	0.0968999	1.24738	0.524807	0.990832	0.642688	0.00311073	1.35519	0.244343	0.870964	0.981748	0.997134	1.18032	0.685488	1.15878
74	61.35	67.87	47.61	27.62	19.93	sp|O60437|PEPL_HUMAN	Periplakin OS=Homo sapiens GN=PPL PE=1 SV=4	HUMAN	38	O60437	GN=PPL	0.144544	2.93099e-14	1.99526	0.0544503	0.288403	0.077983	0.00894003	2.10863	0.0325087	0.164437	0.0751623	1.58096e-13	2.70396	0.0301995	0.203236	0.0937562	3.01981e-14	2.48886	0.0288403	0.233346	0.158489	6.57252e-14	1.78649	0.0711213	0.283139	0.123595	1.53102e-11	2.10863	0.0501187	0.260615	1	0.725973	1.19124	0.83946	1.11686
75	61.15	63.51	62.82	48.03	38.73	sp|P19338|NUCL_HUMAN	Nucleolin OS=Homo sapiens GN=NCL PE=1 SV=3	HUMAN	37	P19338	GN=NCL	0.981748	0.643729	1.18032	0.816582	1.15878	0.954993	0.84737	1.18032	0.816582	1.1272	1.14815	0.494699	1.19124	0.963829	1.39316	0.972747	0.520703	1.18032	0.824138	1.14815	0.293765	3.30605e-05	2.03236	0.0816582	0.597035	0.131826	1.47398e-07	3.80189	0.0524807	0.501187	1.2942	0.0728794	1.14815	1.1272	1.69044
76	61.14	61.14	38.91	33.87	31.68	sp|P08603|CFAH_HUMAN	Complement factor H OS=Homo sapiens GN=CFH PE=1 SV=4	HUMAN	41	P08603	GN=CFH	0.130617	1.2459e-07	3.0761	0.0239883	0.401791	0.127057	2.98961e-09	3.01995	0.0199526	0.383707	1.0666	0.999642	1.21339	0.879023	1.33045	0.855067	0.179463	1.21339	0.698232	1.03753	0.685488	0.00328796	1.24738	0.510505	0.855067	0.613762	0.00117129	1.27057	0.401791	0.77983	1.15878	0.372247	1.1695	0.990832	1.48594
77	61.06	68.28	21.72	13.08	7.644	sp|Q63HN8|RN213_HUMAN	E3 ubiquitin-protein ligase RNF213 OS=Homo sapiens GN=RNF213 PE=1 SV=3	HUMAN	40	Q63HN8	GN=RNF213	3.04789	3.68215e-10	1.49968	2.03236	7.11213	3.13329	1.1731e-09	1.52757	2.05116	9.72747	0.717794	0.168483	1.35519	0.222844	0.972747	0.981748	0.930389	1.27057	0.77983	1.24738	1	0.885064	1.30617	0.765597	1.27057	0.912011	0.881989	1.28233	0.613762	1.1695	0.870964	0.928902	1.2942	0.636796	1.1272
78	60.55	63.7	21.6	11.87	8.436	sp|Q7Z6Z7|HUWE1_HUMAN	E3 ubiquitin-protein ligase HUWE1 OS=Homo sapiens GN=HUWE1 PE=1 SV=3	HUMAN	35	Q7Z6Z7	GN=HUWE1	1.22462	0.0205989	1.18032	1.03753	1.57036	1.14815	0.0801773	1.15878	0.990832	1.43219	1.25893	0.0415999	1.15878	1.08643	1.6293	1.15878	0.136774	1.13763	1.01859	1.44544	1.05682	0.52604	1.14815	0.92045	1.28233	0.83946	0.237654	1.21339	0.564937	1.01859	0.954993	0.952919	1.1272	0.794328	1.07647
79	59.78	62.32	71.06	58.93	50.61	sp|P26038|MOES_HUMAN	Moesin OS=Homo sapiens GN=MSN PE=1 SV=3	HUMAN	42	P26038	GN=MSN	1.07647	0.470462	1.20226	0.895365	1.34276	0.895365	0.420298	1.20226	0.737904	1.07647	1.80302	0.118426	1.39316	1.2942	2.75423	1.80302	0.0588782	1.39316	1.2942	2.67917	1.77011	0.0960424	1.40605	1.25893	2.63027	1.55597	0.187658	1.31826	1.18032	2.35505	0.895365	0.765339	1.22462	0.731139	1.09648
80	59.74	62.67	86.57	76.74	73.62	sp|P00558|PGK1_HUMAN	Phosphoglycerate kinase 1 OS=Homo sapiens GN=PGK1 PE=1 SV=3	HUMAN	59	P00558	GN=PGK1	0.47863	0.00614955	1.47231	0.267917	0.704693	0.519996	0.0225204	1.38038	0.331131	0.717794	0.559758	0.0131719	1.33045	0.380189	0.744732	0.510505	0.00889845	1.40605	0.363078	0.717794	0.366438	0.000583441	1.65959	0.188799	0.608135	0.21677	0.000178126	2.33346	0.11272	0.505825	1.18032	0.260506	1.14815	1.02802	1.40605
81	59.53	65.79	46.13	31.99	25.9	sp|P42704|LPPRC_HUMAN	Leucine-rich PPR motif-containing protein, mitochondrial OS=Homo sapiens GN=LRPPRC PE=1 SV=3	HUMAN	41	P42704	GN=LRPPRC	1.72187	0.000804992	1.25893	1.36773	3.16228	1.83654	0.000292618	1.27057	1.44544	3.83707	0.554626	0.00319297	1.41906	0.104713	0.787046	0.737904	0.05751	1.23595	0.387258	0.912011	0.765597	0.0527735	1.24738	0.559758	0.954993	0.685488	0.0121398	1.30617	0.288403	0.895365	1.00925	0.811447	1.20226	0.83946	1.19124
82	59.29	59.32	75.45	69.14	67.79	sp|P07437|TBB5_HUMAN	Tubulin beta chain OS=Homo sapiens GN=TUBB PE=1 SV=2	HUMAN	85	P07437	GN=TUBB	1.61436	0.222337	1.33045	1.21339	3.87258	1.65959	0.174704	1.39316	1.19124	3.69828	2.07014	0.136224	1.39316	1.48594	5.70164	2.14783	0.0995802	1.34276	1.59956	6.0256	1.67494	0.426406	1.31826	1.27057	4.20727	1.48594	0.770009	1.33045	1.11686	3.13329	1.01859	0.96905	1.24738	0.816582	1.5417
83	59.2	58.51	99.32	97.96	95.24	sp|P68871|HBB_HUMAN	Hemoglobin subunit beta OS=Homo sapiens GN=HBB PE=1 SV=2	HUMAN	197	P68871	GN=HBB	13.1826	0.00529551	2.07014	6.36796	20.3236	13.5519	0.014005	2.0893	6.48634	20.7014	19.2309	0.00181579	2.0893	9.2045	29.3765	17.5388	0.00235447	2.10863	8.31764	27.2898	31.0456	8.46017e-05	1.87068	16.5959	43.2514	29.3765	0.000199848	1.92309	15.2757	41.6869	0.765597	0.612293	1.08643	0.704693	0.831764
84	59.03	64.54	70.16	59.84	50.32	sp|Q03252|LMNB2_HUMAN	Lamin-B2 OS=Homo sapiens GN=LMNB2 PE=1 SV=4	HUMAN	42	Q03252	GN=LMNB2	0.501187	0.00180582	1.57036	0.0937562	0.787046	0.267917	7.34488e-05	2.39883	0.0457088	0.642688	3.49945	2.62947e-11	1.48594	2.35505	9.90832	3.0761	6.50532e-10	1.44544	2.12814	8.79023	1.83654	0.000161007	1.2942	1.41906	4.20727	1.88799	8.29414e-06	1.30617	1.44544	4.36516	1.08643	0.755447	1.1272	0.963829	1.33045
85	58.85	59.12	93	89.5	76.75	sp|P08727|K1C19_HUMAN	Keratin, type I cytoskeletal 19 OS=Homo sapiens GN=KRT19 PE=1 SV=4	HUMAN	65	P08727	GN=KRT19	0.194089	6.37445e-09	1.48594	0.119124	0.288403	0.167494	1.75187e-11	1.6293	0.0946237	0.272898	0.0331131	0.0102966	2.14783	0.0195884	0.0711213	0.0452898	9.01501e-14	2.26986	0.0187068	0.102802	0.210863	2.24227e-11	1.47231	0.11272	0.310456	0.128233	1.95648e-09	1.75388	0.060256	0.224905	1.01859	0.810696	1.10662	0.92045	1.10662
86	58.49	74.74	86.6	81.91	74.47	sp|P17661|DESM_HUMAN	Desmin OS=Homo sapiens GN=DES PE=1 SV=3	HUMAN	78	P17661	GN=DES	0.235505	0.1975	1.85353	0.143219	0.436516	0.214783	0.242975	2.37684	0.119124	0.510505	1.77011	0.0436165	1.34276	1.31826	4.40555	1.07647	0.836043	1.14815	0.937562	1.33045	16.293	2.22045e-16	1.94089	8.3946	46.1318	16.1436	2.22045e-16	1.94089	8.31764	46.1318	0.436516	0.312527	1.38038	0.325087	0.60256
87	58.09	60.12	63.57	57.21	51.01	sp|P13667|PDIA4_HUMAN	Protein disulfide-isomerase A4 OS=Homo sapiens GN=PDIA4 PE=1 SV=2	HUMAN	41	P13667	GN=PDIA4	0.912011	0.336631	1.15878	0.751623	1.05682	1.03753	0.643338	1.15878	0.895365	1.21339	0.787046	0.120661	1.20226	0.591562	0.946237	0.758578	0.0495275	1.21339	0.544503	0.92045	1.19124	0.233674	1.15878	1.02802	1.45881	0.731139	0.0822223	1.25893	0.510505	0.92045	1.13763	0.315821	1.13763	1	1.36773
88	57.67	59.44	53.13	39.3	32.14	sp|O43491|E41L2_HUMAN	Band 4.1-like protein 2 OS=Homo sapiens GN=EPB41L2 PE=1 SV=1	HUMAN	33	O43491	GN=EPB41L2	0.157036	6.23413e-07	2.93765	0.0283139	0.461318	0.125893	5.07328e-08	3.46737	0.0331131	0.436516	2.51189	4.14759e-08	1.2942	1.94089	4.01791	2.29087	3.09621e-07	1.27057	1.80302	3.63078	1.14815	0.0730265	1.18032	0.972747	1.36773	1.0666	0.315263	1.19124	0.895365	1.27057	1.09648	0.485748	1.13763	0.963829	1.31826
89	57.54	58.56	86.39	71.73	61.78	sp|P10809|CH60_HUMAN	60 kDa heat shock protein, mitochondrial OS=Homo sapiens GN=HSPD1 PE=1 SV=2	HUMAN	57	P10809	GN=HSPD1	1.75388	0.00672461	1.24738	1.40605	2.12814	1.80302	0.000390801	1.27057	1.41906	2.26986	0.195884	1.27158e-07	2.18776	0.100925	0.428549	0.42462	4.41079e-05	1.47231	0.277971	0.625173	0.47863	0.000134375	1.41906	0.301995	0.679204	0.258226	7.54377e-05	1.94089	0.177011	0.501187	0.83946	0.951425	1.13763	0.751623	0.954993
90	56.82	56.84	53.13	46.72	45.41	sp|P21980|TGM2_HUMAN	Protein-glutamine gamma-glutamyltransferase 2 OS=Homo sapiens GN=TGM2 PE=1 SV=2	HUMAN	41	P21980	GN=TGM2	0.534564	0.060802	1.33045	0.178649	0.711214	0.42462	0.021022	1.51356	0.140605	0.642688	0.272898	0.00615661	1.59956	0.0794328	0.436516	0.242103	0.17561	1.92309	0.0570164	0.465586	3.80189	1.53692e-10	1.43219	2.65461	6.60693	3.10456	6.90797e-09	1.36773	2.26986	5.05825	1.18032	0.786702	1.20226	0.981748	1.49968
91	56.55	58.52	40.78	34.51	29.88	sp|P53396|ACLY_HUMAN	ATP-citrate synthase OS=Homo sapiens GN=ACLY PE=1 SV=3	HUMAN	34	P53396	GN=ACLY	1.30617	0.0439372	1.21339	1.07647	2.0893	1.36773	0.0288556	1.22462	1.11686	2.33346	1.36773	0.0349133	1.21339	1.1272	2.63027	1.35519	0.0480934	1.18032	1.14815	2.60615	1.15878	0.2875	1.18032	0.981748	1.80302	1.01859	0.812921	1.18032	0.862979	1.24738	1	0.688317	1.1695	0.855067	1.20226
92	56.31	58.47	54.84	42.75	34.62	sp|Q7KZF4|SND1_HUMAN	Staphylococcal nuclease domain-containing protein 1 OS=Homo sapiens GN=SND1 PE=1 SV=1	HUMAN	39	Q7KZF4	GN=SND1	1.30617	0.0554603	1.1695	1.11686	1.65959	1.34276	0.0641704	1.19124	1.1272	1.77011	0.990832	0.705735	1.14815	0.855067	1.13763	1.14815	0.436429	1.10662	1.03753	1.52757	0.77983	0.183909	1.23595	0.591562	0.963829	0.717794	0.173476	1.27057	0.340408	0.912011	0.928966	0.689234	1.1272	0.731139	1.04713
93	56.3	56.76	48.82	41.88	39.98	sp|Q14764|MVP_HUMAN	Major vault protein OS=Homo sapiens GN=MVP PE=1 SV=4	HUMAN	38	Q14764	GN=MVP	0.436516	0.000213938	1.51356	0.253513	0.660693	0.401791	2.88218e-05	1.55597	0.224905	0.625173	0.642688	0.00326297	1.20226	0.510505	0.772681	0.704693	0.00424469	1.14815	0.586138	0.809096	0.291072	5.43551e-06	1.94089	0.125893	0.564937	0.16293	1.90105e-07	2.88403	0.0496592	0.469894	1.01859	0.650745	1.14815	0.887156	1.1272
94	55.23	55.7	34.98	23.79	20.13	sp|Q9NYU2|UGGG1_HUMAN	UDP-glucose:glycoprotein glucosyltransferase 1 OS=Homo sapiens GN=UGGT1 PE=1 SV=3	HUMAN	30	Q9NYU2	GN=UGGT1	1.10662	0.542638	1.15878	0.954993	1.34276	1.11686	0.436338	1.15878	0.963829	1.34276	0.787046	0.420972	1.21339	0.630957	0.954993	0.870964	0.55968	1.1695	0.724436	1.01859	0.981748	0.856129	1.1695	0.83946	1.14815	0.737904	0.323603	1.2942	0.570164	0.954993	1.00925	0.921924	1.14815	0.879023	1.18032
95	54.88	56.58	87.27	82.42	76.97	sp|P01857|IGHG1_HUMAN	Immunoglobulin heavy constant gamma 1 OS=Homo sapiens GN=IGHG1 PE=1 SV=1	HUMAN	113	P01857	GN=IGHG1	0.170608	0.0528766	2.22844	0.0946237	0.380189	0.231206	0.0483934	1.85353	0.136773	0.428549	0.751623	0.286982	1.1272	0.672977	0.847227	0.717794	0.247148	1.11686	0.648634	0.801678	1.11686	0.625925	1.09648	1.01859	1.23595	0.787046	0.444114	1.10662	0.711214	0.870964	0.717794	0.815505	1.1695	0.619441	0.83946
96	54.87	55.26	53.97	39.65	35.23	sp|P12110|CO6A2_HUMAN	Collagen alpha-2(VI) chain OS=Homo sapiens GN=COL6A2 PE=1 SV=4	HUMAN	73	P12110	GN=COL6A2	0.242103	0.0113021	2.31206	0.121339	0.559758	0.190546	0.0041934	2.60615	0.104713	0.496592	3.59749	1.8146e-06	1.45881	2.46604	5.97035	3.13329	0.00100545	1.47231	2.12814	5.10505	5.01187	1.79034e-06	1.55597	3.22107	8.95365	4.9204	1.57729e-08	1.59956	3.0761	9.12011	0.847227	0.911504	1.15878	0.648634	0.981748
97	54.47	59.13	48.52	29.55	21.75	sp|H7BZ55|CRCC2_HUMAN	Putative ciliary rootlet coiled-coil protein 2 OS=Homo sapiens GN=CROCC2 PE=5 SV=3	HUMAN	36	H7BZ55	GN=CROCC2	0.125893	1.64098e-07	3.7325	0.0251189	0.469894	0.0801678	1.13954e-10	5.01187	0.0159956	0.401791	0.387258	0.000695935	1.65959	0.140605	0.642688	0.337287	3.806e-05	1.7378	0.0765597	0.586138	2.03236	2.18864e-05	1.24738	1.6293	2.60615	1.99526	2.70489e-05	1.25893	1.58489	2.70396	0.737904	0.0859268	1.24738	0.469894	0.92045
98	54.19	59.04	88.14	77.21	65.58	sp|P05783|K1C18_HUMAN	Keratin, type I cytoskeletal 18 OS=Homo sapiens GN=KRT18 PE=1 SV=2	HUMAN	56	P05783	GN=KRT18	0.444631	0.00010472	1.22462	0.356451	0.544503	0.465586	0.000222863	1.22462	0.380189	0.570164	0.0299226	0.0031854	2.26986	0.0218776	0.0679204	0.0496592	2.19136e-12	3.0761	0.0310456	0.152757	0.296483	2.83943e-07	1.39316	0.192309	0.413047	0.251189	3.93584e-10	1.52757	0.134276	0.383707	1.23595	0.0853932	1.13763	1.08643	1.40605
99	54.1	58.08	54.09	41.11	34.52	sp|O00159|MYO1C_HUMAN	Unconventional myosin-Ic OS=Homo sapiens GN=MYO1C PE=1 SV=4	HUMAN	37	O00159	GN=MYO1C	0.359749	0.000346536	1.95884	0.0809096	0.704693	0.222844	3.4724e-05	2.65461	0.0510505	0.591562	2.63027	1.06821e-07	1.43219	1.83654	7.65597	2.22844	1.95091e-06	1.38038	1.61436	5.86138	3.80189	1.12218e-10	1.49968	2.53513	11.5878	3.43558	7.95135e-10	1.47231	2.33346	10.4713	0.731139	0.148502	1.28233	0.510505	0.937562
100	53.94	55.54	63.7	55.48	52.6	sp|P52272|HNRPM_HUMAN	Heterogeneous nuclear ribonucleoprotein M OS=Homo sapiens GN=HNRNPM PE=1 SV=3	HUMAN	42	P52272	GN=HNRNPM	1.00925	0.83274	1.13763	0.887156	1.1695	0.972747	0.762219	1.15878	0.855067	1.1272	1.13763	0.376212	1.13763	1	1.36773	1.19124	0.233063	1.14815	1.03753	1.43219	0.717794	0.0262376	1.20226	0.559758	0.862979	0.630957	0.0700958	1.2942	0.420727	0.816582	1.07647	0.935409	1.1272	0.954993	1.24738
101	53.79	54.44	21.89	14.7	12.68	sp|P01266|THYG_HUMAN	Thyroglobulin OS=Homo sapiens GN=TG PE=1 SV=5	HUMAN	34	P01266	GN=TG	0.496592	5.36964e-06	1.27057	0.376704	0.630957	0.549541	4.16009e-05	1.24738	0.420727	0.685488	0.077983	2.00524e-11	2.80543	0.030761	0.218776	0.136773	1.6817e-11	2.14783	0.0383707	0.293765	0.20893	4.77787e-11	1.70608	0.0487528	0.356451	0.170608	1.6463e-09	1.92309	0.0630957	0.328095	1.03753	0.650704	1.18032	0.879023	1.13763
102	53.74	54.02	92.31	86.26	83.52	sp|P04075|ALDOA_HUMAN	Fructose-bisphosphate aldolase A OS=Homo sapiens GN=ALDOA PE=1 SV=2	HUMAN	68	P04075	GN=ALDOA	0.972747	0.815567	1.15878	0.847227	1.1272	1.02802	0.757746	1.13763	0.903649	1.1695	0.554626	0.0460669	1.40605	0.349945	0.77983	0.570164	0.0842184	1.41906	0.376704	0.809096	0.666807	0.0910507	1.27057	0.440555	0.847227	0.296483	0.0256538	2.24905	0.167494	0.666807	1.05682	0.700478	1.11686	0.946237	1.18032
103	53.72	55.05	50.48	40.83	35.12	sp|P34932|HSP74_HUMAN	Heat shock 70 kDa protein 4 OS=Homo sapiens GN=HSPA4 PE=1 SV=4	HUMAN	35	P34932	GN=HSPA4	1.33045	0.208965	1.18032	1.1272	1.77011	1.44544	0.0238183	1.20226	1.20226	1.99526	1.01859	0.776411	1.1695	0.870964	1.22462	1.0666	0.774234	1.1695	0.912011	1.30617	1.03753	0.683381	1.18032	0.879023	1.22462	0.990832	0.291911	1.18032	0.847227	1.1695	1.14815	0.524049	1.11686	1.02802	1.41906
104	53.66	59.27	48.05	28.21	19.77	sp|Q15075|EEA1_HUMAN	Early endosome antigen 1 OS=Homo sapiens GN=EEA1 PE=1 SV=2	HUMAN	35	Q15075	GN=EEA1	0.685488	0.0072995	1.19124	0.37325	0.816582	0.630957	0.00366859	1.22462	0.30761	0.772681	1.21339	0.11825	1.1272	1.07647	1.55597	1.19124	0.170183	1.13763	1.04713	1.51356	1.21339	0.163479	1.15878	1.04713	1.58489	1.14815	0.363884	1.15878	0.990832	1.44544	1.03753	0.725429	1.11686	0.928966	1.21339
105	53.47	53.79	82.72	76.04	65.44	sp|P06733|ENOA_HUMAN	Alpha-enolase OS=Homo sapiens GN=ENO1 PE=1 SV=2	HUMAN	73	P06733	GN=ENO1	1.02802	0.743785	1.00925	1.01859	1.03753	1.04713	0.265863	1.00925	1.03753	1.05682	0.981748	0.61405	1.00925	0.972747	0.990832	0.981748	0.283289	1.00925	0.972747	0.990832	0.937562	6.6952e-05	1.00925	0.928966	0.946237	0.895365	2.82305e-06	1.00925	0.887156	0.903649	0.990832	0.746453	1.00925	0.981748	1
106	53.42	54.14	50.89	45.18	43.41	sp|Q9Y6C2|EMIL1_HUMAN	EMILIN-1 OS=Homo sapiens GN=EMILIN1 PE=1 SV=2	HUMAN	52	Q9Y6C2	GN=EMILIN1	0.529663	0.0190631	1.49968	0.144544	0.794328	0.226986	0.00271794	2.37684	0.057544	0.539511	4.69894	7.64703e-09	1.75388	2.67917	10.666	4.44631	1.82367e-08	1.75388	2.53513	10.0925	2.01372	0.0046025	1.45881	1.38038	3.69828	2.14783	0.00290183	1.49968	1.43219	3.83707	0.870964	0.720614	1.21339	0.666807	1.05682
107	53.39	58.11	42.84	27.29	19.66	sp|Q92878|RAD50_HUMAN	DNA repair protein RAD50 OS=Homo sapiens GN=RAD50 PE=1 SV=1	HUMAN	31	Q92878	GN=RAD50	0.847227	0.165828	1.14815	0.685488	0.972747	0.824138	0.164416	1.15878	0.630957	0.954993	0.83946	0.268604	1.14815	0.666807	0.963829	0.809096	0.221388	1.1695	0.608135	0.946237	0.672977	0.0135169	1.22462	0.436516	0.824138	0.666807	0.0186268	1.28233	0.334195	0.855067	0.946237	0.865377	1.1272	0.751623	1.0666
108	52.89	56.15	59.33	47.13	39.23	sp|Q15063|POSTN_HUMAN	Periostin OS=Homo sapiens GN=POSTN PE=1 SV=2	HUMAN	37	Q15063	GN=POSTN	2.70396	0.0918493	1.38038	1.95884	3.76704	2.31206	0.139802	1.41906	1.6293	3.10456	1.48594	0.470202	1.59956	0.928966	2.18776	1.27057	0.381891	1.25893	1.00925	1.59956	30.479	7.14178e-06	1.95884	15.5597	53.4564	27.0396	1.61609e-05	1.99526	13.5519	48.3059	0.343558	0.973109	1.57036	0.239883	0.539511
109	52.58	53.24	76.99	69.86	64.77	sp|P02675|FIBB_HUMAN	Fibrinogen beta chain OS=Homo sapiens GN=FGB PE=1 SV=2	HUMAN	85	P02675	GN=FGB	0.963829	0.981024	1.13763	0.855067	1.09648	0.83946	0.223466	1.1695	0.711214	0.981748	2.07014	0.00128217	1.2942	1.59956	2.91072	2.05116	0.00138011	1.2942	1.58489	2.85759	1.19124	0.754534	1.13763	1.04713	1.40605	0.954993	0.794816	1.13763	0.824138	1.08643	0.887156	0.70202	1.13763	0.758578	1.00925
110	52.3	56.38	68.11	61.46	54.65	sp|Q07065|CKAP4_HUMAN	Cytoskeleton-associated protein 4 OS=Homo sapiens GN=CKAP4 PE=1 SV=2	HUMAN	35	Q07065	GN=CKAP4	0.711214	0.0417456	1.20226	0.436516	0.855067	0.717794	0.0447233	1.20226	0.452898	0.862979	1.18032	0.217366	1.10662	1.0666	1.43219	1.09648	0.414518	1.13763	0.963829	1.2942	0.685488	0.0460652	1.22462	0.387258	0.83946	0.549541	0.0011217	1.34276	0.17378	0.737904	1.13763	0.384112	1.09648	1.03753	1.31826
111	52.09	54.01	42.37	34.47	31.38	sp|P63010|AP2B1_HUMAN	AP-2 complex subunit beta OS=Homo sapiens GN=AP2B1 PE=1 SV=1	HUMAN	34	P63010	GN=AP2B1	1.15878	0.652955	1.25893	0.92045	1.87068	1.21339	0.319955	1.23595	0.981748	2.46604	1.64437	0.0302276	1.34276	1.22462	4.09261	1.70608	0.0219875	1.34276	1.27057	4.74242	1.47231	0.117518	1.27057	1.15878	3.53183	1.04713	0.674069	1.25893	0.831764	1.40605	0.879023	0.741859	1.23595	0.452898	1.08643
112	51.94	52.61	49.34	37.86	32.23	sp|P35221|CTNA1_HUMAN	Catenin alpha-1 OS=Homo sapiens GN=CTNNA1 PE=1 SV=1	HUMAN	32	P35221	GN=CTNNA1	0.937562	0.336446	1.19124	0.794328	1.11686	1.05682	0.772441	1.19124	0.887156	1.31826	0.448745	0.000859141	1.67494	0.253513	0.751623	0.405509	0.000223828	1.72187	0.20893	0.698232	0.597035	0.00390594	1.38038	0.398107	0.824138	0.501187	0.00100422	1.57036	0.222844	0.787046	1.15878	0.422689	1.1695	0.990832	1.47231
113	51.93	53.36	27.84	21.01	18.02	sp|P11047|LAMC1_HUMAN	Laminin subunit gamma-1 OS=Homo sapiens GN=LAMC1 PE=1 SV=3	HUMAN	33	P11047	GN=LAMC1	0.496592	0.116943	1.78649	0.231206	0.887156	0.428549	0.0737532	1.94089	0.164437	0.831764	2.26986	1.34376e-05	1.57036	1.44544	10.2802	2.31206	4.23428e-05	1.57036	1.47231	9.54993	5.05825	2.09996e-11	1.97697	2.55859	22.6986	4.83059	6.14004e-11	1.94089	2.48886	22.08	1.11686	0.638742	1.20226	0.928966	1.51356
114	51.87	53.15	43.71	37.81	29.45	sp|O75533|SF3B1_HUMAN	Splicing factor 3B subunit 1 OS=Homo sapiens GN=SF3B1 PE=1 SV=3	HUMAN	33	O75533	GN=SF3B1	1.14815	0.364344	1.1695	0.981748	1.35519	1.30617	0.0634845	1.19124	1.09648	1.6293	0.831764	0.212761	1.21339	0.666807	1.00925	1.0666	0.993929	1.15878	0.92045	1.25893	0.744732	0.191216	1.23595	0.519996	0.92045	0.529663	0.00449228	1.48594	0.244343	0.787046	1.04713	0.712085	1.15878	0.903649	1.21339
115	51.77	51.67	82.02	74.14	62.07	sp|P00738|HPT_HUMAN	Haptoglobin OS=Homo sapiens GN=HP PE=1 SV=1	HUMAN	54	P00738	GN=HP	0.246604	0.000333667	1.90546	0.0648634	0.469894	0.195884	0.000299973	2.29087	0.0660693	0.448745	0.319154	0.00314585	1.67494	0.101859	0.534564	0.291072	0.000433059	1.70608	0.0937562	0.496592	0.672977	0.0430586	1.23595	0.515229	0.831764	0.448745	0.00284559	1.44544	0.231206	0.648634	1.22462	0.452678	1.19124	1.02802	1.58489
116	51.7	53.05	60.76	51.23	47.95	sp|P12956|XRCC6_HUMAN	X-ray repair cross-complementing protein 6 OS=Homo sapiens GN=XRCC6 PE=1 SV=2	HUMAN	40	P12956	GN=XRCC6	1.09648	0.31273	1.14815	0.954993	1.2942	1.15878	0.134584	1.14815	1.00925	1.40605	1.90546	2.07458e-05	1.28233	1.48594	2.60615	1.70608	0.000149866	1.22462	1.39316	2.24905	1.01859	0.370245	1.1695	0.870964	1.19124	0.724436	0.144207	1.2942	0.469894	0.937562	0.972747	0.891855	1.14815	0.809096	1.11686
117	51.7	51.52	65.09	60.35	53.16	sp|Q14195|DPYL3_HUMAN	Dihydropyrimidinase-related protein 3 OS=Homo sapiens GN=DPYSL3 PE=1 SV=1	HUMAN	47	Q14195	GN=DPYSL3	0.405509	0.00543467	1.57036	0.0325087	0.636796	0.363078	0.00716471	1.69044	0.0313329	0.613762	1.97697	0.00324958	1.23595	1.59956	3.13329	1.94089	0.0037801	1.22462	1.58489	3.01995	1.61436	0.0238069	1.20226	1.34276	2.39883	1.25893	0.155015	1.1695	1.07647	1.61436	1.09648	0.576147	1.08643	1.00925	1.27057
118	51.66	52.27	46.73	39.98	31.57	sp|P05023|AT1A1_HUMAN	Sodium/potassium-transporting ATPase subunit alpha-1 OS=Homo sapiens GN=ATP1A1 PE=1 SV=1	HUMAN	32	P05023	GN=ATP1A1	0.855067	0.347241	1.13763	0.717794	0.972747	0.870964	0.505374	1.11686	0.731139	0.972747	1.20226	0.127417	1.1272	1.0666	1.45881	1.20226	0.149115	1.13763	1.05682	1.45881	0.928966	0.784645	1.14815	0.787046	1.0666	0.744732	0.108037	1.20226	0.496592	0.895365	1.00925	0.775198	1.09648	0.92045	1.11686
119	51.6	52.77	38.82	31.57	27.4	sp|Q08211|DHX9_HUMAN	ATP-dependent RNA helicase A OS=Homo sapiens GN=DHX9 PE=1 SV=4	HUMAN	38	Q08211	GN=DHX9	1.1272	0.214167	1.15878	0.972747	1.43219	1.15878	0.120363	1.1695	0.990832	1.47231	0.831764	0.196279	1.14815	0.666807	0.954993	0.824138	0.229997	1.15878	0.625173	0.954993	0.685488	0.0217093	1.23595	0.383707	0.847227	0.648634	0.0113434	1.24738	0.299226	0.809096	1.09648	0.31265	1.14815	0.954993	1.2942
120	51.56	52.08	72.83	67.32	56.89	sp|P07237|PDIA1_HUMAN	Protein disulfide-isomerase OS=Homo sapiens GN=P4HB PE=1 SV=3	HUMAN	39	P07237	GN=P4HB	1.55597	0.157945	1.2942	1.20226	2.72898	1.51356	0.156332	1.27057	1.19124	2.37684	1.25893	0.909453	1.22462	1.02802	1.94089	1.40605	0.52704	1.25893	1.11686	2.42103	0.586138	0.00229218	1.39316	0.356451	0.816582	0.356451	0.000482485	1.94089	0.149968	0.691831	1.01859	0.847703	1.22462	0.831764	1.24738
121	51.52	55.73	69.98	68.72	58.23	sp|P25705|ATPA_HUMAN	ATP synthase subunit alpha, mitochondrial OS=Homo sapiens GN=ATP5A1 PE=1 SV=1	HUMAN	53	P25705	GN=ATP5A1	1.7378	0.133675	1.38038	1.25893	3.13329	1.57036	0.145564	1.31826	1.19124	2.70396	1.18032	0.722804	1.20226	0.981748	1.61436	1.18032	0.737488	1.15878	1.01859	1.47231	1.92309	0.121393	1.41906	1.35519	3.43558	1.59956	0.247256	1.30617	1.22462	2.88403	0.501187	0.94442	1.67494	0.349945	0.83946
122	51.5	53.46	43.73	35.77	31.73	sp|P19367|HXK1_HUMAN	Hexokinase-1 OS=Homo sapiens GN=HK1 PE=1 SV=3	HUMAN	32	P19367	GN=HK1	0.711214	0.0448327	1.20226	0.483059	0.855067	0.801678	0.11278	1.19124	0.619441	0.954993	0.529663	0.00311712	1.33045	0.246604	0.704693	0.613762	0.0120563	1.24738	0.380189	0.765597	1.1272	0.435469	1.09648	1.02802	1.30617	0.895365	0.609994	1.15878	0.704693	1.03753	1.02802	0.995006	1.10662	0.928966	1.1272
123	51.44	51.61	66.79	57.3	54.01	sp|P50990|TCPQ_HUMAN	T-complex protein 1 subunit theta OS=Homo sapiens GN=CCT8 PE=1 SV=4	HUMAN	32	P50990	GN=CCT8	0.887156	0.055884	1.13763	0.744732	1.00925	0.862979	0.049268	1.14815	0.704693	0.990832	0.972747	0.222013	1.15878	0.83946	1.1272	1.05682	0.630907	1.1272	0.937562	1.25893	0.912011	0.161161	1.1695	0.765597	1.0666	0.765597	0.0109952	1.22462	0.534564	0.937562	1.09648	0.892948	1.10662	0.990832	1.30617
124	51.23	76.13	79.26	63.78	54.95	sp|P11142|HSP7C_HUMAN	Heat shock cognate 71 kDa protein OS=Homo sapiens GN=HSPA8 PE=1 SV=1	HUMAN	82	P11142	GN=HSPA8	0.990832	0.296808	1.18032	0.83946	1.1695	0.928966	0.191737	1.18032	0.772681	1.09648	0.698232	0.0451696	1.25893	0.505825	0.879023	0.717794	0.0255062	1.21339	0.559758	0.870964	0.711214	0.040988	1.23595	0.554626	0.879023	0.515229	0.00114659	1.5417	0.319154	0.794328	1.08643	0.963665	1.18032	0.92045	1.2942
125	50.71	51.27	45.75	34.53	32.23	sp|Q9Y4L1|HYOU1_HUMAN	Hypoxia up-regulated protein 1 OS=Homo sapiens GN=HYOU1 PE=1 SV=1	HUMAN	31	Q9Y4L1	GN=HYOU1	0.895365	0.324778	1.18032	0.731139	1.05682	0.963829	0.569382	1.19124	0.801678	1.14815	0.501187	7.83633e-05	1.49968	0.337287	0.751623	0.544503	0.000104778	1.40605	0.363078	0.765597	1.18032	0.248224	1.19124	0.990832	1.43219	0.831764	0.0712967	1.20226	0.660693	1	1.18032	0.108341	1.15878	1.01859	1.43219
126	50.68	60.11	39.94	30.29	20.7	sp|Q13576|IQGA2_HUMAN	Ras GTPase-activating-like protein IQGAP2 OS=Homo sapiens GN=IQGAP2 PE=1 SV=4	HUMAN	34	Q13576	GN=IQGAP2	0.554626	0.000602571	1.30617	0.30761	0.724436	0.619441	0.00183909	1.23595	0.42462	0.765597	0.366438	9.61201e-06	1.65959	0.16293	0.608135	0.505825	0.000216432	1.35519	0.280543	0.685488	0.448745	0.000139318	1.48594	0.178649	0.666807	0.413047	0.00128986	1.64437	0.165959	0.679204	1.02802	0.617378	1.1272	0.912011	1.20226
127	50.39	57.4	69.1	50.82	38.34	sp|Q05682|CALD1_HUMAN	Caldesmon OS=Homo sapiens GN=CALD1 PE=1 SV=3	HUMAN	43	Q05682	GN=CALD1	0.277971	6.83661e-06	2.03236	0.0549541	0.564937	0.147231	9.2451e-07	3.13329	0.0353183	0.461318	2.44343	2.88305e-08	1.2942	1.88799	4.69894	2.14783	4.96258e-07	1.27057	1.69044	4.01791	3.0761	1.47249e-10	1.34276	2.29087	6.25173	2.51189	1.78577e-08	1.2942	1.94089	4.87528	0.963829	0.562354	1.14815	0.847227	1.10662
128	50.13	52.25	30.67	20.46	16.12	sp|O95425|SVIL_HUMAN	Supervillin OS=Homo sapiens GN=SVIL PE=1 SV=2	HUMAN	32	O95425	GN=SVIL	0.376704	0.000314074	1.78649	0.0534564	0.672977	0.474242	0.00199052	1.5417	0.0816582	0.731139	2.0893	2.98158e-06	1.31826	1.58489	4.2462	1.95884	1.40305e-05	1.2942	1.51356	4.01791	1.69044	0.00031574	1.25893	1.34276	3.34195	1.52757	0.000569878	1.24738	1.22462	2.53513	0.954993	0.805887	1.2942	0.77983	1.23595
129	50.08	53.11	47.83	30.95	20.93	sp|Q86UP2|KTN1_HUMAN	Kinectin OS=Homo sapiens GN=KTN1 PE=1 SV=1	HUMAN	31	Q86UP2	GN=KTN1	0.847227	0.20013	1.13763	0.608135	0.963829	0.887156	0.36152	1.14815	0.613762	1.01859	1.11686	0.466372	1.13763	0.981748	1.33045	1.05682	0.870961	1.1272	0.937562	1.23595	0.946237	0.896906	1.1695	0.731139	1.10662	0.801678	0.3882	1.22462	0.420727	0.981748	1.1272	0.434175	1.09648	1.02802	1.33045
130	50.05	50.68	49.35	44.01	31.91	sp|P11216|PYGB_HUMAN	Glycogen phosphorylase, brain form OS=Homo sapiens GN=PYGB PE=1 SV=5	HUMAN	26	P11216	GN=PYGB	0.619441	0.0183822	1.33045	0.124738	0.824138	0.580764	0.0131592	1.36773	0.100925	0.794328	1.04713	0.53418	1.21339	0.862979	1.2942	1.15878	0.258406	1.20226	0.963829	1.80302	1.88799	0.000127759	1.2942	1.45881	4.16869	1.57036	0.00108099	1.25893	1.24738	3.04789	1.00925	0.823103	1.21339	0.831764	1.18032
131	49.75	50.63	89.38	84.07	70.8	sp|P07355|ANXA2_HUMAN	Annexin A2 OS=Homo sapiens GN=ANXA2 PE=1 SV=2	HUMAN	44	P07355	GN=ANXA2	0.0544503	0.00856678	2.96483	0.0253513	0.161436	0.0413047	0.00213546	3.28095	0.0190546	0.135519	0.619441	3.4402e-05	1.15878	0.519996	0.717794	0.519996	4.93443e-06	1.19124	0.420727	0.619441	0.666807	5.38847e-06	1.13763	0.580764	0.758578	0.510505	9.34883e-06	1.19124	0.398107	0.608135	1.01859	0.376441	1.09648	0.928966	1.1272
132	49.7	50.37	64.91	55.85	46.79	sp|P04843|RPN1_HUMAN	Dolichyl-diphosphooligosaccharide--protein glycosyltransferase subunit 1 OS=Homo sapiens GN=RPN1 PE=1 SV=1	HUMAN	36	P04843	GN=RPN1	1.36773	0.00417421	1.13763	1.20226	1.61436	1.2942	0.0155787	1.13763	1.13763	1.51356	1.43219	0.0020893	1.15878	1.23595	1.7378	1.39316	0.00297511	1.14815	1.21339	1.67494	0.946237	0.703886	1.14815	0.801678	1.08643	0.685488	0.00173626	1.22462	0.505825	0.83946	0.972747	0.695518	1.11686	0.855067	1.08643
133	49.62	50.16	94.33	91.04	85.97	sp|P04406|G3P_HUMAN	Glyceraldehyde-3-phosphate dehydrogenase OS=Homo sapiens GN=GAPDH PE=1 SV=3	HUMAN	94	P04406	GN=GAPDH	0.954993	0.310043	1.01859	0.937562	0.972747	0.972747	0.705063	1.01859	0.954993	0.990832	0.954993	0.722699	1.01859	0.937562	0.972747	0.928966	0.0889109	1.01859	0.912011	0.946237	0.990832	0.367617	1.01859	0.972747	1.00925	0.912011	0.215578	1.01859	0.895365	0.928966	1	0.869328	1.01859	0.981748	1.01859
134	49.46	49.64	49.39	43.85	34.65	sp|P00450|CERU_HUMAN	Ceruloplasmin OS=Homo sapiens GN=CP PE=1 SV=1	HUMAN	40	P00450	GN=CP	0.151356	1.5794e-05	3.56451	0.0519996	0.539511	0.158489	3.73789e-06	3.22107	0.0444631	0.510505	0.619441	0.0558928	1.33045	0.474242	0.824138	0.685488	0.110309	1.27057	0.519996	0.870964	0.990832	0.727632	1.22462	0.816582	1.21339	0.608135	0.0383996	1.40605	0.452898	0.855067	1.10662	0.606514	1.14815	0.963829	1.31826
135	49.42	53.36	29.75	24.65	23.83	sp|Q15393|SF3B3_HUMAN	Splicing factor 3B subunit 3 OS=Homo sapiens GN=SF3B3 PE=1 SV=4	HUMAN	29	Q15393	GN=SF3B3	1.20226	0.271777	1.14815	1.04713	1.51356	1.24738	0.247858	1.14815	1.08643	1.6293	0.954993	0.839078	1.10662	0.816582	1.05682	1.07647	0.658491	1.10662	0.972747	1.27057	0.801678	0.324236	1.15878	0.49204	0.928966	0.711214	0.247539	1.25893	0.242103	0.895365	1	0.884049	1.25893	0.794328	1.11686
136	49.38	49.44	27.13	21.89	21.24	sp|Q14112|NID2_HUMAN	Nidogen-2 OS=Homo sapiens GN=NID2 PE=1 SV=3	HUMAN	30	Q14112	GN=NID2	0.879023	0.562058	1.19124	0.679204	1.04713	0.794328	0.131642	1.23595	0.401791	0.981748	2.67917	7.10544e-08	1.47231	1.8197	13.5519	2.33346	1.21563e-06	1.41906	1.64437	11.0662	2.72898	1.13521e-06	1.51356	1.80302	10.8643	2.39883	4.7978e-06	1.43219	1.67494	9.90832	1.03753	0.890866	1.20226	0.862979	1.52757
137	49.37	52.95	38.87	22.56	15.07	sp|Q5TZA2|CROCC_HUMAN	Rootletin OS=Homo sapiens GN=CROCC PE=1 SV=1	HUMAN	29	Q5TZA2	GN=CROCC	0.224905	0.00101309	2.91072	0.0369828	0.654636	0.226986	0.00013435	2.75423	0.0253513	0.625173	1.40605	0.060012	1.22462	1.14815	1.97697	1.34276	0.0926896	1.20226	1.11686	1.85353	3.40408	3.55283e-09	1.45881	2.33346	6.25173	3.37287	3.55573e-09	1.47231	2.29087	6.13762	0.679204	0.141764	1.35519	0.47863	0.92045
138	49.35	55.86	42.98	28.87	20.84	sp|Q14152|EIF3A_HUMAN	Eukaryotic translation initiation factor 3 subunit A OS=Homo sapiens GN=EIF3A PE=1 SV=1	HUMAN	36	Q14152	GN=EIF3A	1.2942	0.108999	1.27057	1.01859	1.80302	1.11686	0.280549	1.22462	0.912011	1.43219	1.2942	0.12582	1.27057	1.01859	1.7378	1.38038	0.0899742	1.2942	1.0666	2.0893	0.928966	0.852686	1.19124	0.787046	1.10662	0.672977	0.954406	1.41906	0.529663	0.954993	1.22462	0.404583	1.21339	1.00925	1.6293
139	49.3	52.69	25.37	14.14	9.833	sp|P49792|RBP2_HUMAN	E3 SUMO-protein ligase RanBP2 OS=Homo sapiens GN=RANBP2 PE=1 SV=2	HUMAN	30	P49792	GN=RANBP2	0.903649	0.644841	1.22462	0.717794	1.10662	1.0666	0.80711	1.19124	0.895365	1.33045	1.23595	0.27789	1.21339	1.01859	1.59956	1.08643	0.51005	1.20226	0.903649	1.34276	0.946237	0.77949	1.23595	0.765597	1.1695	0.711214	0.121641	1.31826	0.436516	0.937562	1.1695	0.376702	1.18032	0.990832	1.45881
140	49.04	52.4	46.75	32.37	22.19	sp|Q9UQE7|SMC3_HUMAN	Structural maintenance of chromosomes protein 3 OS=Homo sapiens GN=SMC3 PE=1 SV=2	HUMAN	30	Q9UQE7	GN=SMC3	1.38038	0.0111723	1.1695	1.18032	2.22844	1.36773	0.0168514	1.1695	1.1695	2.12814	1.7378	0.000208864	1.25893	1.38038	3.28095	1.72187	0.000335407	1.24738	1.38038	3.22107	1.18032	0.176149	1.1272	1.04713	1.58489	1.05682	0.481824	1.13763	0.928966	1.22462	1.00925	0.726098	1.1272	0.895365	1.14815
141	48.79	48.83	76.77	74.5	65.16	sp|P22626|ROA2_HUMAN	Heterogeneous nuclear ribonucleoproteins A2/B1 OS=Homo sapiens GN=HNRNPA2B1 PE=1 SV=2	HUMAN	65	P22626	GN=HNRNPA2B1	1.10662	0.598877	1.21339	0.912011	1.36773	1.04713	0.885171	1.21339	0.862979	1.30617	1.55597	0.30687	1.33045	1.1695	2.35505	1.33045	0.682054	1.27057	1.04713	1.92309	0.698232	0.341548	1.33045	0.405509	0.928966	0.501187	0.1799	1.65959	0.239883	0.831764	1.19124	0.695491	1.22462	0.972747	1.58489
142	48.57	53.12	34.55	26.49	24.18	sp|P16615|AT2A2_HUMAN	Sarcoplasmic/endoplasmic reticulum calcium ATPase 2 OS=Homo sapiens GN=ATP2A2 PE=1 SV=1	HUMAN	29	P16615	GN=ATP2A2	0.879023	0.411945	1.15878	0.704693	1.01859	0.887156	0.328229	1.15878	0.737904	1.02802	0.539511	0.00258349	1.34276	0.248886	0.724436	0.544503	0.00426132	1.30617	0.260615	0.711214	0.92045	0.612957	1.14815	0.787046	1.05682	0.831764	0.35627	1.1695	0.654636	0.972747	1.00925	0.776193	1.13763	0.887156	1.11686
143	47.93	62.72	79.32	71.64	64.39	sp|P08729|K2C7_HUMAN	Keratin, type II cytoskeletal 7 OS=Homo sapiens GN=KRT7 PE=1 SV=5	HUMAN	50	P08729	GN=KRT7	0.148594	2.8058e-08	1.69044	0.0724436	0.251189	0.178649	4.68614e-11	1.64437	0.0937562	0.293765	0.0277971	9.81437e-14	4.32514	0.0157036	0.120226	0.0283139	1.70974e-14	3.69828	0.0134276	0.104713	0.175388	5.75807e-10	1.78649	0.092045	0.313329	0.214783	4.21626e-10	1.58489	0.104713	0.340408	1.04713	0.749167	1.05682	0.990832	1.11686
144	47.67	49.85	42.06	32.85	26.55	sp|Q00839|HNRPU_HUMAN	Heterogeneous nuclear ribonucleoprotein U OS=Homo sapiens GN=HNRNPU PE=1 SV=6	HUMAN	33	Q00839	GN=HNRNPU	0.794328	0.949519	1.21339	0.619441	0.963829	0.77983	0.879395	1.21339	0.642688	0.946237	0.954993	0.316236	1.18032	0.809096	1.1272	0.772681	0.809722	1.21339	0.613762	0.937562	0.260615	0.00435692	2.37684	0.108643	0.619441	0.233346	0.000783461	2.58226	0.0831764	0.60256	1	0.843156	1.18032	0.847227	1.14815
145	47.48	50.1	57.26	45.78	39.31	sp|Q16891|MIC60_HUMAN	MICOS complex subunit MIC60 OS=Homo sapiens GN=IMMT PE=1 SV=1	HUMAN	33	Q16891	GN=IMMT	0.903649	0.63515	1.20226	0.711214	1.08643	0.990832	0.922485	1.20226	0.816582	1.19124	1.18032	0.301085	1.18032	1	1.49968	1.07647	0.467319	1.18032	0.912011	1.34276	1.24738	0.149487	1.19124	1.04713	1.72187	0.77983	0.385483	1.31826	0.515229	1.02802	1.25893	0.15999	1.19124	1.05682	1.70608
146	47.44	47.54	72.41	68.43	65.12	sp|P02679|FIBG_HUMAN	Fibrinogen gamma chain OS=Homo sapiens GN=FGG PE=1 SV=3	HUMAN	73	P02679	GN=FGG	0.636796	0.0270595	1.30617	0.233346	0.831764	0.744732	0.0949086	1.24738	0.366438	0.928966	1.94089	0.00405905	1.40605	1.38038	3.40408	1.72187	0.0264329	1.36773	1.25893	2.75423	1.07647	0.805386	1.22462	0.879023	1.36773	0.772681	0.176802	1.24738	0.353183	0.963829	1.27057	0.437382	1.21339	1.04713	1.80302
147	47.3	47.88	35.96	27.19	23.25	sp|Q16531|DDB1_HUMAN	DNA damage-binding protein 1 OS=Homo sapiens GN=DDB1 PE=1 SV=1	HUMAN	27	Q16531	GN=DDB1	1.01859	0.66484	1.08643	0.937562	1.10662	1.04713	0.268134	1.07647	0.972747	1.1272	1.03753	0.20637	1.05682	0.981748	1.09648	1.03753	0.176558	1.05682	0.981748	1.09648	1.03753	0.192907	1.05682	0.981748	1.09648	1.01859	0.576273	1.07647	0.946237	1.09648	1.03753	0.328837	1.04713	0.990832	1.08643
148	47.05	47.42	65.35	53.3	46.86	sp|O75083|WDR1_HUMAN	WD repeat-containing protein 1 OS=Homo sapiens GN=WDR1 PE=1 SV=4	HUMAN	32	O75083	GN=WDR1	0.580764	0.102269	1.52757	0.356451	0.887156	0.564937	0.0848348	1.49968	0.313329	0.847227	1.55597	0.185718	1.30617	1.19124	2.26986	1.2942	0.208276	1.23595	1.04713	1.70608	2.55859	0.000248714	1.57036	1.6293	4.48745	2.37684	0.000944434	1.52757	1.55597	4.13048	1.00925	0.425654	1.19124	0.847227	1.20226
149	47.01	47.8	61.98	49.16	45.65	sp|P49748|ACADV_HUMAN	Very long-chain specific acyl-CoA dehydrogenase, mitochondrial OS=Homo sapiens GN=ACADVL PE=1 SV=1	HUMAN	34	P49748	GN=ACADVL	0.501187	0.000117752	1.33045	0.12942	0.666807	0.483059	4.02395e-05	1.33045	0.121339	0.642688	0.666807	0.0224108	1.23595	0.387258	0.824138	0.654636	0.00969003	1.20226	0.390841	0.787046	0.77983	0.0742051	1.15878	0.60256	0.903649	0.654636	0.00997354	1.25893	0.325087	0.824138	0.954993	0.830802	1.10662	0.831764	1.05682
150	46.92	48.5	39.9	31.98	26.14	sp|P22102|PUR2_HUMAN	Trifunctional purine biosynthetic protein adenosine-3 OS=Homo sapiens GN=GART PE=1 SV=1	HUMAN	24	P22102	GN=GART	2.75423	4.05878e-06	1.59956	1.72187	5.54626	2.65461	4.64821e-06	1.51356	1.75388	6.08135	1.14815	0.981053	1.24738	0.92045	1.43219	1.2942	0.58495	1.27057	1.01859	1.64437	1.25893	0.47938	1.24738	1.00925	1.55597	0.704693	0.185581	1.44544	0.283139	1.01859	0.937562	0.482862	1.24738	0.737904	1.1695
151	46.89	49.18	58.7	44.55	38.61	sp|P23246|SFPQ_HUMAN	Splicing factor, proline- and glutamine-rich OS=Homo sapiens GN=SFPQ PE=1 SV=2	HUMAN	37	P23246	GN=SFPQ	1.35519	0.508087	1.21339	1.11686	1.94089	1.24738	0.556034	1.15878	1.07647	1.45881	1.1272	0.998022	1.14815	0.981748	1.39316	1.36773	0.698292	1.24738	1.09648	1.83654	0.394457	0.0495472	1.7378	0.199526	0.685488	0.343558	0.0102666	2.05116	0.231206	0.704693	1.00925	0.716836	1.14815	0.879023	1.18032
152	46.79	52.28	73.47	68.12	61.58	sp|P30101|PDIA3_HUMAN	Protein disulfide-isomerase A3 OS=Homo sapiens GN=PDIA3 PE=1 SV=4	HUMAN	44	P30101	GN=PDIA3	1.33045	0.680567	1.2942	1.02802	1.65959	1.65959	0.458031	1.44544	1.14815	2.42103	1.85353	0.174186	1.51356	1.22462	2.63027	1.92309	0.0662867	1.55597	1.23595	2.96483	1.83654	0.134632	1.48594	1.23595	2.91072	0.946237	0.410912	1.20226	0.772681	1.13763	1.40605	0.434393	1.31826	1.0666	1.85353
153	46.71	48.23	54.96	42.68	37.59	sp|P55072|TERA_HUMAN	Transitional endoplasmic reticulum ATPase OS=Homo sapiens GN=VCP PE=1 SV=4	HUMAN	38	P55072	GN=VCP	1.38038	0.416939	1.35519	1.01859	1.77011	1.19124	0.615253	1.25893	0.946237	1.45881	1.51356	0.157992	1.34276	1.1272	1.88799	1.67494	0.0960882	1.41906	1.18032	2.12814	1.70608	0.0901972	1.44544	1.18032	2.22844	1.25893	0.191702	1.21339	1.03753	1.51356	0.92045	0.681166	1.18032	0.77983	1.08643
154	46.56	46.82	60.73	53.94	47.89	sp|P49368|TCPG_HUMAN	T-complex protein 1 subunit gamma OS=Homo sapiens GN=CCT3 PE=1 SV=4	HUMAN	26	P49368	GN=CCT3	1.03753	0.36186	1.19124	0.870964	1.30617	1.04713	0.499127	1.20226	0.870964	1.2942	0.801678	0.800287	1.25893	0.544503	1.00925	0.847227	0.83404	1.21339	0.691831	1.02802	0.870964	0.885269	1.20226	0.711214	1.04713	0.685488	0.248847	1.30617	0.398107	0.895365	0.954993	0.841529	1.1695	0.672977	1.11686
155	46.43	51.82	46.45	32.81	26.1	sp|Q00341|VIGLN_HUMAN	Vigilin OS=Homo sapiens GN=HDLBP PE=1 SV=2	HUMAN	28	Q00341	GN=HDLBP	0.794328	0.0486183	1.15878	0.625173	0.92045	0.912011	0.344517	1.13763	0.731139	1.03753	0.544503	5.62293e-06	1.35519	0.293765	0.737904	0.554626	1.10202e-05	1.35519	0.316228	0.751623	0.580764	7.39877e-05	1.31826	0.366438	0.765597	0.440555	5.94084e-06	1.57036	0.155597	0.691831	1.04713	0.615876	1.10662	0.946237	1.1695
156	46.4	46.66	45.03	34.49	32.22	sp|Q13263|TIF1B_HUMAN	Transcription intermediary factor 1-beta OS=Homo sapiens GN=TRIM28 PE=1 SV=5	HUMAN	32	Q13263	GN=TRIM28	1.99526	0.000255227	1.33045	1.49968	4.01791	2.14783	4.60216e-05	1.35519	1.58489	4.32514	0.758578	0.381977	1.28233	0.570164	0.972747	1.0666	0.778363	1.1695	0.912011	1.36773	0.636796	0.044254	1.33045	0.20893	0.847227	0.496592	0.00270684	1.59956	0.111686	0.794328	0.824138	0.935576	1.25893	0.619441	1.03753
157	46.32	48.21	47.53	39.25	36.56	sp|Q14624|ITIH4_HUMAN	Inter-alpha-trypsin inhibitor heavy chain H4 OS=Homo sapiens GN=ITIH4 PE=1 SV=4	HUMAN	33	Q14624	GN=ITIH4	0.474242	0.0016615	1.47231	0.0608135	0.698232	0.428549	0.00166817	1.57036	0.0432514	0.672977	1.57036	0.000276518	1.20226	1.30617	2.37684	1.52757	0.00091545	1.19124	1.28233	2.37684	1.2942	0.0108962	1.19124	1.08643	1.64437	1.22462	0.0287294	1.1695	1.04713	1.64437	1.14815	0.103437	1.11686	1.02802	1.49968
158	46.28	52.8	26.85	17.42	11.49	sp|A5YKK6|CNOT1_HUMAN	CCR4-NOT transcription complex subunit 1 OS=Homo sapiens GN=CNOT1 PE=1 SV=2	HUMAN	27	A5YKK6	GN=CNOT1	1.23595	0.10144	1.1272	1.09648	1.57036	1.15878	0.242197	1.13763	1.01859	1.41906	1.01859	0.850235	1.1695	0.870964	1.21339	1.07647	0.704207	1.1272	0.954993	1.30617	1.08643	0.405332	1.15878	0.937562	1.33045	0.954993	0.997834	1.19124	0.794328	1.13763	1.02802	0.740944	1.13763	0.903649	1.19124
159	46.27	48.14	41.73	22.07	13.1	sp|Q8IVF2|AHNK2_HUMAN	Protein AHNAK2 OS=Homo sapiens GN=AHNAK2 PE=1 SV=2	HUMAN	27	Q8IVF2	GN=AHNAK2	0.244343	2.47868e-08	1.80302	0.115878	0.440555	0.255859	6.24584e-07	1.80302	0.120226	0.461318	0.131826	7.71921e-10	2.85759	0.049204	0.376704	0.135519	2.26008e-08	2.63027	0.0416869	0.356451	0.831764	0.0749904	1.21339	0.691831	1.00925	0.751623	0.0355697	1.19124	0.613762	0.895365	1.02802	0.804404	1.14815	0.895365	1.27057
160	46.08	53.09	64.65	53.17	44.77	sp|P38646|GRP75_HUMAN	Stress-70 protein, mitochondrial OS=Homo sapiens GN=HSPA9 PE=1 SV=2	HUMAN	41	P38646	GN=HSPA9	1.57036	0.0266231	1.28233	1.22462	2.10863	1.65959	0.00947074	1.30617	1.27057	2.24905	0.772681	0.263051	1.23595	0.60256	0.954993	0.946237	0.551312	1.19124	0.794328	1.1272	0.586138	0.0849214	1.43219	0.296483	0.83946	0.253513	0.00298267	2.46604	0.110662	0.625173	1.00925	0.664277	1.20226	0.83946	1.21339
161	45.66	51.44	45.26	30.98	24.09	sp|Q14683|SMC1A_HUMAN	Structural maintenance of chromosomes protein 1A OS=Homo sapiens GN=SMC1A PE=1 SV=2	HUMAN	32	Q14683	GN=SMC1A	1.49968	0.00891451	1.30617	1.14815	2.208	1.52757	0.00268014	1.31826	1.15878	2.46604	1.8197	0.000231103	1.38038	1.31826	3.10456	1.77011	0.000431695	1.35519	1.30617	2.99226	1.1272	0.175983	1.23595	0.912011	1.52757	0.895365	0.846186	1.24738	0.625173	1.11686	0.937562	0.820104	1.20226	0.751623	1.1272
162	45.13	45.87	71.43	63.85	59.74	sp|P68104|EF1A1_HUMAN	Elongation factor 1-alpha 1 OS=Homo sapiens GN=EEF1A1 PE=1 SV=1	HUMAN	54	P68104	GN=EEF1A1	1.49968	0.0194074	1.22462	1.22462	2.51189	1.69044	0.0151842	1.2942	1.30617	2.96483	0.539511	0.00420352	1.51356	0.11695	0.816582	0.724436	0.100387	1.27057	0.448745	0.92045	0.92045	0.80385	1.23595	0.704693	1.13763	0.870964	0.936085	1.24738	0.625173	1.08643	1.09648	0.366539	1.23595	0.887156	1.34276
163	45.06	48.7	85.58	79.62	66.77	sp|P09525|ANXA4_HUMAN	Annexin A4 OS=Homo sapiens GN=ANXA4 PE=1 SV=4	HUMAN	29	P09525	GN=ANXA4	0.405509	0.000141623	1.59956	0.222844	0.648634	0.337287	1.81379e-05	1.77011	0.141906	0.597035	0.630957	0.0225604	1.2942	0.469894	0.816582	0.711214	0.0265104	1.19124	0.580764	0.847227	1.01859	0.667986	1.15878	0.879023	1.20226	1.04713	0.605641	1.14815	0.912011	1.24738	1.09648	0.444981	1.1272	0.972747	1.2942
164	44.93	57.24	25.67	13.22	8.358	sp|P11532|DMD_HUMAN	Dystrophin OS=Homo sapiens GN=DMD PE=1 SV=3	HUMAN	34	P11532	GN=DMD	0.255859	8.83041e-06	2.26986	0.0255859	0.580764	0.141906	7.31544e-05	3.19154	0.0185353	0.452898	1.64437	0.00215799	1.28233	1.28233	2.67917	1.49968	0.00719934	1.22462	1.22462	2.39883	3.87258	1.03644e-10	1.45881	2.65461	8.24138	3.63078	3.00351e-10	1.44544	2.51189	7.58578	0.544503	0.187413	1.41906	0.293765	0.772681
165	44.92	55.11	22.8	15.6	9.611	sp|Q93008|USP9X_HUMAN	Probable ubiquitin carboxyl-terminal hydrolase FAF-X OS=Homo sapiens GN=USP9X PE=1 SV=3	HUMAN	32	Q93008	GN=USP9X	1.07647	0.725528	1.24738	0.862979	1.38038	1.13763	0.612464	1.24738	0.912011	1.61436	0.794328	0.237468	1.28233	0.515229	1.01859	0.751623	0.119545	1.25893	0.428549	0.946237	1.11686	0.78472	1.23595	0.903649	1.80302	1.00925	0.854182	1.2942	0.77983	1.33045	1.1272	0.447018	1.19124	0.946237	1.59956
166	44.89	47.39	61.72	50.72	44.02	sp|P13796|PLSL_HUMAN	Plastin-2 OS=Homo sapiens GN=LCP1 PE=1 SV=6	HUMAN	38	P13796	GN=LCP1	1.58489	0.0169022	1.25893	1.25893	3.13329	1.65959	0.0108623	1.28233	1.2942	3.22107	0.57544	0.0889783	1.43219	0.283139	0.824138	0.765597	0.0769053	1.20226	0.613762	0.92045	1.07647	0.838367	1.22462	0.879023	1.47231	0.870964	0.59721	1.21339	0.704693	1.05682	1.03753	0.626617	1.21339	0.855067	1.35519
167	44.62	45.8	48.29	36.14	27.73	sp|P33176|KINH_HUMAN	Kinesin-1 heavy chain OS=Homo sapiens GN=KIF5B PE=1 SV=1	HUMAN	26	P33176	GN=KIF5B	0.895365	0.443616	1.14815	0.751623	1.02802	0.912011	0.618567	1.14815	0.772681	1.04713	0.416869	0.00134979	1.55597	0.0717794	0.648634	0.457088	0.000591285	1.45881	0.109648	0.666807	1.00925	0.959535	1.18032	0.855067	1.21339	0.928966	0.768855	1.15878	0.758578	1.07647	1.00925	0.624281	1.11686	0.903649	1.18032
168	44.37	44.77	74.4	63.17	53.41	sp|Q9NZN4|EHD2_HUMAN	EH domain-containing protein 2 OS=Homo sapiens GN=EHD2 PE=1 SV=2	HUMAN	29	Q9NZN4	GN=EHD2	0.672977	0.753373	1.6293	0.194089	1.09648	0.420727	0.787096	1.80302	0.0809096	0.758578	6.85488	4.14279e-05	1.8197	3.76704	23.3346	6.25173	7.80366e-05	1.8197	3.43558	19.9526	7.72681	1.704e-05	1.83654	4.20727	26.5461	7.58578	1.44581e-05	1.85353	4.09261	26.0615	0.457088	0.952853	1.97697	0.107647	0.903649
169	44.25	44.9	35.84	25.32	22.07	sp|P26640|SYVC_HUMAN	Valine--tRNA ligase OS=Homo sapiens GN=VARS PE=1 SV=4	HUMAN	27	P26640	GN=VARS	0.862979	0.365241	1.21339	0.685488	1.04713	0.824138	0.341796	1.21339	0.654636	1	0.737904	0.201585	1.21339	0.544503	0.895365	0.724436	0.166395	1.23595	0.474242	0.895365	0.570164	0.0327713	1.39316	0.244343	0.794328	0.461318	0.0213644	1.58489	0.135519	0.731139	0.954993	0.795481	1.20226	0.758578	1.14815
170	44.02	48.93	58.45	48.31	37.89	sp|P02788|TRFL_HUMAN	Lactotransferrin OS=Homo sapiens GN=LTF PE=1 SV=6	HUMAN	29	P02788	GN=LTF	0.205116	0.00167334	1.78649	0.0758578	0.366438	0.136773	0.0414681	1.80302	0.0474242	0.246604	0.122462	0.0545986	2.22844	0.0390841	0.272898	0.113763	0.050472	2.24905	0.0293765	0.255859	0.237684	0.00902804	1.6293	0.0855067	0.387258	0.152757	0.00519861	2.07014	0.057544	0.316228	1.00925	0.279167	1.07647	0.937562	1.33045
171	44.01	43.98	97.89	90.85	87.32	sp|P69905|HBA_HUMAN	Hemoglobin subunit alpha OS=Homo sapiens GN=HBA1 PE=1 SV=2	HUMAN	132	P69905	GN=HBA1	21.4783	0.000943896	1.30617	16.4437	24.8886	19.7697	0.000780906	1.30617	15.1356	22.9087	24.8886	0.000393588	1.2942	19.2309	28.8403	23.5505	0.000700425	1.2942	18.197	27.5423	40.9261	1.18924e-05	1.22462	33.4195	46.1318	38.7258	2.88042e-05	1.24738	31.0456	44.0555	0.685488	0.835154	1.07647	0.636796	0.737904
172	43.96	44.99	68.24	52.55	50.47	sp|P06576|ATPB_HUMAN	ATP synthase subunit beta, mitochondrial OS=Homo sapiens GN=ATP5B PE=1 SV=3	HUMAN	65	P06576	GN=ATP5B	1.27057	0.167342	1.24738	1.01859	1.58489	1.30617	0.182728	1.27057	1.02802	1.6293	1.10662	0.474211	1.19124	0.928966	1.34276	1.1272	0.626184	1.21339	0.928966	1.38038	1.36773	0.13132	1.30617	1.04713	1.77011	1.25893	0.065475	1.22462	1.02802	1.55597	0.981748	0.651486	1.20226	0.772681	1.18032
173	43.15	43.55	50.53	44.67	39.47	sp|P42224|STAT1_HUMAN	Signal transducer and activator of transcription 1-alpha/beta OS=Homo sapiens GN=STAT1 PE=1 SV=2	HUMAN	29	P42224	GN=STAT1	6.98232	3.2454e-12	2.03236	3.43558	28.0543	7.44732	2.04459e-12	2.05116	3.63078	29.1072	1.28233	0.514205	1.30617	0.981748	2.51189	2.1677	0.000554212	1.48594	1.45881	7.87046	1.8197	0.0343981	1.43219	1.27057	3.94457	1.48594	0.198475	1.27057	1.1695	1.88799	0.698232	0.139024	1.33045	0.524807	0.928966
174	43.04	43.32	62.46	53.56	48.93	sp|P36871|PGM1_HUMAN	Phosphoglucomutase-1 OS=Homo sapiens GN=PGM1 PE=1 SV=3	HUMAN	28	P36871	GN=PGM1	0.452898	0.00641261	1.61436	0.0625173	0.731139	0.444631	0.0201512	1.70608	0.122462	0.758578	2.70396	5.16386e-06	1.34276	2.01372	5.24807	2.35505	2.72511e-05	1.31826	1.78649	4.44631	0.801678	0.288679	1.25893	0.496592	1.00925	0.625173	0.132346	1.49968	0.152757	0.937562	1.08643	0.567975	1.18032	0.92045	1.30617
175	42.99	43.56	67.22	54.33	35.36	sp|P31948|STIP1_HUMAN	Stress-induced-phosphoprotein 1 OS=Homo sapiens GN=STIP1 PE=1 SV=1	HUMAN	24	P31948	GN=STIP1	1.31826	0.231534	1.1695	1.1272	2.03236	1.2942	0.315786	1.19124	1.08643	1.87068	1.11686	0.4309	1.18032	0.946237	1.39316	1.08643	0.589135	1.15878	0.937562	1.35519	0.787046	0.152244	1.21339	0.469894	0.954993	0.619441	0.095225	1.34276	0.194089	0.831764	1.04713	0.738465	1.13763	0.92045	1.28233
176	42.91	43.71	53.21	43.12	34.34	sp|P40939|ECHA_HUMAN	Trifunctional enzyme subunit alpha, mitochondrial OS=Homo sapiens GN=HADHA PE=1 SV=2	HUMAN	30	P40939	GN=HADHA	0.937562	0.796385	1.19124	0.772681	1.11686	0.903649	0.601566	1.20226	0.704693	1.08643	1.5417	0.0303307	1.28233	1.20226	2.46604	1.36773	0.0969644	1.21339	1.1272	2.14783	1.09648	0.554135	1.20226	0.912011	1.40605	1.03753	0.879897	1.19124	0.870964	1.25893	1.18032	0.443066	1.13763	1.03753	1.69044
177	42.9	45.67	33.58	25.08	20.51	sp|P53621|COPA_HUMAN	Coatomer subunit alpha OS=Homo sapiens GN=COPA PE=1 SV=2	HUMAN	28	P53621	GN=COPA	0.912011	0.550948	1.15878	0.758578	1.05682	0.879023	0.633773	1.21339	0.666807	1.0666	0.42462	0.000170967	1.5417	0.114815	0.654636	0.49204	0.00104068	1.40605	0.155597	0.691831	0.731139	0.165608	1.24738	0.505825	0.912011	0.619441	0.0387463	1.34276	0.316228	0.831764	1.04713	0.640879	1.1695	0.895365	1.25893
178	42.82	47.41	65.73	59.7	50.22	sp|P01008|ANT3_HUMAN	Antithrombin-III OS=Homo sapiens GN=SERPINC1 PE=1 SV=1	HUMAN	36	P01008	GN=SERPINC1	0.120226	0.00378784	3.69828	0.0554626	0.444631	0.0794328	0.000148194	4.9204	0.0436516	0.390841	4.28549	4.30446e-08	1.57036	2.72898	7.31139	3.98107	1.1659e-07	1.5417	2.58226	6.72977	2.80543	0.000598805	1.44544	1.94089	4.65586	2.33346	0.00212946	1.35519	1.72187	3.7325	0.855067	0.214037	1.21339	0.751623	1.03753
179	42.74	46.48	23.69	16.85	12.76	sp|P27708|PYR1_HUMAN	CAD protein OS=Homo sapiens GN=CAD PE=1 SV=3	HUMAN	25	P27708	GN=CAD	1.45881	0.00891732	1.30617	1.11686	2.96483	1.48594	0.00769359	1.30617	1.13763	2.99226	1.5417	0.0255609	1.38038	1.11686	3.25087	1.51356	0.0292924	1.35519	1.11686	3.13329	0.809096	0.901007	1.30617	0.586138	1.05682	0.711214	0.645194	1.43219	0.487529	1.01859	0.83946	0.549486	1.30617	0.619441	1.09648
180	42.66	50.85	62.29	52.22	41.13	sp|P20700|LMNB1_HUMAN	Lamin-B1 OS=Homo sapiens GN=LMNB1 PE=1 SV=2	HUMAN	35	P20700	GN=LMNB1	1.28233	0.215503	1.19124	1.07647	1.67494	1.20226	0.251815	1.1695	1.02802	1.52757	0.672977	0.120159	1.23595	0.444631	0.831764	0.809096	0.161564	1.1695	0.591562	0.946237	0.444631	0.0025531	1.58489	0.151356	0.704693	0.409261	0.00275875	1.67494	0.104713	0.685488	1.19124	0.180318	1.14815	1.03753	1.55597
181	42.56	43.9	39.55	27.81	20.12	sp|P09874|PARP1_HUMAN	Poly [ADP-ribose] polymerase 1 OS=Homo sapiens GN=PARP1 PE=1 SV=4	HUMAN	24	P09874	GN=PARP1	1.83654	0.000232295	1.27057	1.44544	3.28095	1.58489	0.00843665	1.2942	1.22462	2.33346	0.570164	0.0181523	1.47231	0.177011	0.83946	0.737904	0.113507	1.2942	0.428549	0.954993	0.642688	0.103569	1.35519	0.237684	0.870964	0.510505	0.0380095	1.57036	0.145881	0.801678	0.972747	0.902703	1.09648	0.737904	1.0666
182	42.46	42.59	47.66	40.16	34.4	sp|Q1KMD3|HNRL2_HUMAN	Heterogeneous nuclear ribonucleoprotein U-like protein 2 OS=Homo sapiens GN=HNRNPUL2 PE=1 SV=1	HUMAN	25	Q1KMD3	GN=HNRNPUL2	0.912011	0.725201	1.13763	0.758578	1.03753	0.963829	0.805303	1.1695	0.801678	1.1272	0.831764	0.466616	1.18032	0.608135	0.981748	0.862979	0.316928	1.14815	0.685488	0.990832	0.711214	0.0670983	1.21339	0.448745	0.862979	0.539511	0.0160801	1.44544	0.113763	0.77983	1.10662	0.485504	1.13763	0.972747	1.2942
183	42.44	44.46	40.81	31.66	24.92	sp|P55786|PSA_HUMAN	Puromycin-sensitive aminopeptidase OS=Homo sapiens GN=NPEPPS PE=1 SV=2	HUMAN	26	P55786	GN=NPEPPS	0.879023	0.634212	1.1695	0.648634	1.02802	0.870964	0.595411	1.1695	0.636796	1.01859	1.30617	0.0254493	1.1695	1.11686	1.69044	1.25893	0.0624747	1.13763	1.10662	1.6293	1.13763	0.263699	1.15878	0.981748	1.40605	0.972747	0.876293	1.18032	0.772681	1.14815	0.954993	0.790285	1.15878	0.698232	1.10662
184	42.42	44.49	41.67	31.46	25.94	sp|O60313|OPA1_HUMAN	Dynamin-like 120 kDa protein, mitochondrial OS=Homo sapiens GN=OPA1 PE=1 SV=3	HUMAN	25	O60313	GN=OPA1	1.04713	0.318498	1.0666	0.981748	1.1272	1.05682	0.303924	1.05682	1	1.13763	0.990832	0.770504	1.07647	0.912011	1.0666	0.981748	0.973155	1.05682	0.928966	1.03753	1.07647	0.268045	1.0666	1.00925	1.15878	1.03753	0.38327	1.05682	0.981748	1.10662	1.00925	0.936651	1.05682	0.954993	1.0666
185	42.28	43.35	28.46	18.56	13.48	sp|P01031|CO5_HUMAN	Complement C5 OS=Homo sapiens GN=C5 PE=1 SV=4	HUMAN	23	P01031	GN=C5	0.636796	0.0116213	1.30617	0.337287	0.831764	0.57544	0.0028601	1.38038	0.255859	0.794328	1.24738	0.061355	1.13763	1.09648	1.5417	1.20226	0.19609	1.1272	1.0666	1.45881	1.1695	0.319358	1.14815	1.01859	1.44544	1.08643	0.482313	1.14815	0.946237	1.31826	0.937562	0.664872	1.13763	0.765597	1.0666
186	42.22	44.33	29.28	17.55	13.18	sp|Q5T5P2|SKT_HUMAN	Sickle tail protein homolog OS=Homo sapiens GN=KIAA1217 PE=1 SV=2	HUMAN	25	Q5T5P2	GN=KIAA1217	1.22462	0.412306	1.25893	0.972747	1.5417	0.870964	0.950714	1.41906	0.642688	1.23595	0.242103	0.0026461	2.31206	0.101859	0.559758	0.501187	0.0133672	1.48594	0.224905	0.744732	0.30761	0.00216761	1.90546	0.134276	0.586138	0.258226	0.00664488	2.18776	0.110662	0.564937	1.30617	0.353156	1.27057	1.02802	1.72187
187	42.14	42.23	44.03	34.02	32.37	sp|Q92841|DDX17_HUMAN	Probable ATP-dependent RNA helicase DDX17 OS=Homo sapiens GN=DDX17 PE=1 SV=2	HUMAN	26	Q92841	GN=DDX17	0.954993	0.885939	1.18032	0.691831	1.1272	1.02802	0.649079	1.1695	0.879023	1.22462	1.08643	0.57368	1.1272	0.963829	1.33045	1.0666	0.47216	1.18032	0.903649	1.25893	0.711214	0.0393424	1.24738	0.291072	0.887156	0.496592	0.00395394	1.51356	0.0679204	0.751623	1.02802	0.984235	1.13763	0.903649	1.18032
188	42.02	42.34	49.09	45.27	39.09	sp|Q14247|SRC8_HUMAN	Src substrate cortactin OS=Homo sapiens GN=CTTN PE=1 SV=2	HUMAN	26	Q14247	GN=CTTN	0.487529	5.7054e-05	1.41906	0.272898	0.691831	0.428549	3.99761e-05	1.57036	0.248886	0.672977	0.519996	0.000180114	1.36773	0.319154	0.711214	0.510505	0.000346044	1.38038	0.30761	0.704693	0.401791	7.88118e-06	1.57036	0.183654	0.630957	0.244343	1.6147e-07	2.208	0.0737904	0.539511	0.972747	0.788762	1.14815	0.765597	1.11686
189	41.92	43.87	33.89	28.45	24.03	sp|Q13423|NNTM_HUMAN	NAD(P) transhydrogenase, mitochondrial OS=Homo sapiens GN=NNT PE=1 SV=3	HUMAN	28	Q13423	GN=NNT	1.2942	0.0985215	1.1695	1.10662	1.75388	1.40605	0.0353266	1.18032	1.19124	1.97697	0.672977	0.0143565	1.23595	0.30761	0.831764	0.724436	0.0267649	1.19124	0.444631	0.862979	1.04713	0.8086	1.15878	0.903649	1.24738	0.954993	0.694069	1.14815	0.794328	1.09648	1.00925	0.678128	1.13763	0.887156	1.1695
190	41.57	43.87	52.32	46.98	44.3	sp|Q92945|FUBP2_HUMAN	Far upstream element-binding protein 2 OS=Homo sapiens GN=KHSRP PE=1 SV=4	HUMAN	32	Q92945	GN=KHSRP	0.619441	0.246914	1.39316	0.334195	0.862979	0.737904	0.150697	1.25893	0.501187	0.928966	1.70608	0.0125163	1.28233	1.33045	2.33346	1.69044	0.0107474	1.2942	1.30617	2.26986	0.831764	0.701815	1.24738	0.630957	1.03753	0.42462	0.00877241	1.8197	0.187068	0.772681	1.20226	0.285109	1.15878	1.03753	1.5417
191	41.5	43.58	60.51	52.33	44.78	sp|P29401|TKT_HUMAN	Transketolase OS=Homo sapiens GN=TKT PE=1 SV=3	HUMAN	40	P29401	GN=TKT	0.387258	0.000221811	1.65959	0.16293	0.642688	0.346737	0.000148066	1.78649	0.12942	0.619441	1	0.917338	1.18032	0.847227	1.18032	0.928966	0.912803	1.15878	0.765597	1.07647	0.642688	0.00452068	1.24738	0.461318	0.801678	0.465586	0.000153656	1.51356	0.187068	0.704693	0.937562	0.683788	1.13763	0.772681	1.0666
192	41.38	41.37	66.07	57.98	56.18	sp|P50395|GDIB_HUMAN	Rab GDP dissociation inhibitor beta OS=Homo sapiens GN=GDI2 PE=1 SV=2	HUMAN	26	P50395	GN=GDI2	1.44544	0.0889923	1.51356	0.954993	3.94457	1.8197	0.0506639	1.61436	1.1272	7.11213	1.85353	0.0787354	1.64437	1.1272	7.11213	1.55597	0.217618	1.55597	1	5.24807	1.44544	0.42919	1.57036	0.92045	3.46737	0.862979	0.94978	1.87068	0.501187	1.61436	1.14815	0.507014	1.30617	0.879023	2.22844
193	41.15	41.86	37.34	28.23	23.18	sp|Q7L014|DDX46_HUMAN	Probable ATP-dependent RNA helicase DDX46 OS=Homo sapiens GN=DDX46 PE=1 SV=2	HUMAN	24	Q7L014	GN=DDX46	1.35519	0.0713631	1.19124	1.13763	2.05116	1.35519	0.0179002	1.18032	1.14815	1.94089	0.809096	0.169714	1.18032	0.436516	0.954993	0.879023	0.302719	1.18032	0.698232	1.03753	0.887156	0.293517	1.21339	0.60256	1.07647	0.855067	0.307908	1.21339	0.619441	1.03753	1.1272	0.610911	1.1695	0.963829	1.44544
194	40.86	40.84	90.2	87.84	80	sp|P62258|1433E_HUMAN	14-3-3 protein epsilon OS=Homo sapiens GN=YWHAE PE=1 SV=1	HUMAN	38	P62258	GN=YWHAE	0.92045	0.589239	1.11686	0.816582	1.02802	0.855067	0.357009	1.10662	0.751623	0.946237	1.38038	0.128351	1.1695	1.18032	1.69044	1.33045	0.341872	1.15878	1.14815	1.6293	1.07647	0.737228	1.11686	0.963829	1.22462	0.824138	0.093399	1.15878	0.691831	0.954993	0.972747	0.56934	1.10662	0.879023	1.07647
195	40.82	44.52	30.87	24.46	22.05	sp|P14543|NID1_HUMAN	Nidogen-1 OS=Homo sapiens GN=NID1 PE=1 SV=3	HUMAN	29	P14543	GN=NID1	0.461318	0.21123	1.78649	0.120226	0.824138	0.457088	0.416051	1.75388	0.0816582	0.801678	1.57036	0.0132362	1.33045	1.18032	5.44503	1.65959	0.00123111	1.28233	1.2942	6.08135	4.44631	4.76108e-10	1.5417	2.88403	19.0546	4.2462	8.06419e-10	1.5417	2.75423	18.5353	0.77983	0.427586	1.2942	0.570164	1.00925
196	40.62	41.36	61.93	51.98	45.39	sp|Q15582|BGH3_HUMAN	Transforming growth factor-beta-induced protein ig-h3 OS=Homo sapiens GN=TGFBI PE=1 SV=1	HUMAN	34	Q15582	GN=TGFBI	0.299226	7.95114e-05	1.65959	0.1	0.496592	0.267917	3.62829e-06	1.69044	0.0698232	0.452898	0.416869	2.47158e-05	1.51356	0.231206	0.630957	0.356451	2.55858e-05	1.49968	0.175388	0.534564	0.787046	0.00240747	1.22462	0.636796	0.963829	0.483059	0.000140114	1.35519	0.296483	0.654636	0.591562	0.973648	1.48594	0.409261	0.879023
197	40.57	42.29	27.43	17.55	12.49	sp|Q15746|MYLK_HUMAN	Myosin light chain kinase, smooth muscle OS=Homo sapiens GN=MYLK PE=1 SV=4	HUMAN	27	Q15746	GN=MYLK	0.398107	0.300947	1.87068	0.138038	0.744732	0.248886	0.233892	2.51189	0.0613762	0.625173	2.44343	0.00045488	1.64437	1.48594	7.87046	2.10863	0.00866687	1.49968	1.40605	6.13762	9.2045	2.23874e-11	1.94089	4.74242	32.8095	8.55067	6.66778e-12	1.94089	4.40555	30.479	0.912011	0.300005	2.05116	0.704693	1.87068
198	40.54	82.84	77.19	68.72	58.47	sp|P07900|HS90A_HUMAN	Heat shock protein HSP 90-alpha OS=Homo sapiens GN=HSP90AA1 PE=1 SV=5	HUMAN	80	P07900	GN=HSP90AA1	1.20226	0.791593	1.18032	1.01859	1.49968	1.34276	0.771793	1.20226	1.11686	1.7378	0.855067	0.0199049	1.15878	0.698232	0.990832	0.801678	0.0379148	1.1695	0.608135	0.937562	1	0.230256	1.13763	0.879023	1.15878	0.630957	0.0117215	1.36773	0.316228	0.862979	1	0.374902	1.14815	0.870964	1.14815
199	40.5	44.99	84.27	79.4	72.28	sp|P02647|APOA1_HUMAN	Apolipoprotein A-I OS=Homo sapiens GN=APOA1 PE=1 SV=1	HUMAN	52	P02647	GN=APOA1	0.343558	0.0124679	1.92309	0.157036	0.660693	0.359749	0.00904753	1.8197	0.149968	0.654636	1.85353	0.00875725	1.27057	1.45881	2.22844	1.75388	0.0411126	1.27057	1.38038	2.0893	1.94089	0.00956936	1.2942	1.49968	2.35505	1.5417	0.0630454	1.22462	1.25893	1.83654	0.895365	0.723965	1.14815	0.77983	1.02802
200	40.47	40.53	42.8	33.26	30.19	sp|Q14697|GANAB_HUMAN	Neutral alpha-glucosidase AB OS=Homo sapiens GN=GANAB PE=1 SV=3	HUMAN	34	Q14697	GN=GANAB	1.23595	0.202555	1.18032	1.04713	1.72187	1.2942	0.109084	1.19124	1.08643	1.78649	1.2942	0.0984677	1.19124	1.08643	1.80302	1.28233	0.117889	1.1695	1.09648	1.83654	0.870964	0.504219	1.1695	0.698232	1.01859	0.711214	0.236034	1.27057	0.285759	0.903649	1.00925	0.809684	1.1695	0.862979	1.15878
201	40.36	45.78	84.06	77.81	65.63	sp|P08758|ANXA5_HUMAN	Annexin A5 OS=Homo sapiens GN=ANXA5 PE=1 SV=2	HUMAN	35	P08758	GN=ANXA5	0.263027	0.0940568	2.67917	0.139316	0.704693	0.113763	0.00857053	3.90841	0.0432514	0.444631	2.55859	9.82966e-05	1.48594	1.72187	4.52898	2.60615	1.43296e-05	1.49968	1.7378	4.87528	1.8197	0.00298992	1.38038	1.31826	3.25087	1.51356	0.0032404	1.30617	1.15878	2.33346	0.440555	0.0229856	1.49968	0.337287	0.660693
202	40.35	41.7	60.04	50.83	44.2	sp|Q99832|TCPH_HUMAN	T-complex protein 1 subunit eta OS=Homo sapiens GN=CCT7 PE=1 SV=2	HUMAN	27	Q99832	GN=CCT7	0.801678	0.283487	1.20226	0.580764	0.963829	0.870964	0.472292	1.1695	0.679204	1.01859	0.744732	0.125778	1.21339	0.505825	0.903649	0.717794	0.067498	1.25893	0.444631	0.903649	0.717794	0.11151	1.25893	0.469894	0.903649	0.608135	0.0333584	1.40605	0.337287	0.855067	1.08643	0.503944	1.14815	0.946237	1.24738
203	40.23	41.34	68.97	62.43	53.64	sp|P78371|TCPB_HUMAN	T-complex protein 1 subunit beta OS=Homo sapiens GN=CCT2 PE=1 SV=4	HUMAN	30	P78371	GN=CCT2	0.903649	0.884891	1.14815	0.724436	1.03753	0.981748	0.648571	1.1695	0.816582	1.14815	0.928966	0.803217	1.15878	0.744732	1.07647	0.831764	0.681477	1.19124	0.60256	0.990832	0.801678	0.533336	1.21339	0.591562	0.972747	0.648634	0.218747	1.34276	0.334195	0.870964	1.02802	0.614158	1.1695	0.879023	1.18032
204	40.13	40.36	31.01	19.45	15.39	sp|Q07157|ZO1_HUMAN	Tight junction protein ZO-1 OS=Homo sapiens GN=TJP1 PE=1 SV=3	HUMAN	24	Q07157	GN=TJP1	0.963829	0.768405	1.21339	0.758578	1.1695	1.03753	0.794	1.15878	0.895365	1.28233	1.36773	0.01192	1.19124	1.14815	2.12814	1.35519	0.0175635	1.18032	1.14815	2.12814	1.7378	0.000177055	1.22462	1.41906	3.13329	1.55597	0.00210128	1.21339	1.28233	2.65461	1.07647	0.527979	1.10662	0.972747	1.35519
205	39.86	40.17	53.96	42.21	32.65	sp|P13010|XRCC5_HUMAN	X-ray repair cross-complementing protein 5 OS=Homo sapiens GN=XRCC5 PE=1 SV=3	HUMAN	23	P13010	GN=XRCC5	1.10662	0.712533	1.1695	0.946237	1.43219	1.10662	0.766122	1.15878	0.954993	1.49968	1.55597	0.0178328	1.24738	1.24738	2.31206	1.47231	0.0182237	1.21339	1.21339	2.39883	1.00925	0.998932	1.1695	0.862979	1.24738	0.831764	0.860732	1.25893	0.444631	1.04713	0.946237	0.595978	1.15878	0.737904	1.09648
206	39.74	40.79	30.39	21.7	13.82	sp|Q04637|IF4G1_HUMAN	Eukaryotic translation initiation factor 4 gamma 1 OS=Homo sapiens GN=EIF4G1 PE=1 SV=4	HUMAN	24	Q04637	GN=EIF4G1	1.43219	0.00781103	1.18032	1.21339	1.83654	1.40605	0.00862584	1.1695	1.20226	1.78649	0.758578	0.125924	1.19124	0.570164	0.903649	0.831764	0.345017	1.18032	0.654636	0.981748	0.887156	0.342484	1.1695	0.724436	1.03753	0.862979	0.318827	1.18032	0.685488	1.01859	1.00925	0.922099	1.1272	0.895365	1.13763
207	39.43	42.49	40.88	31.33	22.64	sp|Q9Y5B9|SP16H_HUMAN	FACT complex subunit SPT16 OS=Homo sapiens GN=SUPT16H PE=1 SV=1	HUMAN	26	Q9Y5B9	GN=SUPT16H	1.77011	0.00283576	1.31826	1.34276	6.19441	1.87068	0.00127207	1.33045	1.40605	5.86138	1.72187	0.00210999	1.35519	1.27057	5.05825	1.40605	0.0455753	1.22462	1.14815	4.16869	0.847227	0.677162	1.25893	0.457088	1.0666	0.824138	0.734296	1.41906	0.428549	1.1695	1.03753	0.37035	1.43219	0.724436	1.43219
208	39.34	41.2	50.72	47.85	41.76	sp|P00367|DHE3_HUMAN	Glutamate dehydrogenase 1, mitochondrial OS=Homo sapiens GN=GLUD1 PE=1 SV=2	HUMAN	29	P00367	GN=GLUD1	0.619441	0.00618507	1.23595	0.394457	0.765597	0.580764	0.00290772	1.28233	0.313329	0.744732	0.731139	0.227695	1.20226	0.539511	0.879023	0.672977	0.0468996	1.21339	0.448745	0.816582	0.77983	0.13254	1.15878	0.619441	0.903649	0.672977	0.0655378	1.21339	0.469894	0.816582	1.07647	0.997179	1.1272	0.954993	1.2942
209	39.25	40.06	20.05	13.19	7.927	sp|P04275|VWF_HUMAN	von Willebrand factor OS=Homo sapiens GN=VWF PE=1 SV=4	HUMAN	19	P04275	GN=VWF	0.77983	0.417319	1.20226	0.291072	0.937562	0.685488	0.141049	1.2942	0.253513	0.887156	1.70608	0.000138728	1.25893	1.35519	3.31131	1.52757	0.00233057	1.23595	1.23595	2.53513	2.35505	2.8799e-07	1.36773	1.72187	5.05825	2.22844	6.8067e-07	1.34276	1.65959	4.7863	0.895365	0.882031	1.15878	0.679204	1.03753
210	39.22	43.24	43.93	34.88	29.03	sp|P35606|COPB2_HUMAN	Coatomer subunit beta' OS=Homo sapiens GN=COPB2 PE=1 SV=2	HUMAN	24	P35606	GN=COPB2	0.717794	0.0971076	1.24738	0.554626	0.895365	0.731139	0.091635	1.28233	0.544503	0.937562	0.515229	0.0053066	1.43219	0.30761	0.737904	0.666807	0.0155715	1.23595	0.496592	0.824138	0.597035	0.0275724	1.36773	0.37325	0.816582	0.483059	0.0059453	1.51356	0.237684	0.731139	1.0666	0.655359	1.20226	0.887156	1.30617
211	39.22	41.65	28.32	16.59	12.95	sp|P48681|NEST_HUMAN	Nestin OS=Homo sapiens GN=NES PE=1 SV=2	HUMAN	21	P48681	GN=NES	0.765597	0.510168	1.34276	0.432514	1.02802	0.691831	0.256693	1.43219	0.301995	0.990832	1.92309	0.000355635	1.39316	1.38038	6.25173	1.65959	0.00390708	1.35519	1.22462	4.83059	3.76704	7.79045e-10	1.61436	2.33346	14.1906	3.69828	1.04504e-09	1.57036	2.35505	14.5881	0.887156	0.778887	1.19124	0.648634	1.05682
212	39.08	40.05	46.49	32.23	25.83	sp|P49588|SYAC_HUMAN	Alanine--tRNA ligase, cytoplasmic OS=Homo sapiens GN=AARS PE=1 SV=2	HUMAN	22	P49588	GN=AARS	1.28233	0.172092	1.14815	1.11686	1.52757	1.2942	0.147378	1.15878	1.11686	1.55597	1.13763	0.571306	1.1695	0.972747	1.35519	1.11686	0.639065	1.13763	0.981748	1.30617	1.34276	0.16302	1.18032	1.13763	1.64437	0.928966	0.943216	1.19124	0.758578	1.10662	1.08643	0.403608	1.13763	0.954993	1.24738
213	39.01	39.47	47.91	36.79	27.06	sp|P11586|C1TC_HUMAN	C-1-tetrahydrofolate synthase, cytoplasmic OS=Homo sapiens GN=MTHFD1 PE=1 SV=3	HUMAN	22	P11586	GN=MTHFD1	2.75423	0.000619281	1.67494	1.64437	7.65597	3.22107	4.95205e-05	1.75388	1.83654	9.81748	1.55597	0.0958616	1.36773	1.13763	3.59749	1.95884	0.0345707	1.52757	1.28233	5.86138	1.55597	0.198508	1.40605	1.10662	3.19154	1.36773	0.192656	1.2942	1.05682	2.0893	1.13763	0.861457	1.23595	0.92045	1.8197
214	38.91	39.74	35.46	25.89	22.58	sp|Q01813|PFKAP_HUMAN	ATP-dependent 6-phosphofructokinase, platelet type OS=Homo sapiens GN=PFKP PE=1 SV=2	HUMAN	29	Q01813	GN=PFKP	0.903649	0.23485	1.28233	0.685488	1.15878	0.862979	0.17853	1.28233	0.654636	1.10662	0.10666	2.16751e-05	3.31131	0.0301995	0.353183	0.12942	3.75495e-05	3.22107	0.0353183	0.416869	0.636796	0.0319412	1.35519	0.448745	0.862979	0.534564	0.00458578	1.40605	0.316228	0.751623	0.887156	0.666519	1.21339	0.672977	1.07647
215	38.79	39.01	59.49	51.48	43.25	sp|P48637|GSHB_HUMAN	Glutathione synthetase OS=Homo sapiens GN=GSS PE=1 SV=1	HUMAN	20	P48637	GN=GSS	0.580764	0.0385404	1.28233	0.356451	0.744732	0.524807	0.0200131	1.34276	0.283139	0.704693	0.685488	0.174226	1.18032	0.524807	0.809096	0.724436	0.220487	1.1695	0.564937	0.847227	0.831764	0.737807	1.1695	0.660693	0.972747	0.711214	0.512206	1.23595	0.529663	0.879023	1.05682	0.544595	1.09648	0.963829	1.1695
216	38.78	72.3	33.04	22.23	15.58	sp|Q9Y4G6|TLN2_HUMAN	Talin-2 OS=Homo sapiens GN=TLN2 PE=1 SV=4	HUMAN	43	Q9Y4G6	GN=TLN2	0.831764	0.42012	1.30617	0.564937	1.08643	0.698232	0.21923	1.43219	0.440555	1	2.55859	4.2093e-06	1.58489	1.61436	12.2462	2.37684	4.04191e-05	1.5417	1.5417	12.7057	2.46604	1.98014e-05	1.5417	1.59956	12.8233	2.22844	7.10076e-05	1.48594	1.49968	11.3763	1.03753	0.64974	1.2942	0.801678	1.69044
217	38.59	39.57	39.67	28.62	20.16	sp|Q86VP6|CAND1_HUMAN	Cullin-associated NEDD8-dissociated protein 1 OS=Homo sapiens GN=CAND1 PE=1 SV=2	HUMAN	22	Q86VP6	GN=CAND1	1.09648	0.557653	1.23595	0.887156	1.39316	1.00925	0.752369	1.25893	0.801678	1.24738	1.11686	0.599609	1.22462	0.912011	1.43219	1.18032	0.329192	1.1695	1.00925	1.64437	1.23595	0.223771	1.22462	1.00925	1.7378	0.758578	0.32031	1.40605	0.359749	1.0666	0.981748	0.880651	1.19124	0.758578	1.1695
218	38.51	43.04	42	33.83	33.26	sp|Q99959|PKP2_HUMAN	Plakophilin-2 OS=Homo sapiens GN=PKP2 PE=1 SV=2	HUMAN	33	Q99959	GN=PKP2	0.383707	0.00029297	1.5417	0.205116	0.591562	0.376704	0.000819805	1.61436	0.244343	0.608135	0.203236	0.000127138	2.33346	0.0570164	0.474242	0.139316	2.74323e-07	2.83139	0.0322107	0.394457	0.937562	0.511021	1.21339	0.77983	1.13763	0.751623	0.0367554	1.24738	0.591562	0.937562	1.03753	0.589008	1.14815	0.903649	1.1272
219	38.51	39.45	45.97	34.45	23.62	sp|Q8WUM4|PDC6I_HUMAN	Programmed cell death 6-interacting protein OS=Homo sapiens GN=PDCD6IP PE=1 SV=1	HUMAN	23	Q8WUM4	GN=PDCD6IP	0.946237	0.789182	1.19124	0.794328	1.1272	0.903649	0.754377	1.18032	0.737904	1.0666	1.24738	0.134845	1.1695	1.0666	1.58489	1.1272	0.393542	1.13763	0.990832	1.38038	1.14815	0.326908	1.18032	0.972747	1.43219	0.954993	0.766589	1.1695	0.801678	1.11686	1.1695	0.276959	1.1272	1.03753	1.41906
220	38.51	38.77	63.87	56.29	46.71	sp|P14868|SYDC_HUMAN	Aspartate--tRNA ligase, cytoplasmic OS=Homo sapiens GN=DARS PE=1 SV=2	HUMAN	21	P14868	GN=DARS	1.65959	0.0187365	1.35519	1.22462	3.40408	1.70608	0.0177846	1.36773	1.24738	3.56451	0.887156	0.421941	1.27057	0.672977	1.1272	0.724436	0.115361	1.35519	0.515229	0.981748	0.580764	0.0409778	1.5417	0.340408	0.895365	0.794328	0.166516	1.2942	0.496592	1.02802	1.0666	0.798631	1.23595	0.862979	1.5417
221	38.27	49.39	62.59	55.59	47.9	sp|Q16555|DPYL2_HUMAN	Dihydropyrimidinase-related protein 2 OS=Homo sapiens GN=DPYSL2 PE=1 SV=1	HUMAN	38	Q16555	GN=DPYSL2	0.251189	0.0011179	2.1677	0.0130617	0.544503	0.291072	0.00141596	1.94089	0.0151356	0.564937	2.33346	0.000204566	1.28233	1.8197	4.05509	2.24905	0.000359327	1.27057	1.77011	3.83707	1.78649	0.00459139	1.23595	1.44544	2.88403	1.38038	0.057823	1.24738	1.10662	1.95884	0.912011	0.939857	1.1272	0.691831	1.02802
222	38.01	40.5	55.46	45.9	40.1	sp|Q9UHD8|SEPT9_HUMAN	Septin-9 OS=Homo sapiens GN=SEPT9 PE=1 SV=2	HUMAN	25	Q9UHD8	GN=SEPT9	0.436516	0.000156843	1.5417	0.0642688	0.672977	0.401791	6.59823e-05	1.65959	0.0801678	0.666807	1.21339	0.370968	1.21339	1	1.61436	1.1695	0.284199	1.20226	0.972747	1.49968	1.2942	0.239566	1.22462	1.05682	1.83654	1.09648	0.90542	1.20226	0.912011	1.39316	1.24738	0.220872	1.15878	1.07647	1.78649
223	37.98	40.81	43.74	36.13	30.65	sp|Q12906|ILF3_HUMAN	Interleukin enhancer-binding factor 3 OS=Homo sapiens GN=ILF3 PE=1 SV=3	HUMAN	34	Q12906	GN=ILF3	0.870964	0.322233	1.13763	0.711214	0.990832	0.809096	0.133226	1.1695	0.570164	0.946237	0.809096	0.190597	1.1695	0.597035	0.946237	0.870964	0.313676	1.13763	0.724436	0.990832	0.679204	0.0233003	1.24738	0.416869	0.847227	0.591562	0.0157982	1.36773	0.255859	0.809096	1.00925	0.793504	1.09648	0.92045	1.13763
224	37.84	40.27	54.17	45.01	39.77	sp|P09960|LKHA4_HUMAN	Leukotriene A-4 hydrolase OS=Homo sapiens GN=LTA4H PE=1 SV=2	HUMAN	33	P09960	GN=LTA4H	0.334195	8.19115e-05	1.85353	0.0343558	0.619441	0.272898	1.34244e-05	2.22844	0.0501187	0.608135	1.65959	0.00136999	1.21339	1.36773	2.26986	1.64437	0.0025593	1.21339	1.35519	2.26986	0.981748	0.916851	1.1272	0.870964	1.10662	0.630957	0.231151	1.41906	0.366438	0.895365	1.04713	0.750088	1.15878	0.903649	1.21339
225	37.82	41.19	60.91	55.12	46.25	sp|P02461|CO3A1_HUMAN	Collagen alpha-1(III) chain OS=Homo sapiens GN=COL3A1 PE=1 SV=4	HUMAN	153	P02461	GN=COL3A1	0.887156	0.377184	2.37684	0.549541	2.10863	1.04713	0.846977	1.72187	0.608135	2.18776	4.48745	0.261256	2.208	2.03236	11.8032	4.28549	0.222422	2.18776	1.95884	10.7647	2.24905	0.456727	1.80302	1.24738	4.48745	3.01995	0.55824	2.1677	1.39316	9.12011	1.1272	0.838838	1.48594	0.758578	2.14783
226	37.75	42.37	49.87	42.15	36.65	sp|P00751|CFAB_HUMAN	Complement factor B OS=Homo sapiens GN=CFB PE=1 SV=2	HUMAN	34	P00751	GN=CFB	0.57544	0.000431097	1.21339	0.387258	0.698232	0.580764	0.000505188	1.20226	0.369828	0.698232	1.1272	0.379193	1.08643	1.03753	1.27057	1.04713	0.834955	1.09648	0.954993	1.15878	1.22462	0.0973939	1.11686	1.09648	1.40605	1.03753	0.822412	1.10662	0.937562	1.14815	1.03753	0.938545	1.08643	0.954993	1.1272
227	37.67	38.76	36.23	27.93	18.91	sp|Q7L576|CYFP1_HUMAN	Cytoplasmic FMR1-interacting protein 1 OS=Homo sapiens GN=CYFIP1 PE=1 SV=1	HUMAN	23	Q7L576	GN=CYFIP1	1.61436	0.0214818	1.28233	1.25893	3.49945	1.55597	0.0216029	1.2942	1.20226	3.22107	1.64437	0.00835012	1.2942	1.27057	3.98107	1.51356	0.0382238	1.24738	1.21339	3.76704	1.45881	0.0426661	1.24738	1.1695	3.40408	1.22462	0.307327	1.23595	0.990832	1.67494	1.09648	0.627875	1.15878	0.946237	1.43219
228	37.56	38.43	61.29	56.93	47.82	sp|P04040|CATA_HUMAN	Catalase OS=Homo sapiens GN=CAT PE=1 SV=3	HUMAN	26	P04040	GN=CAT	0.731139	0.208668	1.2942	0.280543	0.946237	0.744732	0.685811	1.35519	0.457088	1.00925	1	0.952809	1.20226	0.831764	1.19124	0.954993	0.751959	1.21339	0.787046	1.15878	2.44343	1.20617e-05	1.34276	1.8197	4.9204	2.24905	9.75204e-05	1.33045	1.69044	4.61318	1.08643	0.534448	1.18032	0.92045	1.43219
229	37.4	44.62	56.12	49.46	44.6	sp|P17987|TCPA_HUMAN	T-complex protein 1 subunit alpha OS=Homo sapiens GN=TCP1 PE=1 SV=1	HUMAN	30	P17987	GN=TCP1	0.870964	0.479021	1.1695	0.666807	1.01859	0.862979	0.685783	1.1695	0.597035	1.00925	0.870964	0.440554	1.15878	0.672977	1.00925	0.981748	0.841627	1.1695	0.847227	1.14815	0.870964	0.589456	1.15878	0.691831	1.00925	0.685488	0.10445	1.28233	0.356451	0.879023	1.0666	0.128106	1.14815	0.928966	1.25893
230	37.4	39.82	59.76	52.29	43.63	sp|P30153|2AAA_HUMAN	Serine/threonine-protein phosphatase 2A 65 kDa regulatory subunit A alpha isoform OS=Homo sapiens GN=PPP2R1A PE=1 SV=4	HUMAN	25	P30153	GN=PPP2R1A	1.07647	0.648258	1.24738	0.862979	1.36773	1.18032	0.345853	1.36773	0.862979	1.67494	1.75388	0.0226565	1.65959	1.05682	2.85759	1.99526	0.00856038	1.5417	1.2942	2.91072	2.01372	0.0110614	1.64437	1.22462	3.10456	1.04713	0.695584	1.27057	0.824138	1.38038	0.636796	0.331198	1.43219	0.436516	0.912011
231	37.16	41.01	28.02	19.19	13.08	sp|P16157|ANK1_HUMAN	Ankyrin-1 OS=Homo sapiens GN=ANK1 PE=1 SV=3	HUMAN	25	P16157	GN=ANK1	2.26986	0.0433499	1.7378	1.30617	16.7494	2.44343	0.0110913	1.8197	1.34276	16.1436	3.66438	0.000197324	2.03236	1.80302	22.4905	3.43558	0.00017151	1.99526	1.72187	29.1072	5.80764	5.39518e-06	2.24905	2.58226	33.7287	5.80764	4.19809e-06	2.22844	2.60615	36.9828	0.691831	0.434939	1.38038	0.416869	0.954993
232	37.12	43.46	78.87	63.03	47.89	sp|P09493|TPM1_HUMAN	Tropomyosin alpha-1 chain OS=Homo sapiens GN=TPM1 PE=1 SV=2	HUMAN	27	P09493	GN=TPM1	0.190546	0.0101229	3.04789	0.0280543	0.580764	0.15417	0.00329626	3.10456	0.012942	0.47863	0.92045	0.708062	1.31826	0.654636	1.21339	0.625173	0.463952	1.47231	0.363078	0.92045	3.28095	0.000220127	1.36773	2.39883	6.36796	2.99226	0.00040774	1.34276	2.22844	5.64937	0.816582	0.713838	1.20226	0.405509	0.981748
233	37.12	37.25	66.52	57.88	57.24	sp|P61978|HNRPK_HUMAN	Heterogeneous nuclear ribonucleoprotein K OS=Homo sapiens GN=HNRNPK PE=1 SV=1	HUMAN	33	P61978	GN=HNRNPK	1.0666	0.937254	1.14815	0.928966	1.23595	1.03753	0.839655	1.13763	0.912011	1.20226	1.07647	0.871371	1.13763	0.946237	1.24738	0.981748	0.766049	1.13763	0.855067	1.11686	0.862979	0.101232	1.15878	0.731139	1	0.698232	0.0562886	1.24738	0.49204	0.870964	0.990832	0.776662	1.14815	0.879023	1.13763
234	36.96	37.72	48.96	39.81	34.19	sp|O60506|HNRPQ_HUMAN	Heterogeneous nuclear ribonucleoprotein Q OS=Homo sapiens GN=SYNCRIP PE=1 SV=2	HUMAN	28	O60506	GN=SYNCRIP	1.59956	0.074865	1.31826	1.21339	3.31131	1.69044	0.0399291	1.33045	1.27057	3.56451	0.77983	0.349491	1.39316	0.49204	1.08643	1.00925	0.984535	1.40605	0.717794	1.44544	0.660693	0.378222	1.55597	0.275423	1.02802	0.534564	0.153509	1.61436	0.159956	0.862979	0.903649	0.807841	1.24738	0.580764	1.1272
235	36.85	37.33	35.06	26.94	22.37	sp|Q8IUX7|AEBP1_HUMAN	Adipocyte enhancer-binding protein 1 OS=Homo sapiens GN=AEBP1 PE=1 SV=1	HUMAN	25	Q8IUX7	GN=AEBP1	0.346737	8.19215e-05	1.7378	0.0398107	0.60256	0.444631	0.000129608	1.43219	0.0831764	0.636796	1.52757	0.00493926	1.18032	1.2942	2.14783	1.48594	0.0107005	1.1695	1.27057	2.03236	0.717794	0.0351497	1.25893	0.444631	0.903649	0.642688	0.0177152	1.35519	0.319154	0.870964	0.981748	0.92763	1.11686	0.895365	1.09648
236	36.85	37.1	61.06	54.42	45.8	sp|P49411|EFTU_HUMAN	Elongation factor Tu, mitochondrial OS=Homo sapiens GN=TUFM PE=1 SV=2	HUMAN	36	P49411	GN=TUFM	2.37684	0.00141057	1.43219	1.65959	4.83059	2.53513	0.000812993	1.45881	1.7378	5.29663	0.630957	0.488555	1.40605	0.272898	0.887156	0.758578	0.658709	1.25893	0.469894	0.954993	1.1695	0.434985	1.20226	0.972747	1.44544	0.824138	0.944074	1.22462	0.586138	1.00925	1.22462	0.333737	1.15878	1.05682	1.51356
237	36.82	37.08	47.65	31.14	27.92	sp|P05164|PERM_HUMAN	Myeloperoxidase OS=Homo sapiens GN=MPO PE=1 SV=1	HUMAN	28	P05164	GN=MPO	0.20893	0.00908498	1.6293	0.0824138	0.340408	0.15417	0.000180697	1.77011	0.0465586	0.272898	0.12942	0.174647	1.67494	0.0283139	0.21677	0.148594	2.94302e-05	1.80302	0.0413047	0.267917	0.296483	0.00827485	1.45881	0.165959	0.432514	0.398107	0.0644287	1.45881	0.233346	0.580764	0.855067	0.534525	1.34276	0.619441	1.14815
238	36.78	38.12	45.94	35.99	27.17	sp|P07384|CAN1_HUMAN	Calpain-1 catalytic subunit OS=Homo sapiens GN=CAPN1 PE=1 SV=1	HUMAN	27	P07384	GN=CAPN1	0.586138	0.00682813	1.35519	0.296483	0.794328	0.630957	0.0110455	1.2942	0.30479	0.816582	0.660693	0.0220601	1.25893	0.383707	0.831764	0.630957	0.0168599	1.27057	0.331131	0.801678	1.03753	0.78506	1.18032	0.879023	1.25893	0.831764	0.351412	1.21339	0.636796	1.00925	0.903649	0.768355	1.11686	0.630957	1.00925
239	36.59	36.68	62.71	56.99	52.33	sp|Q13228|SBP1_HUMAN	Selenium-binding protein 1 OS=Homo sapiens GN=SELENBP1 PE=1 SV=2	HUMAN	28	Q13228	GN=SELENBP1	1.34276	0.462857	1.28233	1.04713	4.65586	1.05682	0.531041	1.27057	0.831764	3.37287	4.13048	0.769151	1.87068	2.208	31.0456	4.16869	2.69452e-06	1.77011	2.35505	33.1131	5.59758	8.69823e-08	1.87068	2.99226	39.0841	5.39511	8.76138e-08	1.83654	2.93765	39.8107	0.895365	0.631999	1.21339	0.672977	1.08643
240	36.44	36.66	50.64	38.46	32.44	sp|Q99798|ACON_HUMAN	Aconitate hydratase, mitochondrial OS=Homo sapiens GN=ACO2 PE=1 SV=2	HUMAN	25	Q99798	GN=ACO2	1.19124	0.175139	1.1272	1.05682	1.49968	1.34276	0.0568739	1.15878	1.15878	1.8197	0.954993	0.252638	1.19124	0.772681	1.13763	1	0.621586	1.18032	0.847227	1.18032	1.51356	0.00781586	1.19124	1.27057	2.14783	1.25893	0.113387	1.15878	1.08643	1.64437	1.20226	0.27366	1.10662	1.08643	1.48594
241	36.21	67.03	85.41	82.76	78.78	sp|P62736|ACTA_HUMAN	Actin, aortic smooth muscle OS=Homo sapiens GN=ACTA2 PE=1 SV=1	HUMAN	181	P62736	GN=ACTA2	0.158489	0.000804818	2.75423	0.0416869	0.436516	0.130617	0.0107757	3.16228	0.0405509	0.413047	1.52757	0.400549	1.18032	1.2942	1.8197	1.55597	0.490573	1.18032	1.31826	1.83654	5.01187	3.33624e-05	1.59956	3.13329	8.16582	2.83139	0.00520252	1.33045	2.12814	4.28549	1.20226	0.721817	1.1695	1.02802	1.40605
242	36.19	37.04	65.61	55.41	49.04	sp|Q15233|NONO_HUMAN	Non-POU domain-containing octamer-binding protein OS=Homo sapiens GN=NONO PE=1 SV=4	HUMAN	24	Q15233	GN=NONO	1.69044	0.0612738	1.39316	1.21339	2.12814	1.94089	0.00931778	1.48594	1.30617	2.46604	1.92309	0.0212646	1.5417	1.24738	2.55859	1.94089	0.0294273	1.57036	1.23595	2.72898	0.937562	0.948328	1.20226	0.758578	1.1272	1.15878	0.95473	1.25893	0.92045	1.47231	1.35519	0.20257	1.23595	1.09648	1.67494
243	36.02	36.16	36.76	26.98	20.26	sp|Q9NSE4|SYIM_HUMAN	Isoleucine--tRNA ligase, mitochondrial OS=Homo sapiens GN=IARS2 PE=1 SV=2	HUMAN	20	Q9NSE4	GN=IARS2	0.963829	0.578954	1.15878	0.824138	1.11686	0.990832	0.555039	1.14815	0.879023	1.13763	0.559758	0.00465195	1.38038	0.363078	0.772681	0.57544	0.00372182	1.33045	0.405509	0.765597	0.751623	0.0733052	1.22462	0.580764	0.92045	0.654636	0.0318223	1.25893	0.465586	0.824138	1.08643	0.744983	1.08643	1	1.20226
244	35.91	36.69	40.7	32.35	21.46	sp|P19823|ITIH2_HUMAN	Inter-alpha-trypsin inhibitor heavy chain H2 OS=Homo sapiens GN=ITIH2 PE=1 SV=2	HUMAN	34	P19823	GN=ITIH2	0.432514	0.00410057	1.61436	0.0679204	0.698232	0.444631	0.000304389	1.51356	0.0461318	0.672977	1.35519	0.00650934	1.19124	1.13763	1.88799	1.21339	0.0201858	1.1695	1.03753	1.5417	1.52757	0.00227651	1.18032	1.2942	2.33346	1.2942	0.0461652	1.15878	1.11686	1.83654	1.05682	0.416341	1.15878	0.912011	1.23595
245	35.9	36.95	76.01	71.68	62.14	sp|P04083|ANXA1_HUMAN	Annexin A1 OS=Homo sapiens GN=ANXA1 PE=1 SV=2	HUMAN	35	P04083	GN=ANXA1	0.185353	2.54143e-06	1.92309	0.057544	0.356451	0.139316	5.93385e-07	1.90546	0.0529663	0.265461	0.231206	6.36503e-07	1.72187	0.0963829	0.398107	0.229087	9.62592e-07	1.59956	0.0946237	0.366438	0.331131	1.5752e-05	1.51356	0.16293	0.501187	0.251189	2.62395e-05	1.59956	0.113763	0.401791	0.937562	0.56396	1.1272	0.787046	1.05682
246	35.8	36.26	68.66	56.94	55.98	sp|P50454|SERPH_HUMAN	Serpin H1 OS=Homo sapiens GN=SERPINH1 PE=1 SV=2	HUMAN	33	P50454	GN=SERPINH1	1.09648	0.217682	1.22462	0.895365	1.38038	1.25893	0.038867	1.24738	1.00925	1.65959	0.92045	0.75962	1.24738	0.711214	1.14815	0.990832	0.332267	1.23595	0.787046	1.22462	0.413047	0.0024166	1.7378	0.0831764	0.717794	0.322107	0.00140439	2.22844	0.0824138	0.717794	0.903649	0.917512	1.21339	0.619441	1.09648
247	35.6	35.7	43.15	34.31	29.71	sp|P35222|CTNB1_HUMAN	Catenin beta-1 OS=Homo sapiens GN=CTNNB1 PE=1 SV=1	HUMAN	23	P35222	GN=CTNNB1	0.801678	0.182671	1.27057	0.519996	1.01859	0.887156	0.434521	1.24738	0.654636	1.10662	0.847227	0.166786	1.22462	0.613762	1.03753	0.816582	0.479559	1.2942	0.564937	1.05682	0.928966	0.47978	1.24738	0.737904	1.15878	0.672977	0.16623	1.41906	0.30761	0.954993	1.04713	0.757521	1.24738	0.83946	1.39316
248	35.52	35.94	57.67	42.65	37.06	sp|Q9Y3Z3|SAMH1_HUMAN	Deoxynucleoside triphosphate triphosphohydrolase SAMHD1 OS=Homo sapiens GN=SAMHD1 PE=1 SV=2	HUMAN	21	Q9Y3Z3	GN=SAMHD1	1.47231	0.0181801	1.24738	1.18032	2.01372	1.6293	0.00399839	1.31826	1.23595	2.24905	1.21339	0.199227	1.20226	1.00925	1.55597	1.20226	0.138522	1.22462	0.981748	1.51356	1.85353	0.00127612	1.34276	1.38038	2.67917	1.55597	0.0133382	1.25893	1.23595	2.1677	1.1272	0.587592	1.1695	0.963829	1.40605
249	35.51	35.96	56.09	45.88	36.92	sp|P06744|G6PI_HUMAN	Glucose-6-phosphate isomerase OS=Homo sapiens GN=GPI PE=1 SV=4	HUMAN	36	P06744	GN=GPI	1.8197	0.211791	1.38038	1.31826	3.90841	2.12814	0.0577186	1.43219	1.48594	4.61318	0.816582	0.261278	1.2942	0.496592	1.05682	1.02802	0.658666	1.28233	0.801678	1.39316	1.08643	0.517042	1.27057	0.855067	1.51356	0.809096	0.30844	1.33045	0.549541	1.07647	0.824138	0.321073	1.27057	0.461318	1.04713
250	35.4	36	53.89	45.44	38.34	sp|P31939|PUR9_HUMAN	Bifunctional purine biosynthesis protein PURH OS=Homo sapiens GN=ATIC PE=1 SV=3	HUMAN	22	P31939	GN=ATIC	1.21339	0.630445	1.20226	1.00925	1.69044	1.1272	0.792958	1.19124	0.946237	1.6293	1.07647	0.354195	1.23595	0.870964	1.39316	1.05682	0.41893	1.23595	0.855067	1.35519	1.0666	0.692655	1.22462	0.870964	1.35519	0.831764	0.48572	1.28233	0.554626	1.0666	0.954993	0.880997	1.1695	0.648634	1.11686
251	35.35	39.89	46.67	34.55	28.94	sp|P54136|SYRC_HUMAN	Arginine--tRNA ligase, cytoplasmic OS=Homo sapiens GN=RARS PE=1 SV=2	HUMAN	21	P54136	GN=RARS	1.19124	0.385144	1.21339	0.981748	1.58489	1.27057	0.264517	1.22462	1.03753	1.85353	0.794328	0.323974	1.25893	0.515229	1	0.879023	0.546876	1.21339	0.691831	1.0666	0.928966	0.898003	1.24738	0.737904	1.15878	0.724436	0.523416	1.35519	0.343558	0.981748	1.10662	0.738661	1.21339	0.912011	1.41906
252	35.33	35.41	91.54	88.06	86.07	sp|Q01995|TAGL_HUMAN	Transgelin OS=Homo sapiens GN=TAGLN PE=1 SV=4	HUMAN	39	Q01995	GN=TAGLN	0.192309	0.00349173	2.91072	0.0765597	0.559758	0.0698232	3.73221e-06	5.7544	0.0255859	0.401791	1	0.898435	1.15878	0.862979	1.19124	0.801678	0.537033	1.20226	0.580764	0.963829	4.2462	2.6339e-09	1.59956	2.65461	9.63829	4.44631	2.99574e-09	1.61436	2.75423	10.1859	0.679204	0.526168	1.31826	0.524807	0.895365
253	35.32	35.39	54.04	43.46	38.65	sp|P27338|AOFB_HUMAN	Amine oxidase [flavin-containing] B OS=Homo sapiens GN=MAOB PE=1 SV=3	HUMAN	23	P27338	GN=MAOB	0.138038	0.00145032	3.83707	0.0253513	0.529663	0.15417	0.000823066	3.83707	0.0270396	0.591562	2.75423	0.000182837	1.49968	1.83654	4.96592	2.33346	0.000646221	1.44544	1.61436	3.87258	2.14783	0.00263574	1.41906	1.51356	3.63078	2.14783	0.00483136	1.44544	1.48594	3.56451	0.824138	0.929154	1.39316	0.580764	1.14815
254	35.31	37.83	37.68	28.53	20.74	sp|Q9BSJ8|ESYT1_HUMAN	Extended synaptotagmin-1 OS=Homo sapiens GN=ESYT1 PE=1 SV=1	HUMAN	24	Q9BSJ8	GN=ESYT1	0.698232	0.0272915	1.28233	0.340408	0.895365	0.765597	0.0509107	1.23595	0.515229	0.946237	1.02802	0.641028	1.23595	0.831764	1.31826	0.831764	0.125005	1.24738	0.559758	1.03753	1.2942	0.134405	1.21339	1.0666	1.90546	1.09648	0.861736	1.23595	0.887156	1.45881	1.14815	0.40063	1.18032	0.972747	1.58489
255	35.3	39.2	44.28	33.46	29.43	sp|O43143|DHX15_HUMAN	Pre-mRNA-splicing factor ATP-dependent RNA helicase DHX15 OS=Homo sapiens GN=DHX15 PE=1 SV=2	HUMAN	23	O43143	GN=DHX15	1.03753	0.449915	1.21339	0.855067	1.2942	1.18032	0.111824	1.21339	0.972747	1.61436	1.01859	0.471711	1.24738	0.816582	1.27057	1.19124	0.183803	1.19124	1	1.65959	0.809096	0.524582	1.23595	0.591562	1	0.744732	0.440916	1.2942	0.49204	0.963829	1.03753	0.72846	1.13763	0.912011	1.31826
256	35.26	36.13	63.36	54.61	46.81	sp|P01011|AACT_HUMAN	Alpha-1-antichymotrypsin OS=Homo sapiens GN=SERPINA3 PE=1 SV=2	HUMAN	34	P01011	GN=SERPINA3	0.737904	0.101316	1.22462	0.515229	0.903649	0.744732	0.0899127	1.18032	0.570164	0.879023	0.937562	0.566189	1.14815	0.801678	1.07647	0.879023	0.342623	1.15878	0.711214	1.01859	1.20226	0.435424	1.1695	1.02802	1.47231	1.05682	0.887505	1.15878	0.912011	1.25893	0.990832	0.774674	1.14815	0.855067	1.13763
257	35.2	37.36	44.91	31.91	25.68	sp|O60763|USO1_HUMAN	General vesicular transport factor p115 OS=Homo sapiens GN=USO1 PE=1 SV=2	HUMAN	24	O60763	GN=USO1	1.1272	0.0782043	1.1695	0.963829	1.40605	1.04713	0.187388	1.22462	0.855067	1.27057	0.685488	0.0612119	1.31826	0.452898	0.903649	0.847227	0.398169	1.19124	0.648634	1.00925	0.809096	0.429899	1.23595	0.613762	1	0.608135	0.0314978	1.40605	0.280543	0.855067	1.1272	0.193735	1.1272	1	1.36773
258	35.17	37.37	39.73	31.85	26.94	sp|Q14974|IMB1_HUMAN	Importin subunit beta-1 OS=Homo sapiens GN=KPNB1 PE=1 SV=2	HUMAN	26	Q14974	GN=KPNB1	1.31826	0.178783	1.21339	1.08643	1.75388	1.35519	0.0828677	1.23595	1.09648	1.8197	1.36773	0.127011	1.1695	1.1695	1.78649	1.18032	0.454188	1.1272	1.04713	1.45881	1.14815	0.564558	1.22462	0.937562	1.45881	0.990832	0.882252	1.24738	0.787046	1.23595	1.07647	0.709956	1.14815	0.937562	1.2942
259	35.14	35.35	65.68	62.13	54.44	sp|P40926|MDHM_HUMAN	Malate dehydrogenase, mitochondrial OS=Homo sapiens GN=MDH2 PE=1 SV=3	HUMAN	23	P40926	GN=MDH2	0.981748	0.999439	1.22462	0.809096	1.20226	0.862979	0.998542	1.27057	0.654636	1.09648	0.501187	0.0321596	1.47231	0.246604	0.737904	0.648634	0.0895228	1.28233	0.409261	0.831764	0.717794	0.247534	1.28233	0.49204	0.92045	0.291072	0.0171861	2.29087	0.0912011	0.666807	1.14815	0.863995	1.19124	0.963829	1.47231
260	35.13	35.71	46.89	40	32.57	sp|Q92499|DDX1_HUMAN	ATP-dependent RNA helicase DDX1 OS=Homo sapiens GN=DDX1 PE=1 SV=2	HUMAN	23	Q92499	GN=DDX1	0.685488	0.118432	1.22462	0.37325	0.83946	0.765597	0.284959	1.1695	0.505825	0.895365	1.30617	0.0653267	1.14815	1.13763	1.7378	1.19124	0.210297	1.14815	1.03753	1.49968	1.09648	0.489629	1.18032	0.928966	1.35519	0.83946	0.898079	1.19124	0.519996	1	1.1695	0.266353	1.09648	1.0666	1.39316
261	35.12	35.4	34.46	25.98	19.96	sp|O00410|IPO5_HUMAN	Importin-5 OS=Homo sapiens GN=IPO5 PE=1 SV=4	HUMAN	24	O00410	GN=IPO5	2.26986	0.00069625	1.52757	1.48594	7.51623	2.29087	0.000647613	1.55597	1.47231	5.97035	0.972747	0.606353	1.34276	0.731139	1.30617	1.1272	0.283176	1.24738	0.903649	2.44343	1.18032	0.177113	1.30617	0.903649	1.58489	1	0.619368	1.38038	0.724436	1.2942	1.0666	0.651663	1.25893	0.847227	1.48594
262	35.04	38.06	49.49	38.33	35.13	sp|P08237|PFKAM_HUMAN	ATP-dependent 6-phosphofructokinase, muscle type OS=Homo sapiens GN=PFKM PE=1 SV=2	HUMAN	23	P08237	GN=PFKM	1.15878	0.40212	1.21339	0.954993	1.5417	1.18032	0.298073	1.22462	0.963829	1.58489	2.51189	4.15753e-05	1.38038	1.8197	4.61318	2.29087	0.000124458	1.36773	1.67494	4.13048	1.75388	0.00986415	1.2942	1.35519	2.88403	1.61436	0.0172805	1.25893	1.28233	2.58226	0.77983	0.54481	1.33045	0.544503	1.03753
263	34.94	35.45	55.84	45.79	42.29	sp|Q14254|FLOT2_HUMAN	Flotillin-2 OS=Homo sapiens GN=FLOT2 PE=1 SV=2	HUMAN	22	Q14254	GN=FLOT2	0.619441	0.0426023	1.25893	0.356451	0.77983	0.630957	0.0256987	1.24738	0.340408	0.787046	1.18032	0.307794	1.1272	1.04713	1.44544	1.01859	0.890401	1.10662	0.92045	1.14815	0.937562	0.832818	1.15878	0.794328	1.08643	0.903649	0.767743	1.18032	0.744732	1.0666	1.03753	0.703427	1.09648	0.946237	1.15878
264	34.9	36.02	44.39	31.66	22.65	sp|P78347|GTF2I_HUMAN	General transcription factor II-I OS=Homo sapiens GN=GTF2I PE=1 SV=2	HUMAN	22	P78347	GN=GTF2I	1.85353	0.00222443	1.2942	1.43219	3.76704	1.85353	0.00207589	1.30617	1.41906	3.69828	1.23595	0.277319	1.22462	1.00925	1.95884	1.31826	0.13575	1.21339	1.08643	1.99526	0.937562	0.847183	1.25893	0.724436	1.18032	0.801678	0.388675	1.31826	0.448745	1.05682	0.946237	0.673828	1.20226	0.717794	1.13763
265	34.89	35.02	41.53	33.52	26.43	sp|Q9Y678|COPG1_HUMAN	Coatomer subunit gamma-1 OS=Homo sapiens GN=COPG1 PE=1 SV=1	HUMAN	20	Q9Y678	GN=COPG1	0.765597	0.601083	1.33045	0.549541	1.01859	0.724436	0.110213	1.23595	0.413047	0.895365	0.331131	0.000452678	2.05116	0.113763	0.679204	0.277971	0.000304982	2.26986	0.107647	0.630957	0.698232	0.0853101	1.30617	0.436516	0.912011	0.570164	0.0905965	1.52757	0.275423	0.870964	0.937562	0.901887	1.21339	0.691831	1.13763
266	34.75	35.05	61.26	51.16	48.84	sp|Q96KP4|CNDP2_HUMAN	Cytosolic non-specific dipeptidase OS=Homo sapiens GN=CNDP2 PE=1 SV=2	HUMAN	24	Q96KP4	GN=CNDP2	1.13763	0.507778	1.21339	0.937562	1.45881	1.23595	0.255086	1.21339	1.01859	1.6293	0.559758	0.00891368	1.33045	0.37325	0.744732	0.608135	0.0182968	1.28233	0.416869	0.77983	1.0666	0.778778	1.21339	0.879023	1.34276	0.809096	0.163879	1.22462	0.648634	0.990832	1.18032	0.272028	1.15878	1.01859	1.47231
267	34.21	54.93	21.73	9.253	3.262	sp|Q8NF91|SYNE1_HUMAN	Nesprin-1 OS=Homo sapiens GN=SYNE1 PE=1 SV=4	HUMAN	37	Q8NF91	GN=SYNE1	0.226986	0.0053627	3.25087	0.104713	0.737904	0.0636796	1.23715e-05	8.70964	0.015417	0.554626	1.72187	0.0147009	1.44544	1.19124	2.83139	1.78649	0.0057614	1.51356	1.18032	3.04789	2.05116	0.000469601	1.55597	1.31826	3.37287	2.44343	3.19888e-05	1.5417	1.58489	4.65586	0.870964	0.455056	1.15878	0.608135	1.00925
268	34.16	34.36	40.31	28.32	22.56	sp|Q63ZY3|KANK2_HUMAN	KN motif and ankyrin repeat domain-containing protein 2 OS=Homo sapiens GN=KANK2 PE=1 SV=1	HUMAN	19	Q63ZY3	GN=KANK2	0.685488	0.333893	1.41906	0.190546	0.972747	0.580764	0.199923	1.65959	0.151356	0.963829	5.34564	6.99517e-08	2.05116	2.60615	27.7971	4.87528	1.93369e-07	1.99526	2.44343	26.5461	6.42688	7.97593e-09	2.0893	3.0761	32.2107	5.86138	1.83965e-08	2.07014	2.83139	30.761	1.33045	0.484964	1.31826	1.00925	2.39883
269	34.15	44.67	60.22	56.72	47.04	sp|P09651|ROA1_HUMAN	Heterogeneous nuclear ribonucleoprotein A1 OS=Homo sapiens GN=HNRNPA1 PE=1 SV=5	HUMAN	41	P09651	GN=HNRNPA1	1.11686	0.187519	1.2942	0.862979	1.33045	1.10662	0.0436819	1.27057	0.870964	1.33045	1.30617	0.887325	1.19124	1.09648	1.55597	1.22462	0.389748	1.18032	1.03753	1.45881	1.13763	0.0693046	1.19124	0.954993	1.34276	0.436516	0.00671311	1.49968	0.301995	0.654636	0.474242	0.158105	1.40605	0.288403	0.666807
270	34.12	34.49	36.07	29.78	26.64	sp|P00488|F13A_HUMAN	Coagulation factor XIII A chain OS=Homo sapiens GN=F13A1 PE=1 SV=4	HUMAN	24	P00488	GN=F13A1	0.57544	0.00249522	1.2942	0.337287	0.744732	0.625173	0.00497432	1.23595	0.390841	0.772681	0.346737	4.29027e-05	1.6293	0.077983	0.564937	0.469894	0.000863834	1.40605	0.149968	0.660693	0.432514	0.000303996	1.40605	0.134276	0.608135	0.288403	6.07042e-05	1.90546	0.0549541	0.549541	1.03753	0.50452	1.23595	0.83946	1.15878
271	34.07	35.37	21.06	10.13	6.357	sp|P50851|LRBA_HUMAN	Lipopolysaccharide-responsive and beige-like anchor protein OS=Homo sapiens GN=LRBA PE=1 SV=4	HUMAN	16	P50851	GN=LRBA	0.801678	0.182672	1.15878	0.654636	0.928966	0.855067	0.330083	1.1272	0.731139	0.963829	0.325087	0.0008892	1.75388	0.120226	0.570164	0.349945	0.000490948	1.6293	0.143219	0.570164	0.685488	0.16193	1.23595	0.510505	0.847227	0.711214	0.128666	1.19124	0.570164	0.847227	0.972747	0.886775	1.10662	0.879023	1.07647
272	33.92	34.41	62.13	54.73	50.59	sp|P51884|LUM_HUMAN	Lumican OS=Homo sapiens GN=LUM PE=1 SV=2	HUMAN	38	P51884	GN=LUM	0.149968	0.00435388	3.37287	0.0801678	0.505825	0.120226	0.00168114	3.76704	0.0654636	0.452898	4.09261	0.000219974	1.77011	2.31206	10.3753	3.56451	0.00403004	1.65959	2.14783	9.2045	6.91831	0.000623909	1.87068	3.69828	17.2187	6.48634	4.78977e-06	1.87068	3.46737	16.293	0.737904	0.298211	1.25893	0.559758	0.928966
273	33.83	34.12	45.67	41.95	38.38	sp|P28331|NDUS1_HUMAN	NADH-ubiquinone oxidoreductase 75 kDa subunit, mitochondrial OS=Homo sapiens GN=NDUFS1 PE=1 SV=3	HUMAN	23	P28331	GN=NDUFS1	1.09648	0.397538	1.15878	0.946237	1.38038	1.04713	0.587972	1.23595	0.847227	1.27057	0.751623	0.177454	1.20226	0.428549	0.903649	0.77983	0.186988	1.14815	0.501187	0.895365	0.990832	0.569897	1.21339	0.816582	1.20226	0.887156	0.882657	1.21339	0.636796	1.07647	1.08643	0.472707	1.09648	0.990832	1.31826
274	33.82	34.9	61.83	53.49	48.66	sp|O75367|H2AY_HUMAN	Core histone macro-H2A.1 OS=Homo sapiens GN=H2AFY PE=1 SV=4	HUMAN	30	O75367	GN=H2AFY	0.666807	0.263414	1.33045	0.30761	0.887156	0.625173	0.217956	1.36773	0.275423	0.855067	0.47863	0.0744968	1.58489	0.164437	0.758578	0.394457	0.0230015	1.8197	0.0855067	0.717794	0.625173	0.125526	1.34276	0.319154	0.83946	0.625173	0.095101	1.31826	0.343558	0.824138	1.15878	0.601936	1.13763	1.01859	1.43219
275	33.8	33.98	63.42	52.6	46.32	sp|P02790|HEMO_HUMAN	Hemopexin OS=Homo sapiens GN=HPX PE=1 SV=2	HUMAN	36	P02790	GN=HPX	0.319154	0.000343703	1.83654	0.0619441	0.586138	0.343558	0.000332571	1.75388	0.0879023	0.60256	1.18032	0.263127	1.11686	1.05682	1.38038	1.09648	0.338739	1.10662	0.990832	1.25893	1.30617	0.0630345	1.13763	1.14815	1.58489	1.09648	0.151415	1.11686	0.981748	1.28233	0.928966	0.93329	1.14815	0.794328	1.0666
276	33.78	34.44	30.17	18.55	13.78	sp|Q13428|TCOF_HUMAN	Treacle protein OS=Homo sapiens GN=TCOF1 PE=1 SV=3	HUMAN	21	Q13428	GN=TCOF1	1.04713	0.365407	1.22462	0.855067	1.28233	0.887156	0.375194	1.2942	0.654636	1.14815	0.83946	0.277192	1.23595	0.619441	1.03753	0.824138	0.262281	1.21339	0.619441	1	0.469894	0.0206137	1.69044	0.167494	0.794328	0.237684	0.000170428	2.77971	0.0794328	0.660693	1.1272	0.379459	1.19124	0.946237	1.41906
277	33.77	34.34	38.37	30.81	23.85	sp|P43243|MATR3_HUMAN	Matrin-3 OS=Homo sapiens GN=MATR3 PE=1 SV=2	HUMAN	23	P43243	GN=MATR3	0.937562	0.945073	1.1695	0.77983	1.09648	0.809096	0.544045	1.20226	0.564937	0.972747	0.981748	0.787818	1.19124	0.816582	1.1695	1.09648	0.347645	1.18032	0.928966	1.35519	0.731139	0.129059	1.21339	0.510505	0.887156	0.679204	0.14067	1.28233	0.376704	0.870964	1.08643	0.57556	1.10662	0.981748	1.24738
278	33.58	33.86	37.04	31.36	28.4	sp|P00747|PLMN_HUMAN	Plasminogen OS=Homo sapiens GN=PLG PE=1 SV=2	HUMAN	23	P00747	GN=PLG	0.679204	0.0922729	1.2942	0.15417	0.879023	0.816582	0.281648	1.24738	0.47863	1.01859	1.6293	0.00556715	1.25893	1.2942	3.0761	1.52757	0.0220622	1.22462	1.24738	2.80543	1.36773	0.0490779	1.21339	1.1272	2.33346	1.10662	0.307633	1.22462	0.903649	1.44544	1.04713	0.656372	1.35519	0.772681	1.25893
279	33.41	35.89	59.55	50.46	41.19	sp|P50991|TCPD_HUMAN	T-complex protein 1 subunit delta OS=Homo sapiens GN=CCT4 PE=1 SV=4	HUMAN	23	P50991	GN=CCT4	1.30617	0.362269	1.35519	0.963829	2.1677	1.25893	0.417647	1.33045	0.946237	2.10863	0.809096	0.133117	1.23595	0.630957	1	0.895365	0.318426	1.23595	0.717794	1.10662	0.972747	0.804124	1.2942	0.77983	1.25893	0.92045	0.878204	1.23595	0.724436	1.13763	1.08643	0.802957	1.20226	0.903649	1.45881
280	33.37	33.96	34.03	24.05	18.15	sp|Q93009|UBP7_HUMAN	Ubiquitin carboxyl-terminal hydrolase 7 OS=Homo sapiens GN=USP7 PE=1 SV=2	HUMAN	21	Q93009	GN=USP7	1.87068	0.000690561	1.34276	1.39316	3.28095	1.88799	0.000608545	1.33045	1.41906	3.37287	1.1272	0.514349	1.25893	0.895365	1.47231	1.25893	0.218571	1.22462	1.02802	1.87068	1.0666	0.577846	1.22462	0.870964	1.36773	0.77983	0.36769	1.30617	0.272898	1.01859	0.724436	0.389122	1.38038	0.337287	1
281	33.34	36.71	27.3	20.24	18.85	sp|Q9C0C2|TB182_HUMAN	182 kDa tankyrase-1-binding protein OS=Homo sapiens GN=TNKS1BP1 PE=1 SV=4	HUMAN	24	Q9C0C2	GN=TNKS1BP1	0.77983	0.178596	1.18032	0.570164	0.92045	0.772681	0.142514	1.19124	0.559758	0.92045	1.1272	0.382375	1.14815	0.981748	1.38038	1.08643	0.549532	1.13763	0.954993	1.31826	1.03753	0.767453	1.15878	0.895365	1.22462	0.92045	0.63908	1.18032	0.711214	1.08643	0.946237	0.860135	1.13763	0.801678	1.07647
282	33.32	33.93	51.1	49.24	44.48	sp|P14866|HNRPL_HUMAN	Heterogeneous nuclear ribonucleoprotein L OS=Homo sapiens GN=HNRNPL PE=1 SV=2	HUMAN	29	P14866	GN=HNRNPL	0.903649	0.504189	1.24738	0.717794	1.1272	1	0.863415	1.21339	0.824138	1.22462	1.09648	0.610469	1.22462	0.895365	1.38038	1.03753	0.87684	1.18032	0.879023	1.23595	0.824138	0.221774	1.21339	0.648634	1	0.698232	0.0250429	1.25893	0.505825	0.879023	1.05682	0.748416	1.14815	0.92045	1.23595
283	33.16	33.62	38.2	32.38	26.67	sp|P19827|ITIH1_HUMAN	Inter-alpha-trypsin inhibitor heavy chain H1 OS=Homo sapiens GN=ITIH1 PE=1 SV=3	HUMAN	25	P19827	GN=ITIH1	0.444631	0.00396695	1.52757	0.0765597	0.679204	0.474242	0.00209734	1.44544	0.0847227	0.685488	1.11686	0.403427	1.19124	0.937562	1.40605	1.10662	0.340958	1.1695	0.946237	1.38038	1.22462	0.11128	1.21339	1.00925	1.57036	1.03753	0.928321	1.18032	0.879023	1.27057	1.1272	0.389722	1.09648	1.02802	1.30617
284	33.03	34.19	19.87	12.92	10.48	sp|Q92673|SORL_HUMAN	Sortilin-related receptor OS=Homo sapiens GN=SORL1 PE=1 SV=2	HUMAN	21	Q92673	GN=SORL1	0.448745	6.02849e-05	1.39316	0.237684	0.625173	0.474242	0.000106915	1.38038	0.235505	0.654636	0.299226	2.60024e-06	1.8197	0.0636796	0.544503	0.349945	8.15537e-06	1.64437	0.0787046	0.57544	0.613762	0.00293439	1.20226	0.452898	0.737904	0.625173	0.00201635	1.28233	0.383707	0.801678	0.990832	0.802246	1.10662	0.887156	1.09648
285	32.65	33.1	37.23	28.38	23.18	sp|Q6PKG0|LARP1_HUMAN	La-related protein 1 OS=Homo sapiens GN=LARP1 PE=1 SV=2	HUMAN	20	Q6PKG0	GN=LARP1	1.05682	0.48154	1.14815	0.92045	1.22462	1.0666	0.420782	1.18032	0.903649	1.27057	0.744732	0.184294	1.22462	0.49204	0.912011	0.737904	0.16284	1.20226	0.510505	0.887156	0.648634	0.0607829	1.27057	0.394457	0.824138	0.685488	0.0449634	1.24738	0.405509	0.855067	0.954993	0.998653	1.11686	0.824138	1.0666
286	32.53	34.5	35.36	25.39	20.57	sp|Q99460|PSMD1_HUMAN	26S proteasome non-ATPase regulatory subunit 1 OS=Homo sapiens GN=PSMD1 PE=1 SV=2	HUMAN	20	Q99460	GN=PSMD1	1.00925	0.8981	1.0666	0.946237	1.07647	1.01859	0.916948	1.07647	0.946237	1.09648	0.981748	0.961701	1.0666	0.92045	1.04713	0.981748	0.919803	1.0666	0.92045	1.04713	1	0.788532	1.08643	0.92045	1.08643	0.954993	0.466806	1.05682	0.903649	1.00925	1.01859	0.620765	1.05682	0.963829	1.07647
287	32.5	33.1	34.38	29.75	26.16	sp|Q96PK6|RBM14_HUMAN	RNA-binding protein 14 OS=Homo sapiens GN=RBM14 PE=1 SV=2	HUMAN	18	Q96PK6	GN=RBM14	0.912011	0.401655	1.09648	0.816582	1	0.887156	0.691043	1.13763	0.765597	1.00925	1.07647	0.71526	1.14815	0.937562	1.25893	1.05682	0.503047	1.11686	0.946237	1.20226	0.903649	0.362015	1.15878	0.765597	1.04713	0.648634	0.019604	1.21339	0.505825	0.787046	1.0666	0.618191	1.07647	0.990832	1.15878
288	32.46	32.52	29.05	23.47	19.49	sp|Q92900|RENT1_HUMAN	Regulator of nonsense transcripts 1 OS=Homo sapiens GN=UPF1 PE=1 SV=2	HUMAN	19	Q92900	GN=UPF1	1.51356	0.0159455	1.28233	1.18032	1.94089	1.58489	0.00404313	1.31826	1.20226	2.07014	0.698232	0.151097	1.43219	0.325087	1	0.954993	0.741588	1.27057	0.685488	1.21339	0.744732	0.0123098	1.30617	0.356451	0.972747	0.772681	0.343502	1.35519	0.47863	1.04713	1	0.612564	1.35519	0.737904	1.25893
289	32.38	36.53	31.12	17.96	13.28	sp|Q02880|TOP2B_HUMAN	DNA topoisomerase 2-beta OS=Homo sapiens GN=TOP2B PE=1 SV=3	HUMAN	22	Q02880	GN=TOP2B	1.27057	0.130583	1.21339	1.04713	1.70608	1.24738	0.17649	1.22462	1.01859	1.65959	1.04713	0.713716	1.28233	0.816582	1.38038	1.05682	0.534071	1.18032	0.895365	1.30617	0.92045	0.831805	1.40605	0.625173	1.2942	1.03753	0.523685	1.43219	0.724436	1.47231	1.10662	0.513469	1.2942	0.855067	1.45881
290	32.38	32.66	55.06	46.2	40.51	sp|P55084|ECHB_HUMAN	Trifunctional enzyme subunit beta, mitochondrial OS=Homo sapiens GN=HADHB PE=1 SV=3	HUMAN	23	P55084	GN=HADHB	0.685488	0.0820283	1.27057	0.260615	0.870964	0.77983	0.179476	1.21339	0.49204	0.946237	1.13763	0.0716636	1.22462	0.928966	1.45881	1.05682	0.219873	1.19124	0.887156	1.31826	0.972747	0.764036	1.21339	0.801678	1.18032	0.824138	0.273934	1.18032	0.474242	0.972747	1.1695	0.207392	1.13763	1.02802	1.59956
291	32.24	37.88	8.486	4.86	3.474	sp|Q8WXI7|MUC16_HUMAN	Mucin-16 OS=Homo sapiens GN=MUC16 PE=1 SV=3	HUMAN	27	Q8WXI7	GN=MUC16	0.124738	6.24651e-06	2.26986	0.0440555	0.283139	0.0946237	3.98057e-05	2.65461	0.0420727	0.251189	0.167494	6.64543e-08	2.01372	0.0515229	0.337287	0.113763	0.0377941	2.26986	0.0366438	0.258226	0.143219	1.17442e-05	2.05116	0.0369828	0.293765	0.111686	0.0373754	2.31206	0.0291072	0.258226	1.02802	0.631303	1.08643	0.946237	1.11686
292	32.2	32.79	41.99	33.54	26.48	sp|Q15459|SF3A1_HUMAN	Splicing factor 3A subunit 1 OS=Homo sapiens GN=SF3A1 PE=1 SV=1	HUMAN	17	Q15459	GN=SF3A1	0.981748	0.991023	1.22462	0.737904	1.20226	0.990832	0.991787	1.22462	0.751623	1.21339	1.05682	0.971633	1.21339	0.870964	1.34276	1.10662	0.578996	1.15878	0.954993	1.44544	0.862979	0.489263	1.18032	0.597035	1.01859	0.711214	0.325109	1.25893	0.244343	0.895365	0.990832	0.907447	1.20226	0.794328	1.19124
293	32.08	34.97	24.55	13.41	8.549	sp|P46821|MAP1B_HUMAN	Microtubule-associated protein 1B OS=Homo sapiens GN=MAP1B PE=1 SV=2	HUMAN	18	P46821	GN=MAP1B	0.648634	0.174026	1.33045	0.143219	0.862979	0.534564	0.0576762	1.48594	0.115878	0.794328	1.94089	0.000531359	1.2942	1.49968	3.49945	1.92309	0.000527066	1.28233	1.49968	3.53183	1.83654	0.00111444	1.30617	1.40605	3.28095	1.48594	0.0151775	1.24738	1.19124	2.26986	1.01859	0.750594	1.25893	0.809096	1.18032
294	32.06	32.75	32.54	23.58	16.48	sp|P55060|XPO2_HUMAN	Exportin-2 OS=Homo sapiens GN=CSE1L PE=1 SV=3	HUMAN	18	P55060	GN=CSE1L	2.42103	0.000176515	1.47231	1.64437	7.17794	2.55859	0.000149789	1.48594	1.72187	7.65597	0.937562	0.498286	1.36773	0.744732	1.28233	0.928966	0.593302	1.2942	0.731139	1.20226	0.77983	0.595848	1.40605	0.539511	1.09648	0.737904	0.995091	1.48594	0.416869	1.09648	1.05682	0.816392	1.2942	0.816582	1.7378
295	32	32.1	44.47	36.89	31.07	sp|P11413|G6PD_HUMAN	Glucose-6-phosphate 1-dehydrogenase OS=Homo sapiens GN=G6PD PE=1 SV=4	HUMAN	17	P11413	GN=G6PD	1.1695	0.391352	1.18032	0.990832	2.60615	1.1695	0.416852	1.21339	0.963829	1.94089	2.37684	9.38996e-05	1.44544	1.64437	8.70964	2.39883	3.80703e-05	1.44544	1.65959	8.62979	1.51356	0.0621513	1.30617	1.15878	3.46737	1.25893	0.128519	1.28233	0.981748	2.26986	1.04713	0.529709	1.30617	0.801678	1.39316
296	31.99	38.47	66.59	54.69	48.97	sp|Q16181|SEPT7_HUMAN	Septin-7 OS=Homo sapiens GN=SEPT7 PE=1 SV=2	HUMAN	24	Q16181	GN=SEPT7	0.570164	0.0228128	1.41906	0.0679204	0.809096	0.559758	0.0212319	1.41906	0.0801678	0.794328	1.5417	0.0808528	1.31826	1.1695	2.93765	1.36773	0.3042	1.36773	1	2.1677	1.41906	0.258445	1.33045	1.0666	2.55859	1.27057	0.428867	1.34276	0.946237	1.88799	0.972747	0.948007	1.28233	0.679204	1.24738
297	31.95	32.1	31.12	22.62	18.88	sp|Q13308|PTK7_HUMAN	Inactive tyrosine-protein kinase 7 OS=Homo sapiens GN=PTK7 PE=1 SV=2	HUMAN	18	Q13308	GN=PTK7	0.691831	0.0692235	1.30617	0.283139	0.903649	0.570164	0.0192876	1.47231	0.148594	0.83946	3.31131	2.57501e-07	1.49968	2.208	10.5682	2.99226	1.01356e-06	1.47231	2.03236	9.46237	1.47231	0.0555667	1.28233	1.14815	2.48886	1.31826	0.0833007	1.30617	1.00925	2.26986	0.963829	0.951667	1.27057	0.772681	1.22462
298	31.94	32.93	30.9	22.5	15.21	sp|P41252|SYIC_HUMAN	Isoleucine--tRNA ligase, cytoplasmic OS=Homo sapiens GN=IARS PE=1 SV=2	HUMAN	18	P41252	GN=IARS	1.35519	0.129274	1.22462	1.10662	1.80302	1.45881	0.0665463	1.23595	1.18032	1.94089	0.544503	0.0286184	1.51356	0.12942	0.824138	0.717794	0.0679362	1.2942	0.313329	0.928966	0.870964	0.474154	1.23595	0.613762	1.07647	0.758578	0.664605	1.30617	0.280543	0.990832	0.824138	0.701398	1.31826	0.559758	1.08643
299	31.91	32.12	36.48	27.74	22.61	sp|P45974|UBP5_HUMAN	Ubiquitin carboxyl-terminal hydrolase 5 OS=Homo sapiens GN=USP5 PE=1 SV=2	HUMAN	18	P45974	GN=USP5	1.27057	0.308833	1.35519	0.937562	2.37684	1.25893	0.275096	1.31826	0.954993	3.40408	1	0.914904	1.30617	0.765597	1.7378	0.963829	0.620987	1.51356	0.744732	1.45881	1.09648	0.844111	1.25893	0.870964	2.24905	1.11686	0.71111	1.33045	0.83946	1.85353	0.963829	0.930167	1.27057	0.625173	1.22462
300	31.88	31.92	60.49	52.76	50.55	sp|P22695|QCR2_HUMAN	Cytochrome b-c1 complex subunit 2, mitochondrial OS=Homo sapiens GN=UQCRC2 PE=1 SV=3	HUMAN	30	P22695	GN=UQCRC2	1	0.989716	1.0666	0.937562	1.0666	1.04713	0.64079	1.0666	0.981748	1.11686	0.981748	0.769116	1.07647	0.912011	1.05682	0.981748	0.854497	1.07647	0.912011	1.05682	1.0666	0.426088	1.0666	1	1.13763	1	0.835141	1.0666	0.937562	1.0666	1.00925	0.936829	1.05682	0.954993	1.0666
301	31.84	48.79	40.38	35.06	28.34	sp|P06737|PYGL_HUMAN	Glycogen phosphorylase, liver form OS=Homo sapiens GN=PYGL PE=1 SV=4	HUMAN	27	P06737	GN=PYGL	0.698232	0.0342297	1.20226	0.519996	0.83946	0.765597	0.108146	1.1695	0.60256	0.895365	0.831764	0.251351	1.1695	0.666807	0.972747	0.801678	0.269306	1.1695	0.630957	0.937562	0.895365	0.566503	1.11686	0.772681	1	0.765597	0.117394	1.19124	0.57544	0.912011	1.00925	0.905024	1.13763	0.887156	1.13763
302	31.83	36.24	53.88	40.37	37.27	sp|Q96AE4|FUBP1_HUMAN	Far upstream element-binding protein 1 OS=Homo sapiens GN=FUBP1 PE=1 SV=3	HUMAN	25	Q96AE4	GN=FUBP1	1.24738	0.140603	1.24738	1	1.65959	1.40605	0.0635037	1.23595	1.13763	2.18776	1.28233	0.261571	1.21339	1.05682	1.88799	1.13763	0.34485	1.22462	0.928966	1.48594	0.765597	0.535041	1.28233	0.346737	0.981748	0.457088	0.0852862	1.65959	0.0691831	0.758578	1.19124	0.404382	1.14815	1.03753	1.65959
303	31.8	35.79	61.17	56.18	52.93	sp|Q02818|NUCB1_HUMAN	Nucleobindin-1 OS=Homo sapiens GN=NUCB1 PE=1 SV=4	HUMAN	23	Q02818	GN=NUCB1	0.928966	0.315826	1.28233	0.744732	1.19124	0.92045	0.259414	1.28233	0.698232	1.18032	1.11686	0.627962	1.23595	0.903649	1.59956	0.879023	0.551744	1.25893	0.679204	1.10662	0.685488	0.0262309	1.36773	0.353183	0.937562	0.483059	0.0042613	1.69044	0.170608	0.816582	0.981748	0.951135	1.22462	0.704693	1.20226
304	31.77	32.98	40.06	33.7	29.81	sp|Q14166|TTL12_HUMAN	Tubulin--tyrosine ligase-like protein 12 OS=Homo sapiens GN=TTLL12 PE=1 SV=2	HUMAN	23	Q14166	GN=TTLL12	0.717794	0.014926	1.22462	0.428549	0.879023	0.698232	0.0150426	1.20226	0.465586	0.83946	0.903649	0.55791	1.18032	0.731139	1.0666	0.83946	0.236835	1.13763	0.654636	0.954993	0.505825	0.000505495	1.40605	0.164437	0.711214	0.524807	0.00011611	1.40605	0.131826	0.737904	1	0.852092	1.15878	0.862979	1.1272
305	31.72	31.8	58.38	48.17	45.55	sp|P51888|PRELP_HUMAN	Prolargin OS=Homo sapiens GN=PRELP PE=1 SV=1	HUMAN	43	P51888	GN=PRELP	0.185353	0.657592	2.99226	0.125893	0.554626	0.159956	0.567299	3.25087	0.1	0.519996	10.4713	0.0323528	2.12814	4.9204	27.7971	9.46237	0.0431019	2.0893	4.52898	26.3027	8.70964	0.0453485	2.03236	4.28549	24.2103	8.24138	0.0566814	2.07014	3.98107	23.3346	0.251189	0.526958	1.55597	0.187068	0.390841
306	31.53	31.59	48.14	38.57	34.68	sp|P38606|VATA_HUMAN	V-type proton ATPase catalytic subunit A OS=Homo sapiens GN=ATP6V1A PE=1 SV=2	HUMAN	19	P38606	GN=ATP6V1A	0.870964	0.246483	1.18032	0.711214	1.02802	0.963829	0.526993	1.19124	0.809096	1.14815	0.685488	0.00781584	1.20226	0.496592	0.824138	0.724436	0.0224796	1.15878	0.554626	0.83946	0.744732	0.0338603	1.1695	0.580764	0.870964	0.654636	0.0169721	1.24738	0.432514	0.816582	1.09648	0.639285	1.10662	0.990832	1.27057
307	31.47	33.62	56.31	52.02	42.68	sp|P06727|APOA4_HUMAN	Apolipoprotein A-IV OS=Homo sapiens GN=APOA4 PE=1 SV=3	HUMAN	18	P06727	GN=APOA4	0.731139	0.177771	1.28233	0.310456	0.937562	0.787046	0.275013	1.20226	0.47863	0.946237	1.70608	0.00353339	1.24738	1.36773	3.01995	1.6293	0.00963739	1.23595	1.31826	2.83139	2.14783	0.00027946	1.2942	1.65959	4.20727	1.78649	0.00214946	1.23595	1.44544	3.25087	0.990832	0.958073	1.22462	0.862979	1.21339
308	31.44	34.29	54.34	45.47	33.83	sp|P48643|TCPE_HUMAN	T-complex protein 1 subunit epsilon OS=Homo sapiens GN=CCT5 PE=1 SV=1	HUMAN	24	P48643	GN=CCT5	0.903649	0.889612	1.15878	0.744732	1.04713	0.903649	0.632765	1.1695	0.704693	1.05682	0.847227	0.509305	1.1695	0.654636	0.990832	0.92045	0.892148	1.15878	0.751623	1.0666	0.831764	0.590091	1.18032	0.630957	0.981748	0.711214	0.201682	1.22462	0.42462	0.870964	1.03753	0.937958	1.13763	0.912011	1.19124
309	31.44	32.37	64.42	52.84	44.42	sp|Q01518|CAP1_HUMAN	Adenylyl cyclase-associated protein 1 OS=Homo sapiens GN=CAP1 PE=1 SV=5	HUMAN	31	Q01518	GN=CAP1	0.758578	0.391321	1.28233	0.515229	0.972747	0.772681	0.504925	1.27057	0.539511	0.981748	1.04713	0.794913	1.20226	0.870964	1.28233	1.00925	0.846794	1.23595	0.816582	1.23595	1.19124	0.165066	1.22462	0.972747	1.55597	0.990832	0.82802	1.24738	0.794328	1.23595	1.00925	0.867715	1.1695	0.862979	1.15878
310	31.43	32.2	17.7	13.25	9.761	sp|P35658|NU214_HUMAN	Nuclear pore complex protein Nup214 OS=Homo sapiens GN=NUP214 PE=1 SV=2	HUMAN	19	P35658	GN=NUP214	1.01859	0.538168	1.08643	0.937562	1.10662	1.00925	0.587521	1.07647	0.937562	1.08643	1.05682	0.240717	1.07647	0.981748	1.13763	1.03753	0.470885	1.05682	0.981748	1.09648	0.981748	0.958145	1.07647	0.912011	1.05682	1	0.747514	1.07647	0.928966	1.07647	1.02802	0.51602	1.05682	0.972747	1.08643
311	31.24	37.27	90.2	85.71	77.55	sp|P63104|1433Z_HUMAN	14-3-3 protein zeta/delta OS=Homo sapiens GN=YWHAZ PE=1 SV=1	HUMAN	36	P63104	GN=YWHAZ	0.847227	0.871175	1.19124	0.648634	1.00925	0.937562	0.803906	1.15878	0.794328	1.08643	0.816582	0.411463	1.20226	0.630957	0.981748	0.855067	0.292385	1.19124	0.698232	1.01859	1.1272	0.598411	1.15878	0.972747	1.35519	0.711214	0.141561	1.24738	0.505825	0.887156	1.09648	0.62387	1.10662	0.990832	1.25893
312	31.21	31.31	71.39	60.24	46.99	sp|P00338|LDHA_HUMAN	L-lactate dehydrogenase A chain OS=Homo sapiens GN=LDHA PE=1 SV=2	HUMAN	25	P00338	GN=LDHA	0.570164	0.017143	1.31826	0.428549	0.751623	0.534564	0.0234028	1.36773	0.359749	0.731139	0.1	2.86195e-05	3.28095	0.0293765	0.328095	0.127057	6.96812e-05	2.72898	0.0343558	0.346737	0.296483	0.000373292	1.65959	0.148594	0.49204	0.145881	9.39556e-05	2.63027	0.0483059	0.383707	0.981748	0.969341	1.1272	0.855067	1.10662
313	31.06	38.34	29.94	22.58	16.81	sp|Q14160|SCRIB_HUMAN	Protein scribble homolog OS=Homo sapiens GN=SCRIB PE=1 SV=4	HUMAN	26	Q14160	GN=SCRIB	2.14783	0.00795879	1.45881	1.47231	4.05509	2.208	0.00803227	1.45881	1.51356	4.28549	0.685488	0.242971	1.49968	0.218776	1.02802	0.613762	0.165171	1.61436	0.265461	0.990832	0.92045	0.562749	1.39316	0.487529	1.28233	0.698232	0.210254	1.45881	0.246604	1.01859	1.1695	0.682206	1.33045	0.879023	1.78649
314	31.04	33.73	34.7	24.05	17.02	sp|O60264|SMCA5_HUMAN	SWI/SNF-related matrix-associated actin-dependent regulator of chromatin subfamily A member 5 OS=Homo sapiens GN=SMARCA5 PE=1 SV=1	HUMAN	20	O60264	GN=SMARCA5	2.07014	0.00561478	1.48594	1.39316	9.81748	1.95884	0.00452412	1.48594	1.31826	9.54993	1.48594	0.157427	1.35519	1.09648	6.08135	1.38038	0.24512	1.34276	1.02802	4.61318	1.49968	0.184055	1.43219	1.04713	3.37287	1.14815	0.429456	1.40605	0.816582	1.58489	1.45881	0.128434	1.31826	1.10662	4.32514
315	31.04	32.47	30.11	23.85	20.33	sp|Q02218|ODO1_HUMAN	2-oxoglutarate dehydrogenase, mitochondrial OS=Homo sapiens GN=OGDH PE=1 SV=3	HUMAN	19	Q02218	GN=OGDH	0.887156	0.378481	1.21339	0.691831	1.07647	0.862979	0.382592	1.23595	0.660693	1.0666	0.685488	0.113768	1.31826	0.432514	0.903649	0.751623	0.193004	1.28233	0.515229	0.963829	1.36773	0.0991929	1.22462	1.11686	1.85353	1.21339	0.229876	1.23595	0.981748	1.61436	1.0666	0.75498	1.13763	0.937562	1.25893
316	31.02	39.87	41.47	23.87	18	sp|Q14203|DCTN1_HUMAN	Dynactin subunit 1 OS=Homo sapiens GN=DCTN1 PE=1 SV=3	HUMAN	26	Q14203	GN=DCTN1	0.862979	0.198111	1.18032	0.519996	1.01859	0.847227	0.190701	1.1695	0.47863	0.990832	1.69044	0.000139443	1.23595	1.36773	2.91072	1.5417	0.00129581	1.22462	1.25893	2.46604	1.49968	0.00333002	1.20226	1.24738	2.42103	1.41906	0.0100345	1.18032	1.20226	2.10863	1.04713	0.759931	1.1272	0.928966	1.24738
317	30.84	31.1	64.39	49.55	46.59	sp|P37837|TALDO_HUMAN	Transaldolase OS=Homo sapiens GN=TALDO1 PE=1 SV=2	HUMAN	21	P37837	GN=TALDO1	0.731139	0.287068	1.36773	0.183654	1	0.717794	0.105483	1.38038	0.188799	0.990832	2.80543	6.19939e-05	1.39316	2.01372	12.8233	2.208	0.000741083	1.34276	1.64437	8.79023	1.61436	0.0301509	1.30617	1.23595	5.34564	1.41906	0.176576	1.28233	1.10662	3.7325	1.00925	0.783861	1.52757	0.660693	1.52757
318	30.82	32.47	60.05	47.89	34.74	sp|P39023|RL3_HUMAN	60S ribosomal protein L3 OS=Homo sapiens GN=RPL3 PE=1 SV=2	HUMAN	20	P39023	GN=RPL3	0.794328	0.435175	1.35519	0.608135	1.07647	1.04713	0.422683	1.35519	0.772681	1.49968	1.15878	0.491174	1.34276	0.862979	1.6293	0.704693	0.454184	1.31826	0.539511	0.928966	0.376704	0.855992	1.52757	0.288403	0.57544	0.409261	0.487525	1.67494	0.30761	0.685488	1.18032	0.0960935	1.34276	0.879023	1.72187
319	30.8	31.95	36.48	28.31	23.38	sp|P48147|PPCE_HUMAN	Prolyl endopeptidase OS=Homo sapiens GN=PREP PE=1 SV=2	HUMAN	19	P48147	GN=PREP	0.591562	0.0467427	1.33045	0.21677	0.787046	0.570164	0.0103064	1.31826	0.233346	0.751623	1.05682	0.702433	1.18032	0.895365	1.30617	0.990832	0.944247	1.21339	0.83946	1.20226	0.831764	0.431978	1.21339	0.60256	1.00925	0.711214	0.257629	1.27057	0.416869	0.903649	1.09648	0.675113	1.13763	0.963829	1.2942
320	30.8	31.47	55.69	51.5	43.11	sp|P00352|AL1A1_HUMAN	Retinal dehydrogenase 1 OS=Homo sapiens GN=ALDH1A1 PE=1 SV=2	HUMAN	24	P00352	GN=ALDH1A1	0.619441	0.697463	1.44544	0.148594	0.895365	0.554626	0.355079	1.58489	0.15417	0.879023	3.94457	1.8146e-05	1.70608	2.31206	20.3236	3.76704	2.8459e-05	1.65959	2.26986	20.1372	4.09261	3.31988e-05	1.65959	2.46604	22.4905	3.34195	0.000133034	1.6293	2.05116	18.197	0.539511	0.939257	1.5417	0.328095	0.831764
321	30.72	32.02	30.09	19.65	15.4	sp|P23229|ITA6_HUMAN	Integrin alpha-6 OS=Homo sapiens GN=ITGA6 PE=1 SV=5	HUMAN	16	P23229	GN=ITGA6	0.679204	0.0838522	1.2942	0.260615	0.879023	0.672977	0.0664428	1.35519	0.387258	0.912011	0.660693	0.0794546	1.39316	0.158489	0.92045	0.42462	0.00190196	1.72187	0.060256	0.731139	2.14783	0.000299226	1.31826	1.6293	4.2462	1.97697	0.0009782	1.2942	1.52757	3.80189	0.912011	0.938909	1.28233	0.648634	1.1695
322	30.66	33.26	53.22	40.91	36.36	sp|P54577|SYYC_HUMAN	Tyrosine--tRNA ligase, cytoplasmic OS=Homo sapiens GN=YARS PE=1 SV=4	HUMAN	21	P54577	GN=YARS	1.47231	0.0485226	1.18032	1.24738	1.97697	1.51356	0.0205626	1.18032	1.28233	2.01372	0.946237	0.66179	1.19124	0.765597	1.1272	1.02802	0.952449	1.1695	0.879023	1.22462	1.03753	0.818839	1.14815	0.903649	1.21339	0.954993	0.490671	1.19124	0.772681	1.13763	1	0.939366	1.13763	0.879023	1.13763
323	30.57	39.9	50.16	42.7	34.44	sp|P13797|PLST_HUMAN	Plastin-3 OS=Homo sapiens GN=PLS3 PE=1 SV=4	HUMAN	28	P13797	GN=PLS3	1.61436	0.107941	1.34276	1.20226	6.13762	1.55597	0.0914797	1.35519	1.14815	5.34564	3.25087	0.000537011	1.59956	2.03236	18.3654	3.04789	0.000462141	1.55597	1.95884	17.7011	2.208	0.00597372	1.44544	1.52757	11.272	1.90546	0.0208824	1.38038	1.38038	8.47227	0.990832	0.970591	1.5417	0.672977	1.52757
324	30.57	31.03	84.94	83.13	76.51	sp|P23528|COF1_HUMAN	Cofilin-1 OS=Homo sapiens GN=CFL1 PE=1 SV=3	HUMAN	26	P23528	GN=CFL1	1.10662	0.72719	1.24738	0.887156	1.44544	1.08643	0.573359	1.23595	0.879023	1.36773	0.731139	0.17981	1.25893	0.356451	0.92045	0.630957	0.120693	1.34276	0.340408	0.847227	0.887156	0.656429	1.22462	0.660693	1.08643	0.625173	0.107144	1.34276	0.207014	0.83946	0.895365	0.80749	1.20226	0.570164	1.07647
325	30.51	30.96	57.97	45.65	36.71	sp|O75874|IDHC_HUMAN	Isocitrate dehydrogenase [NADP] cytoplasmic OS=Homo sapiens GN=IDH1 PE=1 SV=2	HUMAN	25	O75874	GN=IDH1	1	0.830359	1.34276	0.744732	1.33045	0.912011	0.76259	1.23595	0.704693	1.1272	2.48886	0.000749042	1.38038	1.80302	8.31764	2.24905	0.0029515	1.38038	1.6293	6.60693	0.972747	0.71387	1.2942	0.772681	1.25893	0.946237	0.726084	1.22462	0.580764	1.15878	0.990832	0.939109	1.20226	0.772681	1.19124
326	30.38	30.38	71.9	67.62	65.71	sp|P09211|GSTP1_HUMAN	Glutathione S-transferase P OS=Homo sapiens GN=GSTP1 PE=1 SV=2	HUMAN	29	P09211	GN=GSTP1	1.03753	0.536327	1.20226	0.862979	1.25893	1.19124	0.740236	1.23595	0.963829	1.49968	1.1695	0.730466	1.23595	0.946237	1.5417	1.14815	0.71557	1.21339	0.946237	1.43219	1.43219	0.61775	1.2942	1.10662	2.03236	0.963829	0.695801	1.19124	0.772681	1.14815	1.20226	0.57267	1.19124	1.00925	1.6293
327	30.25	30.5	65.9	58.27	51.91	sp|Q99536|VAT1_HUMAN	Synaptic vesicle membrane protein VAT-1 homolog OS=Homo sapiens GN=VAT1 PE=1 SV=2	HUMAN	25	Q99536	GN=VAT1	0.519996	0.283482	1.64437	0.164437	0.855067	0.432514	0.123126	1.83654	0.118032	0.794328	3.69828	7.8378e-06	1.59956	2.31206	10.9648	3.40408	2.54272e-05	1.57036	2.1677	10	1.69044	0.0345247	1.40605	1.20226	3.28095	1.30617	0.404081	1.31826	0.990832	2.24905	1.02802	0.939363	1.28233	0.801678	1.36773
328	30.16	30.49	39.3	29.53	24.26	sp|P02730|B3AT_HUMAN	Band 3 anion transport protein OS=Homo sapiens GN=SLC4A1 PE=1 SV=3	HUMAN	20	P02730	GN=SLC4A1	3.34195	4.72713e-06	2.03236	1.64437	18.3654	3.10456	1.52985e-05	1.95884	1.58489	15.9956	5.54626	3.49728e-07	2.29087	2.42103	33.4195	5.15229	6.20525e-07	2.24905	2.29087	31.9154	9.46237	4.27191e-09	2.48886	3.80189	44.4631	8.01678	1.55943e-08	2.42103	3.31131	39.8107	1.04713	0.942568	1.48594	0.704693	2.29087
329	30.16	30.45	44.11	35.2	28.1	sp|O00571|DDX3X_HUMAN	ATP-dependent RNA helicase DDX3X OS=Homo sapiens GN=DDX3X PE=1 SV=3	HUMAN	16	O00571	GN=DDX3X	1.11686	0.686405	1.21339	0.92045	1.43219	1.2942	0.206257	1.18032	1.09648	1.95884	0.57544	0.0105928	1.39316	0.092045	0.801678	0.691831	0.0233968	1.25893	0.267917	0.870964	0.887156	0.476615	1.23595	0.648634	1.09648	0.717794	0.18326	1.34276	0.251189	0.963829	0.895365	0.51457	1.22462	0.564937	1.09648
330	30.04	38.58	65.51	56.25	50.46	sp|Q04695|K1C17_HUMAN	Keratin, type I cytoskeletal 17 OS=Homo sapiens GN=KRT17 PE=1 SV=2	HUMAN	22	Q04695	GN=KRT17	0.159956	4.89177e-07	1.67494	0.083946	0.267917	0.0990832	0.115775	1.67494	0.047863	0.165959	0.108643	2.22215e-07	1.94089	0.0346737	0.210863	0.128233	2.37643e-06	1.78649	0.0448745	0.229087	0.128233	0.128654	1.67494	0.0613762	0.214783	0.124738	6.64886e-07	1.80302	0.0448745	0.224905	1.01859	0.649984	1.11686	0.912011	1.14815
331	30.03	30.18	59.28	49.79	42.62	sp|P02774|VTDB_HUMAN	Vitamin D-binding protein OS=Homo sapiens GN=GC PE=1 SV=1	HUMAN	26	P02774	GN=GC	0.529663	0.0302023	1.41906	0.0534564	0.751623	0.549541	0.0250045	1.36773	0.0619441	0.751623	1.44544	0.0442038	1.15878	1.24738	2.26986	1.2942	0.212642	1.14815	1.1272	1.87068	1.61436	0.0178311	1.23595	1.30617	2.75423	1.39316	0.0763601	1.23595	1.1272	2.12814	1.05682	0.54053	1.24738	0.847227	1.25893
332	30	33.25	29.75	20.84	16.22	sp|Q9UDY2|ZO2_HUMAN	Tight junction protein ZO-2 OS=Homo sapiens GN=TJP2 PE=1 SV=2	HUMAN	17	Q9UDY2	GN=TJP2	1.13763	0.52527	1.19124	0.954993	1.41906	1.14815	0.509028	1.15878	0.990832	1.45881	0.758578	0.158461	1.22462	0.515229	0.928966	0.928966	0.586208	1.19124	0.758578	1.10662	0.744732	0.101254	1.22462	0.448745	0.912011	0.672977	0.0883336	1.25893	0.343558	0.847227	1.03753	0.843115	1.19124	0.870964	1.25893
333	29.92	33.12	33.64	26.12	20.84	sp|Q12797|ASPH_HUMAN	Aspartyl/asparaginyl beta-hydroxylase OS=Homo sapiens GN=ASPH PE=1 SV=3	HUMAN	17	Q12797	GN=ASPH	0.870964	0.422902	1.15878	0.711214	1.00925	0.855067	0.372148	1.18032	0.691831	1.00925	1.77011	0.011236	1.21339	1.45881	2.12814	1.70608	0.0239372	1.19124	1.43219	2.01372	0.928966	0.582363	1.22462	0.731139	1.13763	0.77983	0.167421	1.18032	0.625173	0.92045	1.01859	0.994501	1.08643	0.937562	1.10662
334	29.91	31.74	32.96	20.06	15.71	sp|P23634|AT2B4_HUMAN	Plasma membrane calcium-transporting ATPase 4 OS=Homo sapiens GN=ATP2B4 PE=1 SV=2	HUMAN	22	P23634	GN=ATP2B4	0.440555	0.0132502	1.77011	0.18197	0.77983	0.376704	0.0181386	2.01372	0.092045	0.758578	1.1695	0.379115	1.28233	0.912011	1.59956	1.04713	0.499311	1.31826	0.794328	1.41906	2.208	0.00128067	1.45881	1.51356	3.80189	2.55859	0.000569467	1.48594	1.72187	4.61318	1.00925	0.988905	1.23595	0.816582	1.2942
335	29.77	29.89	52.27	47.27	40.45	sp|Q15084|PDIA6_HUMAN	Protein disulfide-isomerase A6 OS=Homo sapiens GN=PDIA6 PE=1 SV=1	HUMAN	22	Q15084	GN=PDIA6	1.04713	0.140207	1.22462	0.855067	1.35519	1.18032	0.0697524	1.25893	0.937562	1.85353	0.751623	0.551206	1.31826	0.510505	0.990832	0.679204	0.268287	1.40605	0.383707	0.954993	0.60256	0.0783913	1.40605	0.356451	0.847227	0.613762	0.559709	1.5417	0.337287	0.946237	1.00925	0.776644	1.18032	0.855067	1.34276
336	29.72	34.33	26.71	16.99	12.78	sp|Q9H3S7|PTN23_HUMAN	Tyrosine-protein phosphatase non-receptor type 23 OS=Homo sapiens GN=PTPN23 PE=1 SV=1	HUMAN	20	Q9H3S7	GN=PTPN23	0.816582	0.578367	1.1695	0.642688	0.954993	0.772681	0.431912	1.1695	0.597035	0.903649	1.39316	0.0495498	1.1695	1.19124	1.72187	1.28233	0.124398	1.11686	1.14815	1.49968	1.22462	0.173816	1.11686	1.09648	1.45881	1.08643	0.521478	1.1695	0.928966	1.2942	1.02802	0.898753	1.11686	0.92045	1.1695
337	29.64	37.38	46.17	38.66	32.21	sp|P14923|PLAK_HUMAN	Junction plakoglobin OS=Homo sapiens GN=JUP PE=1 SV=3	HUMAN	23	P14923	GN=JUP	0.862979	0.186284	1.11686	0.744732	0.963829	0.862979	0.334706	1.14815	0.711214	0.990832	0.322107	6.62436e-06	1.49968	0.0346737	0.483059	0.366438	4.63466e-06	1.39316	0.0597035	0.510505	0.672977	0.00470595	1.1695	0.483059	0.787046	0.564937	0.00243546	1.20226	0.301995	0.679204	1.03753	0.698205	1.11686	0.928966	1.14815
338	29.63	31.23	55.81	43.49	38.84	sp|P00505|AATM_HUMAN	Aspartate aminotransferase, mitochondrial OS=Homo sapiens GN=GOT2 PE=1 SV=3	HUMAN	24	P00505	GN=GOT2	0.731139	0.180168	1.27057	0.487529	0.928966	0.724436	0.218309	1.25893	0.510505	0.912011	1.05682	0.726088	1.21339	0.870964	1.34276	1	0.975793	1.22462	0.816582	1.25893	1.52757	0.117426	1.24738	1.22462	2.208	1.47231	0.161567	1.24738	1.18032	2.05116	1.01859	0.709554	1.19124	0.855067	1.25893
339	29.62	31.03	42.41	28.48	19.7	sp|Q9Y4W6|AFG32_HUMAN	AFG3-like protein 2 OS=Homo sapiens GN=AFG3L2 PE=1 SV=2	HUMAN	19	Q9Y4W6	GN=AFG3L2	1.77011	0.00335892	1.31826	1.34276	4.13048	1.95884	0.000597829	1.35519	1.44544	4.52898	0.758578	0.42463	1.34276	0.325087	1.01859	0.972747	0.806189	1.28233	0.630957	1.24738	1.09648	0.465553	1.27057	0.862979	1.48594	1.13763	0.441506	1.24738	0.912011	1.58489	1.09648	0.423717	1.25893	0.870964	1.40605
340	29.57	30.34	45.02	36.98	31.35	sp|P00734|THRB_HUMAN	Prothrombin OS=Homo sapiens GN=F2 PE=1 SV=2	HUMAN	20	P00734	GN=F2	0.642688	0.0626009	1.27057	0.136773	0.816582	0.666807	0.526846	1.36773	0.125893	0.912011	1.43219	0.0335753	1.22462	1.1695	2.37684	1.35519	0.0606937	1.21339	1.11686	2.31206	1.58489	0.00605747	1.23595	1.28233	3.25087	1.45881	0.0176021	1.22462	1.19124	2.60615	1.01859	0.804018	1.22462	0.831764	1.1695
341	29.56	30.5	25.37	16.69	12.94	sp|P52701|MSH6_HUMAN	DNA mismatch repair protein Msh6 OS=Homo sapiens GN=MSH6 PE=1 SV=2	HUMAN	17	P52701	GN=MSH6	2.24905	3.94207e-05	1.47231	1.52757	8.62979	2.01372	0.00161813	1.51356	1.33045	5.7544	1.8197	0.00188899	1.44544	1.25893	5.59758	1.90546	0.000879269	1.45881	1.30617	6.25173	0.862979	0.313846	1.35519	0.366438	1.1695	1.1272	0.660537	1.36773	0.824138	1.55597	0.972747	0.596195	1.36773	0.660693	1.33045
342	29.53	30.9	77.62	68.88	60.14	sp|P60174|TPIS_HUMAN	Triosephosphate isomerase OS=Homo sapiens GN=TPI1 PE=1 SV=3	HUMAN	37	P60174	GN=TPI1	0.679204	0.0920938	1.24738	0.519996	0.847227	0.724436	0.182695	1.21339	0.570164	0.879023	0.895365	0.734871	1.19124	0.751623	1.0666	1.02802	0.926615	1.19124	0.862979	1.22462	0.394457	0.281991	1.65959	0.231206	0.654636	0.18197	0.197728	2.60615	0.133045	0.474242	1	0.950455	1.19124	0.83946	1.19124
343	29.5	29.57	57.14	47.29	39.16	sp|P60842|IF4A1_HUMAN	Eukaryotic initiation factor 4A-I OS=Homo sapiens GN=EIF4A1 PE=1 SV=1	HUMAN	20	P60842	GN=EIF4A1	0.83946	0.305551	1.25893	0.544503	1.05682	0.824138	0.410442	1.30617	0.524807	1.07647	0.474242	0.00396172	1.36773	0.108643	0.648634	0.539511	0.00189532	1.38038	0.143219	0.744732	0.469894	0.00932071	1.5417	0.1	0.724436	0.401791	0.0908156	1.88799	0.092045	0.758578	1.0666	0.891523	1.22462	0.870964	1.31826
344	29.43	29.86	21.72	11.77	8.269	sp|P24821|TENA_HUMAN	Tenascin OS=Homo sapiens GN=TNC PE=1 SV=3	HUMAN	18	P24821	GN=TNC	0.666807	0.111274	1.38038	0.465586	0.92045	0.608135	0.0263552	1.39316	0.413047	0.847227	0.107647	0.000274796	2.96483	0.0203236	0.319154	0.180302	4.63099e-06	2.05116	0.0188799	0.369828	0.519996	0.018328	1.41906	0.293765	0.737904	0.483059	0.0107389	1.44544	0.253513	0.698232	1.23595	0.389526	1.2942	0.954993	1.75388
345	29.43	29.77	41.3	30.57	25.41	sp|P51659|DHB4_HUMAN	Peroxisomal multifunctional enzyme type 2 OS=Homo sapiens GN=HSD17B4 PE=1 SV=3	HUMAN	21	P51659	GN=HSD17B4	1.92309	0.00174592	1.36773	1.40605	6.98232	1.85353	0.00360892	1.36773	1.35519	6.0256	1.08643	0.89957	1.33045	0.816582	1.6293	1.13763	0.777675	1.23595	0.92045	2.29087	1.40605	0.273853	1.31826	1.0666	3.34195	1.5417	0.202046	1.38038	1.11686	2.91072	1.08643	0.498017	1.30617	0.831764	1.97697
346	29.24	29.74	57.93	47.55	42.27	sp|P21281|VATB2_HUMAN	V-type proton ATPase subunit B, brain isoform OS=Homo sapiens GN=ATP6V1B2 PE=1 SV=3	HUMAN	18	P21281	GN=ATP6V1B2	0.963829	0.850435	1.09648	0.879023	1.05682	0.937562	0.426476	1.08643	0.862979	1.01859	0.954993	0.242467	1.08643	0.879023	1.03753	0.963829	0.208508	1.08643	0.887156	1.04713	0.972747	0.542162	1.08643	0.895365	1.05682	0.937562	0.504569	1.10662	0.847227	1.03753	1	0.749756	1.10662	0.903649	1.10662
347	29.24	29.45	28.49	19.8	17.17	sp|Q6WCQ1|MPRIP_HUMAN	Myosin phosphatase Rho-interacting protein OS=Homo sapiens GN=MPRIP PE=1 SV=3	HUMAN	16	Q6WCQ1	GN=MPRIP	0.534564	0.00393032	1.41906	0.291072	0.758578	0.474242	0.00108439	1.39316	0.2208	0.660693	0.855067	0.47052	1.21339	0.654636	1.03753	0.77983	0.199924	1.20226	0.586138	0.937562	0.787046	0.115926	1.22462	0.580764	0.963829	0.824138	0.299208	1.24738	0.619441	1.02802	1.00925	0.903633	1.14815	0.879023	1.14815
348	29.21	29.32	49.3	40.48	36.27	sp|P05546|HEP2_HUMAN	Heparin cofactor 2 OS=Homo sapiens GN=SERPIND1 PE=1 SV=3	HUMAN	21	P05546	GN=SERPIND1	0.448745	0.0642098	1.6293	0.0544503	0.731139	0.570164	0.0492878	1.34276	0.128233	0.765597	1.99526	0.00189491	1.28233	1.55597	3.31131	1.8197	0.00813434	1.23595	1.47231	2.91072	1.8197	0.00910046	1.25893	1.44544	2.91072	1.57036	0.0646278	1.21339	1.2942	2.37684	1.13763	0.422253	1.13763	1	1.41906
349	29.12	29.21	38.26	32.2	27.27	sp|P14314|GLU2B_HUMAN	Glucosidase 2 subunit beta OS=Homo sapiens GN=PRKCSH PE=1 SV=2	HUMAN	16	P14314	GN=PRKCSH	1.11686	0.29585	1.15878	0.963829	1.34276	1.11686	0.214329	1.13763	0.981748	1.35519	1.1272	0.0795196	1.15878	0.972747	1.38038	1.25893	0.0113964	1.1695	1.07647	1.65959	0.60256	0.063139	1.36773	0.203236	0.824138	0.642688	0.279915	1.34276	0.185353	0.862979	1.01859	0.284079	1.14815	0.887156	1.15878
350	29.1	29.84	32.65	25.04	17.98	sp|Q14126|DSG2_HUMAN	Desmoglein-2 OS=Homo sapiens GN=DSG2 PE=1 SV=2	HUMAN	18	Q14126	GN=DSG2	0.787046	0.56547	1.31826	0.544503	1.03753	0.801678	0.305667	1.23595	0.554626	0.990832	0.205116	2.35782e-05	2.39883	0.0420727	0.49204	0.237684	0.000649469	2.31206	0.0524807	0.549541	0.496592	0.0035617	1.47231	0.224905	0.731139	0.613762	0.0505064	1.45881	0.405509	0.895365	0.92045	0.993878	1.21339	0.648634	1.11686
351	28.96	30.64	26.55	16.45	10.94	sp|Q92896|GSLG1_HUMAN	Golgi apparatus protein 1 OS=Homo sapiens GN=GLG1 PE=1 SV=2	HUMAN	16	Q92896	GN=GLG1	0.787046	0.126067	1.22462	0.586138	0.963829	0.77983	0.130193	1.19124	0.60256	0.928966	1.21339	0.325729	1.1695	1.03753	1.47231	1.18032	0.453773	1.15878	1.01859	1.41906	0.77983	0.16536	1.18032	0.591562	0.92045	0.724436	0.122146	1.27057	0.496592	0.92045	1.0666	0.703406	1.1272	0.946237	1.21339
352	28.94	29.46	19.44	10.65	7.922	sp|Q9UQ35|SRRM2_HUMAN	Serine/arginine repetitive matrix protein 2 OS=Homo sapiens GN=SRRM2 PE=1 SV=2	HUMAN	16	Q9UQ35	GN=SRRM2	1.02802	0.733648	1.22462	0.83946	1.27057	0.937562	0.772073	1.19124	0.691831	1.11686	0.744732	0.151811	1.24738	0.510505	0.928966	0.937562	0.825244	1.25893	0.731139	1.18032	0.597035	0.058508	1.39316	0.218776	0.831764	0.648634	0.192585	1.39316	0.283139	0.903649	0.937562	0.857876	1.11686	0.809096	1.04713
353	28.91	31.79	27.19	17.57	13.95	sp|Q13045|FLII_HUMAN	Protein flightless-1 homolog OS=Homo sapiens GN=FLII PE=1 SV=2	HUMAN	18	Q13045	GN=FLII	0.57544	0.00911673	1.2942	0.322107	0.744732	0.57544	0.0130539	1.28233	0.313329	0.737904	0.580764	0.00460526	1.27057	0.359749	0.737904	0.570164	0.0043186	1.28233	0.343558	0.731139	0.928966	0.474295	1.22462	0.751623	1.13763	0.77983	0.139276	1.23595	0.580764	0.963829	0.92045	0.919376	1.1695	0.751623	1.07647
354	28.89	29.01	45.03	40.62	36.87	sp|P01871|IGHM_HUMAN	Immunoglobulin heavy constant mu OS=Homo sapiens GN=IGHM PE=1 SV=4	HUMAN	23	P01871	GN=IGHM	0.376704	0.000160535	1.52757	0.0831764	0.57544	0.325087	0.000267659	1.7378	0.0731139	0.564937	0.47863	0.00295473	1.38038	0.170608	0.660693	0.519996	0.00294748	1.33045	0.210863	0.691831	1.35519	0.15856	1.18032	1.14815	1.7378	1.15878	0.426137	1.14815	1.00925	1.41906	0.855067	0.973559	1.20226	0.630957	1.02802
355	28.87	33.07	33.95	24.59	21.3	sp|Q15029|U5S1_HUMAN	116 kDa U5 small nuclear ribonucleoprotein component OS=Homo sapiens GN=EFTUD2 PE=1 SV=1	HUMAN	19	Q15029	GN=EFTUD2	2.208	0.118574	1.72187	1.28233	3.7325	1.90546	0.180184	1.52757	1.24738	2.65461	2.12814	0.0925354	1.78649	1.19124	3.46737	2.05116	0.119186	1.75388	1.1695	3.19154	1.45881	0.510853	1.43219	1.01859	2.03236	0.737904	0.176178	1.38038	0.549541	1.01859	1.23595	0.350813	1.34276	0.92045	1.7378
356	28.86	33.12	69.04	59.39	52.54	sp|Q9UQ80|PA2G4_HUMAN	Proliferation-associated protein 2G4 OS=Homo sapiens GN=PA2G4 PE=1 SV=3	HUMAN	18	Q9UQ80	GN=PA2G4	1.30617	0.474193	1.22462	1.0666	1.64437	1.23595	0.824731	1.20226	1.02802	1.51356	0.57544	0.090198	1.47231	0.394457	0.847227	0.672977	0.134378	1.31826	0.524807	0.887156	0.711214	0.0267345	1.34276	0.444631	0.954993	0.325087	0.0148507	2.05116	0.131826	0.666807	0.855067	0.671168	1.21339	0.698232	1.03753
357	28.8	29.08	62.44	51.49	44.53	sp|Q6UWY5|OLFL1_HUMAN	Olfactomedin-like protein 1 OS=Homo sapiens GN=OLFML1 PE=1 SV=2	HUMAN	21	Q6UWY5	GN=OLFML1	0.161436	0.00534712	2.83139	0.0448745	0.457088	0.113763	0.00226245	2.75423	0.0267917	0.313329	11.0662	5.49739e-10	1.67494	6.60693	31.3329	10.3753	1.05207e-09	1.69044	6.13762	30.1995	3.90841	2.71519e-05	1.61436	2.42103	10.2802	3.16228	0.000125055	1.57036	2.01372	8.62979	0.946237	0.614168	1.40605	0.505825	1.33045
358	28.77	30.44	48.58	40.69	37.45	sp|P49189|AL9A1_HUMAN	4-trimethylaminobutyraldehyde dehydrogenase OS=Homo sapiens GN=ALDH9A1 PE=1 SV=3	HUMAN	22	P49189	GN=ALDH9A1	0.824138	0.522119	1.36773	0.405509	1.1272	0.630957	0.208593	1.51356	0.165959	0.954993	2.80543	0.000267572	1.69044	1.65959	6.30957	2.58226	0.00113598	1.64437	1.57036	5.70164	1.70608	0.100487	1.40605	1.21339	3.04789	1.47231	0.098799	1.33045	1.10662	2.24905	1.18032	0.569829	1.23595	0.954993	1.5417
359	28.74	29.37	57.88	43.63	37.37	sp|Q9Y230|RUVB2_HUMAN	RuvB-like 2 OS=Homo sapiens GN=RUVBL2 PE=1 SV=3	HUMAN	18	Q9Y230	GN=RUVBL2	1.0666	0.588961	1.22462	0.870964	1.36773	1.13763	0.485369	1.21339	0.937562	1.48594	0.487529	0.0280002	1.58489	0.149968	0.772681	0.619441	0.0713812	1.38038	0.285759	0.855067	0.946237	0.732762	1.24738	0.765597	1.18032	0.928966	0.781632	1.23595	0.737904	1.14815	0.963829	0.879869	1.19124	0.772681	1.14815
360	28.72	28.82	44.12	35.78	33.33	sp|Q93052|LPP_HUMAN	Lipoma-preferred partner OS=Homo sapiens GN=LPP PE=1 SV=1	HUMAN	21	Q93052	GN=LPP	0.420727	0.0855905	1.94089	0.0879023	0.816582	0.469894	0.133992	1.92309	0.102802	0.903649	3.7325	0.000302593	1.83654	2.03236	19.5884	3.19154	0.000935682	1.77011	1.80302	16.5959	6.42688	1.71827e-06	1.95884	3.28095	33.1131	5.44503	6.54357e-06	1.94089	2.80543	28.0543	1.20226	0.339733	1.2942	0.928966	3.7325
361	28.71	29.29	35.9	28.85	23.24	sp|Q13200|PSMD2_HUMAN	26S proteasome non-ATPase regulatory subunit 2 OS=Homo sapiens GN=PSMD2 PE=1 SV=3	HUMAN	21	Q13200	GN=PSMD2	1.22462	0.197207	1.15878	1.05682	1.65959	1.23595	0.145951	1.20226	1.02802	1.70608	1.02802	0.853799	1.20226	0.855067	1.2942	1.03753	0.770505	1.22462	0.847227	1.30617	1.01859	0.940776	1.22462	0.831764	1.28233	0.765597	0.200312	1.33045	0.310456	1.01859	0.912011	0.756308	1.18032	0.642688	1.07647
362	28.63	31.5	46.96	39.36	27.87	sp|P27824|CALX_HUMAN	Calnexin OS=Homo sapiens GN=CANX PE=1 SV=2	HUMAN	23	P27824	GN=CANX	1.18032	0.432081	1.23595	0.954993	1.52757	1.30617	0.1297	1.25893	1.03753	1.80302	1.13763	0.784701	1.21339	0.937562	1.5417	1.05682	0.727907	1.19124	0.887156	1.38038	1.1272	0.981384	1.20226	0.937562	1.48594	0.963829	0.778047	1.20226	0.704693	1.15878	0.990832	0.934891	1.19124	0.831764	1.18032
363	28.5	28.61	61.02	48.55	42.32	sp|P31943|HNRH1_HUMAN	Heterogeneous nuclear ribonucleoprotein H OS=Homo sapiens GN=HNRNPH1 PE=1 SV=4	HUMAN	24	P31943	GN=HNRNPH1	1.1695	0.988846	1.2942	0.903649	1.6293	1.09648	0.923013	1.28233	0.855067	1.52757	1.55597	0.518499	1.2942	1.20226	2.60615	1.48594	0.587641	1.27057	1.1695	2.44343	1.21339	0.637955	1.30617	0.928966	1.77011	0.912011	0.950175	1.31826	0.648634	1.20226	1.04713	0.791573	1.20226	0.870964	1.33045
364	28.47	29.13	63.09	52.05	47.95	sp|P02649|APOE_HUMAN	Apolipoprotein E OS=Homo sapiens GN=APOE PE=1 SV=1	HUMAN	16	P02649	GN=APOE	1.21339	0.183604	1.21339	1	1.85353	1.24738	0.198502	1.23595	1.00925	1.78649	2.72898	5.33037e-05	1.61436	1.69044	7.7983	2.63027	8.57294e-05	1.58489	1.65959	8.09096	1.88799	0.00390024	1.40605	1.34276	5.05825	1.87068	0.0059647	1.40605	1.33045	5.01187	1.13763	0.846151	1.20226	0.946237	1.5417
365	28.45	29.33	41.21	30.65	26.63	sp|Q15046|SYK_HUMAN	Lysine--tRNA ligase OS=Homo sapiens GN=KARS PE=1 SV=3	HUMAN	17	Q15046	GN=KARS	1.05682	0.649271	1.23595	0.855067	1.34276	0.954993	0.721551	1.23595	0.737904	1.18032	0.946237	0.927985	1.22462	0.744732	1.15878	1.00925	0.737863	1.23595	0.816582	1.25893	0.903649	0.611073	1.21339	0.704693	1.09648	0.613762	0.0558505	1.34276	0.337287	0.824138	0.981748	0.961531	1.22462	0.801678	1.20226
366	28.43	28.48	41.34	34.82	29.24	sp|O75131|CPNE3_HUMAN	Copine-3 OS=Homo sapiens GN=CPNE3 PE=1 SV=1	HUMAN	16	O75131	GN=CPNE3	0.816582	0.384473	1.25893	0.613762	1.02802	0.801678	0.366982	1.27057	0.60256	1.01859	1.05682	0.756427	1.24738	0.847227	1.35519	1.08643	0.582316	1.21339	0.895365	1.45881	1.2942	0.134632	1.27057	1.01859	1.85353	1.25893	0.167437	1.21339	1.03753	1.78649	1	0.843527	1.1695	0.855067	1.23595
367	28.41	29.44	48.63	46.17	46.17	sp|Q29963|1C06_HUMAN	HLA class I histocompatibility antigen, Cw-6 alpha chain OS=Homo sapiens GN=HLA-C PE=1 SV=2	HUMAN	18	Q29963	GN=HLA-C	1.70608	0.396406	2.0893	0.816582	3.59749	1.94089	0.33719	2.10863	0.92045	4.05509	1.20226	0.705631	2.0893	0.57544	2.51189	1.31826	0.599034	2.0893	0.630957	2.75423	0.954993	0.936865	2.0893	0.457088	1.99526	0.772681	0.636523	2.0893	0.366438	1.61436	1.04713	0.91719	2.10863	0.496592	2.18776
368	28.39	33.57	39.39	27.86	23.08	sp|Q92598|HS105_HUMAN	Heat shock protein 105 kDa OS=Homo sapiens GN=HSPH1 PE=1 SV=1	HUMAN	19	Q92598	GN=HSPH1	0.870964	0.405659	1.2942	0.636796	1.1272	0.83946	0.308123	1.30617	0.630957	1.09648	0.242103	6.05512e-05	2.24905	0.0366438	0.544503	0.432514	0.00104599	1.52757	0.0794328	0.660693	0.816582	0.235404	1.30617	0.591562	1.0666	0.744732	0.18792	1.31826	0.515229	0.981748	1.11686	0.765734	1.24738	0.895365	1.52757
369	28.38	28.43	34.49	21.08	17.17	sp|Q96Q06|PLIN4_HUMAN	Perilipin-4 OS=Homo sapiens GN=PLIN4 PE=1 SV=2	HUMAN	14	Q96Q06	GN=PLIN4	0.847227	0.42148	1.7378	0.534564	1.47231	1.08643	0.363544	1.43219	0.758578	3.59749	1.80302	0.240296	1.45881	1.23595	6.72977	1.08643	0.744965	1.38038	0.787046	2.65461	12.3595	0.00266384	1.85353	6.66807	49.6592	10.4713	0.00481852	1.83654	5.70164	44.4631	0.83946	0.419207	1.45881	0.405509	1.22462
370	28.37	28.55	31.72	28.38	26.77	sp|Q9HCB6|SPON1_HUMAN	Spondin-1 OS=Homo sapiens GN=SPON1 PE=1 SV=2	HUMAN	21	Q9HCB6	GN=SPON1	0.359749	0.000399063	1.5417	0.203236	0.554626	0.401791	0.00184147	1.48594	0.260615	0.597035	0.1	2.97312e-07	3.10456	0.0349945	0.310456	0.157036	2.28539e-06	2.18776	0.0529663	0.343558	0.356451	4.44572e-06	1.49968	0.151356	0.534564	0.288403	1.27687e-06	1.6293	0.0801678	0.469894	1.10662	0.277852	1.10662	1	1.28233
371	28.33	28.66	56.38	45.88	35.6	sp|P51608|MECP2_HUMAN	Methyl-CpG-binding protein 2 OS=Homo sapiens GN=MECP2 PE=1 SV=1	HUMAN	16	P51608	GN=MECP2	0.296483	0.000295096	2.22844	0.0483059	0.660693	0.222844	0.000157671	2.51189	0.0270396	0.559758	3.66438	4.04359e-08	1.49968	2.44343	9.63829	3.46737	5.11049e-08	1.45881	2.37684	9.28966	0.887156	0.233027	1.24738	0.685488	1.10662	0.937562	0.48465	1.22462	0.660693	1.14815	1.09648	0.984958	1.23595	0.887156	1.78649
372	28.28	28.42	31.91	28.11	25.39	sp|P10643|CO7_HUMAN	Complement component C7 OS=Homo sapiens GN=C7 PE=1 SV=2	HUMAN	21	P10643	GN=C7	0.192309	1.486e-05	2.1677	0.0170608	0.416869	0.214783	2.40048e-05	2.07014	0.0203236	0.444631	0.772681	0.188564	1.15878	0.625173	0.895365	0.855067	0.25508	1.1695	0.711214	1	0.990832	0.759768	1.23595	0.816582	1.22462	0.847227	0.249761	1.21339	0.648634	1.02802	1.00925	0.809857	1.11686	0.903649	1.1272
373	28.22	30.31	53.56	50.29	38.54	sp|P28838|AMPL_HUMAN	Cytosol aminopeptidase OS=Homo sapiens GN=LAP3 PE=1 SV=3	HUMAN	25	P28838	GN=LAP3	3.16228	3.87967e-05	1.61436	1.95884	9.46237	3.0761	1.46173e-05	1.59956	1.92309	9.0365	1.04713	0.850049	1.38038	0.758578	1.41906	1.14815	0.816619	1.30617	0.879023	1.80302	1.58489	0.782376	1.48594	1.0666	3.40408	1.52757	0.161749	1.40605	1.08643	2.33346	0.724436	0.592814	1.30617	0.549541	0.946237
374	28.21	28.57	11.99	7.411	5.345	sp|Q9HC84|MUC5B_HUMAN	Mucin-5B OS=Homo sapiens GN=MUC5B PE=1 SV=3	HUMAN	18	Q9HC84	GN=MUC5B	0.0515229	0.000302592	2.83139	0.0188799	0.145881	0.0608135	0.0728509	2.29087	0.0161436	0.139316	0.0990832	0.0548872	1.87068	0.0380189	0.185353	0.148594	6.54042e-06	1.55597	0.0570164	0.231206	0.199526	0.000516424	1.57036	0.0660693	0.313329	0.103753	9.66268e-05	1.85353	0.0356451	0.192309	1.2942	0.207787	1.25893	1.02802	1.80302
375	28.2	28.74	18.92	10.93	7.112	sp|O00468|AGRIN_HUMAN	Agrin OS=Homo sapiens GN=AGRN PE=1 SV=5	HUMAN	16	O00468	GN=AGRN	1.41906	0.0886692	1.22462	1.15878	2.29087	1.43219	0.0893562	1.22462	1.1695	2.208	0.60256	0.214763	1.47231	0.122462	0.887156	0.597035	0.1394	1.55597	0.164437	0.928966	1.03753	0.871916	1.24738	0.831764	1.33045	1.19124	0.345225	1.27057	0.937562	1.57036	0.801678	0.635867	1.22462	0.387258	0.981748
376	28.19	28.24	70.83	65.83	63.33	sp|P51858|HDGF_HUMAN	Hepatoma-derived growth factor OS=Homo sapiens GN=HDGF PE=1 SV=1	HUMAN	18	P51858	GN=HDGF	0.487529	0.00241755	1.52757	0.346737	0.744732	0.42462	0.003603	1.72187	0.285759	0.731139	0.420727	0.000558451	1.65959	0.242103	0.698232	0.496592	0.000861921	1.41906	0.349945	0.704693	0.212814	0.000278086	2.63027	0.077983	0.559758	0.0666807	3.84134e-07	6.60693	0.0322107	0.440555	1.18032	0.372919	1.14815	1.02802	1.38038
377	28.07	29.76	42.21	30.78	21.36	sp|Q96QK1|VPS35_HUMAN	Vacuolar protein sorting-associated protein 35 OS=Homo sapiens GN=VPS35 PE=1 SV=2	HUMAN	16	Q96QK1	GN=VPS35	1.13763	0.7879	1.27057	0.895365	1.51356	1	0.516101	1.25893	0.794328	1.27057	1.1272	0.996052	1.25893	0.895365	1.45881	1.1695	0.896879	1.25893	0.928966	1.69044	1.05682	0.958142	1.25893	0.83946	1.39316	0.946237	0.752349	1.25893	0.744732	1.19124	0.580764	0.582201	1.58489	0.310456	0.92045
378	28.04	29.78	28.36	23.15	19.76	sp|Q9UMS6|SYNP2_HUMAN	Synaptopodin-2 OS=Homo sapiens GN=SYNPO2 PE=1 SV=2	HUMAN	19	Q9UMS6	GN=SYNPO2	0.104713	0.00515932	3.66438	0.0363078	0.383707	0.145881	0.0066906	2.46604	0.0293765	0.359749	1.15878	0.179244	1.33045	0.870964	1.97697	1.33045	0.0837229	1.25893	1.05682	2.10863	4.36516	3.61666e-07	1.43219	3.04789	9.72747	3.63078	1.76899e-06	1.40605	2.58226	7.94328	0.870964	0.713445	1.28233	0.642688	1.11686
379	28.04	28.11	41.76	34.26	28.55	sp|O95831|AIFM1_HUMAN	Apoptosis-inducing factor 1, mitochondrial OS=Homo sapiens GN=AIFM1 PE=1 SV=1	HUMAN	16	O95831	GN=AIFM1	1.99526	0.0257337	1.44544	1.38038	3.80189	2.18776	0.00382646	1.47231	1.48594	4.52898	0.239883	0.00147364	2.48886	0.0496592	0.597035	0.440555	0.0392058	1.7378	0.110662	0.765597	1.28233	0.45676	1.35519	0.946237	1.94089	0.972747	0.932072	1.31826	0.737904	1.28233	1.15878	0.206029	1.2942	0.895365	1.90546
380	28.01	30.25	30.67	20.23	14.03	sp|P55265|DSRAD_HUMAN	Double-stranded RNA-specific adenosine deaminase OS=Homo sapiens GN=ADAR PE=1 SV=4	HUMAN	16	P55265	GN=ADAR	1.39316	0.17713	1.2942	1.07647	1.94089	1.57036	0.0801264	1.33045	1.18032	2.29087	0.870964	0.486558	1.25893	0.654636	1.09648	1.03753	0.885223	1.23595	0.83946	1.34276	0.717794	0.151112	1.33045	0.340408	0.954993	0.608135	0.188739	1.5417	0.299226	0.937562	1	0.884087	1.23595	0.809096	1.25893
381	27.97	28.31	45.42	35.78	25.65	sp|Q96G03|PGM2_HUMAN	Phosphoglucomutase-2 OS=Homo sapiens GN=PGM2 PE=1 SV=4	HUMAN	16	Q96G03	GN=PGM2	0.356451	0.01642	1.97697	0.155597	0.704693	0.519996	0.0197459	1.55597	0.265461	0.809096	1.13763	0.885924	1.33045	0.855067	1.59956	1.31826	0.549811	1.33045	0.990832	2.03236	1.20226	0.892013	1.35519	0.887156	1.87068	1.05682	0.668164	1.33045	0.794328	1.45881	0.359749	0.0587011	1.92309	0.253513	0.691831
382	27.89	32.93	36.4	20.56	12.6	sp|Q9UM54|MYO6_HUMAN	Unconventional myosin-VI OS=Homo sapiens GN=MYO6 PE=1 SV=4	HUMAN	16	Q9UM54	GN=MYO6	0.887156	0.902457	1.24738	0.648634	1.10662	0.937562	0.848872	1.24738	0.654636	1.1695	0.436516	0.000939739	1.6293	0.0879023	0.711214	0.47863	0.00492133	1.52757	0.120226	0.731139	0.954993	0.877655	1.24738	0.765597	1.19124	0.765597	0.217324	1.27057	0.544503	0.972747	1.04713	0.770081	1.11686	0.937562	1.19124
383	27.86	28.99	47.32	36.02	31.23	sp|Q13596|SNX1_HUMAN	Sorting nexin-1 OS=Homo sapiens GN=SNX1 PE=1 SV=3	HUMAN	16	Q13596	GN=SNX1	0.824138	0.422144	1.35519	0.554626	1.11686	0.903649	0.610312	1.36773	0.660693	1.23595	1.28233	0.387707	1.33045	0.963829	2.10863	1.22462	0.551625	1.25893	0.972747	2.05116	1.21339	0.51324	1.27057	0.954993	2.03236	1.15878	0.619079	1.31826	0.879023	1.80302	1.11686	0.737807	1.31826	0.847227	1.6293
384	27.86	28.24	32.42	21.14	16.43	sp|Q99613|EIF3C_HUMAN	Eukaryotic translation initiation factor 3 subunit C OS=Homo sapiens GN=EIF3C PE=1 SV=1	HUMAN	14	Q99613	GN=EIF3C	1.02802	0.524159	1.28233	0.801678	1.30617	1.11686	0.624952	1.23595	0.903649	1.44544	1.15878	0.376404	1.22462	0.946237	1.5417	1.01859	0.732633	1.22462	0.831764	1.24738	0.679204	0.111164	1.28233	0.201372	0.870964	0.496592	0.0165116	1.57036	0.102802	0.77983	0.946237	0.923255	1.21339	0.711214	1.14815
385	27.84	35.65	30.81	16.68	8.907	sp|Q14008|CKAP5_HUMAN	Cytoskeleton-associated protein 5 OS=Homo sapiens GN=CKAP5 PE=1 SV=3	HUMAN	21	Q14008	GN=CKAP5	1.1272	0.518508	1.1695	0.963829	1.40605	1.11686	0.547612	1.19124	0.937562	1.40605	0.824138	0.364006	1.20226	0.608135	0.990832	0.801678	0.355288	1.27057	0.549541	1.01859	0.765597	0.248755	1.22462	0.519996	0.937562	0.751623	0.264132	1.25893	0.49204	0.946237	1.02802	0.880931	1.20226	0.855067	1.25893
386	27.84	28.01	56.84	42.95	30.32	sp|Q9ULA0|DNPEP_HUMAN	Aspartyl aminopeptidase OS=Homo sapiens GN=DNPEP PE=1 SV=1	HUMAN	19	Q9ULA0	GN=DNPEP	0.92045	0.681672	1.33045	0.698232	1.22462	1.03753	0.782246	1.27057	0.816582	1.44544	3.53183	4.55686e-06	1.52757	2.31206	13.6773	3.04789	1.47124e-05	1.47231	2.07014	12.1339	2.83139	6.16743e-05	1.43219	1.97697	11.3763	2.55859	0.00019947	1.40605	1.8197	10.0925	0.862979	0.331168	1.41906	0.648634	1.22462
387	27.82	28.8	31.46	22.14	18.54	sp|O14974|MYPT1_HUMAN	Protein phosphatase 1 regulatory subunit 12A OS=Homo sapiens GN=PPP1R12A PE=1 SV=1	HUMAN	19	O14974	GN=PPP1R12A	0.496592	0.147906	1.7378	0.105682	0.862979	0.591562	0.107483	1.45881	0.136773	0.862979	1.25893	0.17372	1.30617	0.963829	1.85353	1.15878	0.39273	1.25893	0.92045	1.88799	3.01995	2.33837e-06	1.47231	2.05116	8.31764	2.67917	8.6994e-06	1.44544	1.85353	6.98232	0.758578	0.432172	1.35519	0.515229	1.02802
388	27.76	27.81	60.14	45.16	41.01	sp|O60664|PLIN3_HUMAN	Perilipin-3 OS=Homo sapiens GN=PLIN3 PE=1 SV=3	HUMAN	17	O60664	GN=PLIN3	0.570164	0.000677659	1.36773	0.192309	0.77983	0.534564	0.000539371	1.39316	0.105682	0.744732	2.07014	0.000595541	1.38038	1.49968	4.16869	1.97697	0.000680918	1.33045	1.48594	4.20727	0.879023	0.201995	1.24738	0.698232	1.09648	1.00925	0.401412	1.24738	0.809096	1.2942	1.23595	0.189773	1.22462	1.00925	1.97697
389	27.53	29.18	41.06	36.5	30.29	sp|O43776|SYNC_HUMAN	Asparagine--tRNA ligase, cytoplasmic OS=Homo sapiens GN=NARS PE=1 SV=1	HUMAN	18	O43776	GN=NARS	1.20226	0.218357	1.25893	0.954993	1.64437	1.45881	0.0476392	1.2942	1.1272	2.18776	0.564937	0.0334854	1.44544	0.192309	0.816582	0.660693	0.165038	1.40605	0.398107	0.928966	0.816582	0.415633	1.25893	0.591562	1.02802	0.625173	0.119448	1.51356	0.376704	0.946237	0.903649	0.907587	1.23595	0.580764	1.11686
390	27.52	29.48	58.66	49.88	42.03	sp|P35998|PRS7_HUMAN	26S protease regulatory subunit 7 OS=Homo sapiens GN=PSMC2 PE=1 SV=3	HUMAN	17	P35998	GN=PSMC2	1.02802	0.404923	1.07647	0.954993	1.10662	1.02802	0.801696	1.07647	0.954993	1.10662	1.01859	0.66604	1.07647	0.946237	1.09648	0.963829	0.725675	1.05682	0.912011	1.01859	0.990832	0.69467	1.0666	0.928966	1.05682	0.963829	0.991031	1.07647	0.895365	1.03753	1.02802	0.512236	1.04713	0.981748	1.07647
391	27.39	29.5	30.66	21.17	15.92	sp|Q86W92|LIPB1_HUMAN	Liprin-beta-1 OS=Homo sapiens GN=PPFIBP1 PE=1 SV=2	HUMAN	15	Q86W92	GN=PPFIBP1	0.704693	0.373803	1.36773	0.436516	0.963829	0.787046	0.546124	1.19124	0.524807	0.937562	1.94089	0.00295072	1.28233	1.51356	3.28095	1.88799	0.0126283	1.25893	1.49968	3.13329	0.787046	0.79591	1.34276	0.37325	1.05682	0.685488	0.383139	1.35519	0.272898	0.928966	0.824138	0.749809	1.30617	0.613762	1.07647
392	27.34	29.37	27.54	21.23	13.85	sp|O94979|SC31A_HUMAN	Protein transport protein Sec31A OS=Homo sapiens GN=SEC31A PE=1 SV=3	HUMAN	15	O94979	GN=SEC31A	0.928966	0.457319	1.27057	0.698232	1.18032	1.14815	0.0995784	1.28233	0.895365	1.58489	1.30617	0.0526893	1.23595	1.05682	2.58226	1.13763	0.21409	1.19124	0.954993	1.95884	1.13763	0.207313	1.24738	0.912011	1.5417	1.02802	0.370844	1.27057	0.809096	1.31826	1.25893	0.0954337	1.14815	1.09648	2.35505
393	27.28	27.9	50.63	33.09	27.85	sp|Q5SSJ5|HP1B3_HUMAN	Heterochromatin protein 1-binding protein 3 OS=Homo sapiens GN=HP1BP3 PE=1 SV=1	HUMAN	14	Q5SSJ5	GN=HP1BP3	0.77983	0.285951	1.20226	0.529663	0.937562	0.744732	0.254137	1.2942	0.369828	0.963829	1.72187	0.00710273	1.23595	1.39316	2.99226	1.28233	0.0723808	1.22462	1.04713	1.72187	0.912011	0.785805	1.23595	0.685488	1.1272	0.731139	0.25308	1.41906	0.337287	1.03753	1.03753	0.718758	1.1272	0.92045	1.30617
394	27.24	27.36	53.3	43.27	39.84	sp|P30740|ILEU_HUMAN	Leukocyte elastase inhibitor OS=Homo sapiens GN=SERPINB1 PE=1 SV=1	HUMAN	18	P30740	GN=SERPINB1	0.483059	0.00116486	1.34276	0.277971	0.648634	0.42462	0.00137652	1.45881	0.229087	0.619441	0.409261	0.000628202	1.44544	0.224905	0.591562	0.343558	0.000356051	1.6293	0.152757	0.559758	0.554626	0.00613609	1.2942	0.37325	0.717794	0.544503	0.00446442	1.34276	0.340408	0.731139	1.00925	0.71615	1.1272	0.895365	1.13763
395	27.23	27.67	13.51	9.528	6.346	sp|Q9Y6R7|FCGBP_HUMAN	IgGFc-binding protein OS=Homo sapiens GN=FCGBP PE=1 SV=3	HUMAN	15	Q9Y6R7	GN=FCGBP	0.0824138	2.66578e-05	3.90841	0.0285759	0.322107	0.030761	0.0277814	5.86138	0.0119124	0.180302	0.111686	0.114946	2.75423	0.0310456	0.30761	0.141906	6.53873e-07	2.42103	0.0549541	0.343558	0.222844	1.41445e-06	1.78649	0.102802	0.398107	0.313329	3.50468e-06	1.52757	0.164437	0.47863	0.990832	0.649146	1.14815	0.862979	1.13763
396	27.21	27.35	54.92	49.64	41.25	sp|P27797|CALR_HUMAN	Calreticulin OS=Homo sapiens GN=CALR PE=1 SV=1	HUMAN	17	P27797	GN=CALR	0.946237	0.668258	1.1695	0.794328	1.10662	0.879023	0.60907	1.18032	0.691831	1.03753	1.05682	0.582835	1.18032	0.895365	1.27057	1.08643	0.699273	1.15878	0.937562	1.30617	0.824138	0.538415	1.20226	0.642688	0.990832	0.534564	0.042937	1.41906	0.233346	0.758578	1.0666	0.686229	1.19124	0.895365	1.24738
397	27.21	27.31	37.28	27.37	21.73	sp|P43304|GPDM_HUMAN	Glycerol-3-phosphate dehydrogenase, mitochondrial OS=Homo sapiens GN=GPD2 PE=1 SV=3	HUMAN	15	P43304	GN=GPD2	0.401791	0.00628263	1.5417	0.267917	0.619441	0.452898	0.00331642	1.43219	0.293765	0.648634	0.0816582	3.60669e-07	3.22107	0.0210863	0.263027	0.136773	1.33197e-06	2.44343	0.0337287	0.334195	0.444631	0.000348769	1.35519	0.253513	0.60256	0.42462	0.000436913	1.41906	0.21677	0.60256	0.862979	0.754397	1.22462	0.704693	1.05682
398	27.13	46.95	27.99	15.65	11.21	sp|O15020|SPTN2_HUMAN	Spectrin beta chain, non-erythrocytic 2 OS=Homo sapiens GN=SPTBN2 PE=1 SV=3	HUMAN	27	O15020	GN=SPTBN2	0.444631	4.79209e-05	1.36773	0.195884	0.608135	0.448745	0.00421933	1.44544	0.235505	0.648634	0.242103	0.000240821	1.77011	0.0413047	0.428549	0.270396	4.3613e-05	1.64437	0.047863	0.444631	0.235505	0.000173735	1.64437	0.0554626	0.387258	0.265461	0.00071594	1.77011	0.077983	0.469894	1.03753	0.850949	1.39316	0.744732	1.47231
399	27.12	32.39	27.89	15	8.214	sp|Q92817|EVPL_HUMAN	Envoplakin OS=Homo sapiens GN=EVPL PE=1 SV=3	HUMAN	17	Q92817	GN=EVPL	0.383707	0.000419632	1.64437	0.235505	0.630957	0.325087	0.000295909	1.8197	0.159956	0.591562	0.212814	0.00371447	2.35505	0.0586138	0.501187	0.316228	0.0115162	1.85353	0.113763	0.586138	0.42462	0.00987811	1.57036	0.229087	0.666807	0.501187	0.0103464	1.41906	0.313329	0.711214	0.937562	0.881493	1.30617	0.704693	1.22462
400	27.07	29.17	63.76	51.69	45.51	sp|Q15365|PCBP1_HUMAN	Poly(rC)-binding protein 1 OS=Homo sapiens GN=PCBP1 PE=1 SV=2	HUMAN	20	Q15365	GN=PCBP1	0.972747	0.906179	1.13763	0.855067	1.10662	0.954993	0.634493	1.13763	0.83946	1.08643	0.928966	0.364324	1.13763	0.816582	1.05682	0.990832	0.953729	1.13763	0.870964	1.1272	0.92045	0.382378	1.13763	0.809096	1.04713	0.92045	0.323528	1.1272	0.809096	1.03753	1.02802	0.880222	1.13763	0.903649	1.1695
401	27.06	27.14	47.61	36.36	33.25	sp|P36955|PEDF_HUMAN	Pigment epithelium-derived factor OS=Homo sapiens GN=SERPINF1 PE=1 SV=4	HUMAN	18	P36955	GN=SERPINF1	0.534564	0.0025444	1.21339	0.296483	0.648634	0.501187	0.0011379	1.24738	0.233346	0.625173	1.43219	0.0215657	1.1272	1.27057	1.7378	1.35519	0.0592574	1.10662	1.22462	1.59956	1.27057	0.0758783	1.1272	1.1272	1.51356	1.15878	0.360326	1.1272	1.02802	1.35519	1.04713	0.67972	1.11686	0.937562	1.1695
402	26.96	27.31	58.17	46.04	41.34	sp|P13861|KAP2_HUMAN	cAMP-dependent protein kinase type II-alpha regulatory subunit OS=Homo sapiens GN=PRKAR2A PE=1 SV=2	HUMAN	16	P13861	GN=PRKAR2A	1.01859	0.609188	1.48594	0.685488	1.39316	1.07647	0.845702	1.30617	0.824138	1.52757	2.58226	0.00146792	1.51356	1.70608	7.11213	2.18776	0.00672857	1.41906	1.5417	6.13762	2.10863	0.0106212	1.45881	1.44544	5.29663	1.75388	0.0350504	1.43219	1.22462	3.87258	1.19124	0.41174	1.31826	0.903649	1.83654
403	26.92	26.98	85.19	80.95	74.07	sp|Q99497|PARK7_HUMAN	Protein DJ-1 OS=Homo sapiens GN=PARK7 PE=1 SV=2	HUMAN	20	Q99497	GN=PARK7	0.636796	0.0688323	1.40605	0.461318	0.895365	0.534564	0.0856981	1.43219	0.356451	0.765597	2.65461	0.00616963	1.70608	1.55597	8.31764	2.53513	0.00850383	1.70608	1.48594	8.01678	1.87068	0.215222	1.57036	1.19124	5.44503	1.38038	0.825931	1.57036	0.879023	4.52898	0.862979	0.983334	1.35519	0.487529	1.1695
404	26.87	26.98	25.46	14.97	12.17	sp|P29144|TPP2_HUMAN	Tripeptidyl-peptidase 2 OS=Homo sapiens GN=TPP2 PE=1 SV=4	HUMAN	18	P29144	GN=TPP2	1.1272	0.140716	1.13763	0.990832	1.41906	1.09648	0.226459	1.1695	0.937562	1.36773	0.862979	0.407132	1.13763	0.654636	0.981748	0.954993	0.849657	1.14815	0.809096	1.09648	0.963829	0.821206	1.20226	0.772681	1.15878	0.92045	0.957906	1.15878	0.731139	1.0666	1.04713	0.514933	1.10662	0.946237	1.22462
405	26.87	26.93	70.08	58.27	53.02	sp|P12277|KCRB_HUMAN	Creatine kinase B-type OS=Homo sapiens GN=CKB PE=1 SV=1	HUMAN	24	P12277	GN=CKB	0.698232	0.611337	1.94089	0.444631	1.35519	0.267917	0.0797004	3.0761	0.0685488	0.824138	2.07014	0.0434342	1.61436	1.28233	4.52898	2.33346	0.0305753	1.78649	1.30617	3.31131	15.9956	1.25228e-06	3.13329	5.10505	41.3047	13.8038	2.05365e-06	3.0761	4.48745	36.6438	0.737904	0.705673	1.51356	0.383707	1.11686
406	26.83	28.35	22.29	9.801	4.965	sp|P24043|LAMA2_HUMAN	Laminin subunit alpha-2 OS=Homo sapiens GN=LAMA2 PE=1 SV=4	HUMAN	14	P24043	GN=LAMA2	0.724436	0.116766	1.40605	0.165959	1.01859	0.580764	0.0310154	1.51356	0.0524807	0.879023	2.48886	0.000144586	1.45881	1.70608	5.19996	2.53513	0.000180013	1.47231	1.72187	5.39511	2.63027	0.000119104	1.47231	1.78649	5.49541	2.53513	0.000237662	1.48594	1.70608	5.15229	0.831764	0.704855	1.27057	0.394457	1.05682
407	26.8	27.19	76.52	73.86	52.27	sp|P61247|RS3A_HUMAN	40S ribosomal protein S3a OS=Homo sapiens GN=RPS3A PE=1 SV=2	HUMAN	27	P61247	GN=RPS3A	0.855067	0.649751	1.25893	0.636796	1.07647	0.981748	0.664252	1.21339	0.772681	1.19124	0.862979	0.733631	1.21339	0.679204	1.04713	0.895365	0.885514	1.20226	0.724436	1.07647	0.401791	0.0317848	1.65959	0.148594	0.666807	0.340408	0.0221449	1.92309	0.120226	0.654636	0.928966	0.719263	1.20226	0.77983	1.11686
408	26.78	28.42	39.26	28.24	23.68	sp|Q96AC1|FERM2_HUMAN	Fermitin family homolog 2 OS=Homo sapiens GN=FERMT2 PE=1 SV=1	HUMAN	16	Q96AC1	GN=FERMT2	1.13763	0.953026	1.55597	0.731139	1.55597	0.731139	0.458613	1.47231	0.30761	1.07647	3.90841	0.000143792	1.70608	2.29087	22.08	3.40408	0.000809086	1.69044	2.01372	19.0546	6.25173	3.61067e-06	1.83654	3.40408	31.0456	5.34564	1.25236e-05	1.80302	2.96483	27.5423	0.630957	0.367991	1.47231	0.401791	0.928966
409	26.75	33.46	24.01	11.08	5.169	sp|Q709C8|VP13C_HUMAN	Vacuolar protein sorting-associated protein 13C OS=Homo sapiens GN=VPS13C PE=1 SV=1	HUMAN	23	Q709C8	GN=VPS13C	0.685488	0.0459461	1.18032	0.457088	0.809096	0.660693	0.0252083	1.18032	0.416869	0.77983	0.855067	0.33125	1.20226	0.642688	1.02802	0.937562	0.759394	1.15878	0.787046	1.08643	1.08643	0.630118	1.1695	0.928966	1.30617	1.05682	0.612692	1.15878	0.912011	1.25893	1.01859	0.816376	1.1272	0.903649	1.15878
410	26.75	26.85	41.46	31.71	30.39	sp|O43175|SERA_HUMAN	D-3-phosphoglycerate dehydrogenase OS=Homo sapiens GN=PHGDH PE=1 SV=4	HUMAN	18	O43175	GN=PHGDH	2.03236	0.00978125	1.47231	1.38038	17.8649	2.14783	0.00696776	1.45881	1.47231	20.7014	2.51189	0.001657	1.49968	1.67494	26.3027	2.58226	0.001212	1.49968	1.72187	27.7971	2.24905	0.00507266	1.49968	1.49968	21.677	1.88799	0.0169765	1.47231	1.28233	17.0608	1.03753	0.911379	1.77011	0.586138	1.5417
411	26.66	28.17	50.37	39.65	38.65	sp|Q13561|DCTN2_HUMAN	Dynactin subunit 2 OS=Homo sapiens GN=DCTN2 PE=1 SV=4	HUMAN	17	Q13561	GN=DCTN2	0.937562	0.645745	1.24738	0.772681	1.1695	0.928966	0.540402	1.22462	0.724436	1.13763	1.75388	0.000599756	1.28233	1.36773	3.0761	1.45881	0.00615425	1.23595	1.18032	2.26986	1.43219	0.00885198	1.22462	1.1695	2.33346	1.35519	0.0175917	1.22462	1.10662	2.07014	1.04713	0.873338	1.19124	0.879023	1.36773
412	26.58	26.73	79.8	73.06	49.83	sp|P51911|CNN1_HUMAN	Calponin-1 OS=Homo sapiens GN=CNN1 PE=1 SV=2	HUMAN	36	P51911	GN=CNN1	0.12942	0.00501459	3.87258	0.0188799	0.501187	0.0630957	0.00131707	6.08135	0.0155597	0.383707	0.534564	0.19511	1.5417	0.203236	0.824138	0.416869	0.0953165	1.64437	0.0794328	0.685488	9.37562	3.86945e-07	1.78649	5.24807	25.1189	7.44732	1.66468e-06	1.75388	4.2462	20.3236	0.60256	0.379448	1.48594	0.42462	0.895365
413	26.57	28.06	51.18	37.01	29.53	sp|Q16851|UGPA_HUMAN	UTP--glucose-1-phosphate uridylyltransferase OS=Homo sapiens GN=UGP2 PE=1 SV=5	HUMAN	15	Q16851	GN=UGP2	0.625173	0.220693	1.34276	0.356451	0.83946	0.801678	0.753594	1.22462	0.608135	0.981748	1.23595	0.251698	1.23595	1	1.61436	1.13763	0.463229	1.20226	0.946237	1.45881	0.972747	0.76881	1.23595	0.794328	1.20226	0.772681	0.399901	1.2942	0.539511	1	1.05682	0.812275	1.1272	0.937562	1.24738
414	26.56	27.75	37.09	22.85	14.88	sp|O94906|PRP6_HUMAN	Pre-mRNA-processing factor 6 OS=Homo sapiens GN=PRPF6 PE=1 SV=1	HUMAN	15	O94906	GN=PRPF6	1.69044	0.054502	1.40605	1.20226	3.13329	1.80302	0.0319276	1.38038	1.30617	3.56451	0.937562	0.996429	1.34276	0.666807	1.25893	1.13763	0.662817	1.35519	0.83946	1.65959	0.879023	0.761641	1.41906	0.591562	1.24738	0.642688	0.397937	1.6293	0.30479	1.04713	1.19124	0.49013	1.1695	1.01859	1.92309
415	26.52	28.47	52.54	42.18	32.02	sp|P26599|PTBP1_HUMAN	Polypyrimidine tract-binding protein 1 OS=Homo sapiens GN=PTBP1 PE=1 SV=1	HUMAN	20	P26599	GN=PTBP1	0.887156	0.759705	1.27057	0.666807	1.1272	0.816582	0.521081	1.27057	0.591562	1.03753	0.731139	0.861051	1.44544	0.496592	1.05682	1.08643	0.436374	1.24738	0.870964	1.48594	0.660693	0.548605	1.45881	0.390841	0.963829	0.549541	0.436252	1.64437	0.180302	0.903649	0.879023	0.676526	1.25893	0.586138	1.10662
416	26.48	26.55	46.02	35.83	30.41	sp|P50895|BCAM_HUMAN	Basal cell adhesion molecule OS=Homo sapiens GN=BCAM PE=1 SV=2	HUMAN	13	P50895	GN=BCAM	2.01372	0.00766586	1.36773	1.47231	3.59749	2.24905	0.0106219	1.41906	1.58489	3.87258	0.440555	0.0221887	1.6293	0.131826	0.717794	0.685488	0.226479	1.36773	0.380189	0.937562	1.04713	0.897751	1.24738	0.83946	1.30617	1.27057	0.398337	1.2942	0.981748	1.70608	0.937562	0.552	1.24738	0.672977	1.1695
417	26.47	31.42	26.35	12.04	8.114	sp|O75165|DJC13_HUMAN	DnaJ homolog subfamily C member 13 OS=Homo sapiens GN=DNAJC13 PE=1 SV=5	HUMAN	20	O75165	GN=DNAJC13	1.14815	0.197614	1.23595	0.928966	1.51356	1.09648	0.399593	1.21339	0.903649	1.38038	0.946237	0.929071	1.1272	0.816582	1.0666	0.954993	0.866593	1.21339	0.765597	1.15878	0.963829	0.713615	1.22462	0.765597	1.18032	1.02802	0.582524	1.22462	0.83946	1.25893	0.981748	0.955973	1.13763	0.855067	1.11686
418	26.42	28.6	34.29	22.07	16.3	sp|O94832|MYO1D_HUMAN	Unconventional myosin-Id OS=Homo sapiens GN=MYO1D PE=1 SV=2	HUMAN	16	O94832	GN=MYO1D	0.487529	0.00973958	1.64437	0.128233	0.801678	0.448745	0.00466601	1.6293	0.0816582	0.731139	1.95884	0.00234834	1.41906	1.38038	3.66438	1.87068	0.00445863	1.43219	1.30617	3.37287	0.879023	0.373825	1.41906	0.619441	1.24738	0.717794	0.290473	1.52757	0.390841	1.09648	1.10662	0.698372	1.28233	0.862979	1.70608
419	26.41	26.76	48.56	39	33.73	sp|P61158|ARP3_HUMAN	Actin-related protein 3 OS=Homo sapiens GN=ACTR3 PE=1 SV=3	HUMAN	17	P61158	GN=ACTR3	0.801678	0.339878	1.15878	0.580764	0.928966	0.83946	0.334948	1.1272	0.691831	0.946237	0.654636	0.0868132	1.23595	0.398107	0.809096	0.636796	0.0609587	1.24738	0.398107	0.794328	0.879023	0.504925	1.1272	0.737904	0.990832	0.685488	0.128105	1.23595	0.436516	0.847227	1.07647	0.734208	1.10662	0.972747	1.22462
420	26.32	27.55	41.08	30.46	26.62	sp|Q9H4A4|AMPB_HUMAN	Aminopeptidase B OS=Homo sapiens GN=RNPEP PE=1 SV=2	HUMAN	18	Q9H4A4	GN=RNPEP	0.672977	0.0773338	1.23595	0.401791	0.831764	0.660693	0.0815444	1.2942	0.383707	0.855067	0.946237	0.730778	1.18032	0.77983	1.11686	0.937562	0.813129	1.1695	0.765597	1.09648	1.02802	0.675835	1.19124	0.862979	1.23595	0.887156	0.688961	1.18032	0.704693	1.04713	0.928966	0.829813	1.1695	0.758578	1.08643
421	26.29	28.02	66.56	59.87	49.5	sp|Q99623|PHB2_HUMAN	Prohibitin-2 OS=Homo sapiens GN=PHB2 PE=1 SV=2	HUMAN	19	Q99623	GN=PHB2	2.31206	0.00200497	1.52757	1.51356	4.74242	2.208	0.00277063	1.51356	1.45881	4.40555	0.816582	0.297081	1.30617	0.580764	1.0666	0.92045	0.899169	1.33045	0.666807	1.22462	1.21339	0.612317	1.33045	0.912011	1.72187	0.937562	0.922859	1.30617	0.698232	1.22462	1.19124	0.409524	1.27057	0.937562	1.94089
422	26.28	27.21	50.16	38.99	28.14	sp|P11940|PABP1_HUMAN	Polyadenylate-binding protein 1 OS=Homo sapiens GN=PABPC1 PE=1 SV=2	HUMAN	20	P11940	GN=PABPC1	1.28233	0.278089	1.21339	1.05682	1.7378	1.39316	0.0819447	1.20226	1.15878	1.95884	0.496592	0.00717867	1.40605	0.119124	0.698232	0.744732	0.256437	1.25893	0.436516	0.937562	0.544503	0.0377505	1.43219	0.210863	0.77983	0.319154	0.00564265	1.95884	0.0619441	0.625173	1.08643	0.665832	1.1695	0.928966	1.34276
423	26.28	26.54	62.54	48.34	42.9	sp|Q9Y266|NUDC_HUMAN	Nuclear migration protein nudC OS=Homo sapiens GN=NUDC PE=1 SV=1	HUMAN	17	Q9Y266	GN=NUDC	0.847227	0.314867	1.1272	0.685488	0.954993	0.937562	0.607027	1.09648	0.831764	1.02802	0.57544	0.0170835	1.30617	0.265461	0.751623	0.613762	0.032282	1.28233	0.30479	0.787046	1.03753	0.803295	1.14815	0.903649	1.21339	0.824138	0.266825	1.14815	0.648634	0.946237	1.10662	0.539077	1.0666	1.03753	1.23595
424	26.21	26.76	20.55	11.99	7.337	sp|Q02388|CO7A1_HUMAN	Collagen alpha-1(VII) chain OS=Homo sapiens GN=COL7A1 PE=1 SV=2	HUMAN	14	Q02388	GN=COL7A1	3.37287	1.13328e-05	1.8197	1.85353	8.55067	2.12814	0.00175135	1.41906	1.49968	4.09261	0.751623	0.345029	1.43219	0.246604	1.07647	1.64437	0.295525	1.59956	1.02802	2.91072	1.2942	0.490739	1.38038	0.937562	2.33346	1.72187	0.205563	1.59956	1.07647	3.19154	1.65959	0.0629909	1.57036	1.05682	2.85759
425	26.19	27.42	23.27	12.2	7.987	sp|P51531|SMCA2_HUMAN	Probable global transcription activator SNF2L2 OS=Homo sapiens GN=SMARCA2 PE=1 SV=2	HUMAN	14	P51531	GN=SMARCA2	1.02802	0.757301	1.44544	0.711214	1.8197	0.816582	0.315614	1.19124	0.401791	0.972747	1.95884	0.0116062	1.51356	1.2942	5.80764	1.75388	0.0249499	1.31826	1.33045	5.34564	1.41906	0.207616	1.51356	0.937562	3.34195	1.13763	0.912261	1.45881	0.77983	2.22844	0.654636	0.571201	1.85353	0.296483	1.21339
426	26.12	26.36	33.81	22.94	20.79	sp|Q13724|MOGS_HUMAN	Mannosyl-oligosaccharide glucosidase OS=Homo sapiens GN=MOGS PE=1 SV=5	HUMAN	15	Q13724	GN=MOGS	0.912011	0.699184	1.14815	0.758578	1.04713	0.928966	0.921759	1.10662	0.816582	1.02802	1.22462	0.331375	1.10662	1.10662	1.44544	1.1695	0.483457	1.11686	1.04713	1.36773	0.954993	0.858297	1.21339	0.765597	1.15878	0.847227	0.415174	1.20226	0.648634	1.01859	1.01859	0.735957	1.11686	0.912011	1.1272
427	26.11	28.37	29.37	21.2	16.83	sp|A0AVT1|UBA6_HUMAN	Ubiquitin-like modifier-activating enzyme 6 OS=Homo sapiens GN=UBA6 PE=1 SV=1	HUMAN	16	A0AVT1	GN=UBA6	1.02802	0.505402	1.05682	0.972747	1.08643	1.02802	0.53651	1.05682	0.972747	1.08643	0.972747	0.59113	1.0666	0.912011	1.03753	1	0.875781	1.05682	0.946237	1.05682	1.04713	0.511443	1.05682	0.990832	1.10662	0.990832	0.961996	1.05682	0.937562	1.04713	1.02802	0.536619	1.05682	0.972747	1.08643
428	26.11	26.52	36.05	27.24	23.65	sp|Q7Z5L7|PODN_HUMAN	Podocan OS=Homo sapiens GN=PODN PE=1 SV=2	HUMAN	14	Q7Z5L7	GN=PODN	0.222844	0.00884531	2.60615	0.0444631	0.580764	0.340408	0.0380766	2.1677	0.0510505	0.737904	3.7325	1.17722e-05	1.5417	2.42103	12.8233	3.59749	1.85563e-05	1.48594	2.42103	12.5893	3.01995	6.89116e-05	1.52757	1.97697	10	2.96483	8.48828e-05	1.51356	1.95884	9.46237	0.529663	0.363529	1.8197	0.248886	0.963829
429	26.09	27.29	28.82	19.64	14.64	sp|O94875|SRBS2_HUMAN	Sorbin and SH3 domain-containing protein 2 OS=Homo sapiens GN=SORBS2 PE=1 SV=3	HUMAN	15	O94875	GN=SORBS2	0.288403	0.000520207	1.94089	0.030761	0.559758	0.376704	0.00140692	1.64437	0.0448745	0.619441	1.23595	0.133866	1.18032	1.04713	1.65959	1.20226	0.171428	1.14815	1.04713	1.58489	1.58489	0.00582436	1.23595	1.28233	2.18776	1.51356	0.00834242	1.21339	1.24738	2.14783	0.928966	0.836792	1.19124	0.691831	1.10662
430	26.07	30.09	18.8	12.82	7.832	sp|P18583|SON_HUMAN	Protein SON OS=Homo sapiens GN=SON PE=1 SV=4	HUMAN	17	P18583	GN=SON	2.37684	0.39846	2.05116	1.15878	3.34195	1.6293	0.961905	1.70608	0.954993	2.33346	2.42103	0.833827	2.07014	1.1695	3.37287	1.83654	0.815015	1.75388	1.04713	2.51189	0.737904	0.301514	1.47231	0.401791	1.08643	0.369828	0.0445256	2.12814	0.237684	0.787046	1.67494	0.567669	1.6293	1.02802	2.37684
431	26.06	27.55	57.14	49.84	47.62	sp|O43852|CALU_HUMAN	Calumenin OS=Homo sapiens GN=CALU PE=1 SV=2	HUMAN	15	O43852	GN=CALU	0.879023	0.781085	1.24738	0.660693	1.09648	0.912011	0.814278	1.21339	0.711214	1.10662	0.794328	0.355402	1.21339	0.496592	0.963829	0.937562	0.930595	1.24738	0.704693	1.1695	0.580764	0.108441	1.40605	0.188799	0.816582	0.586138	0.223944	1.48594	0.188799	0.870964	0.77983	0.590981	1.28233	0.383707	1
432	26.06	26.09	44.34	39.33	32.47	sp|P49419|AL7A1_HUMAN	Alpha-aminoadipic semialdehyde dehydrogenase OS=Homo sapiens GN=ALDH7A1 PE=1 SV=5	HUMAN	17	P49419	GN=ALDH7A1	0.660693	0.131106	1.2942	0.369828	0.855067	0.636796	0.0978687	1.27057	0.313329	0.809096	1.38038	0.0881808	1.18032	1.1695	1.88799	1.41906	0.0496955	1.18032	1.20226	1.92309	0.666807	0.0850351	1.34276	0.328095	0.895365	0.613762	0.0971418	1.35519	0.248886	0.831764	1	0.684036	1.18032	0.847227	1.18032
433	26.04	27.59	36.58	26.58	23.16	sp|P02786|TFR1_HUMAN	Transferrin receptor protein 1 OS=Homo sapiens GN=TFRC PE=1 SV=2	HUMAN	17	P02786	GN=TFRC	3.19154	3.416e-06	1.69044	1.88799	7.58578	3.31131	1.97305e-06	1.72187	1.92309	7.65597	0.879023	0.671195	1.33045	0.648634	1.1695	1.1272	0.760152	1.31826	0.855067	1.90546	1.05682	0.989895	1.33045	0.794328	1.59956	1.00925	0.708276	1.31826	0.765597	1.33045	0.879023	0.708641	1.24738	0.597035	1.09648
434	25.99	28.9	59.32	51.18	39.11	sp|P10644|KAP0_HUMAN	cAMP-dependent protein kinase type I-alpha regulatory subunit OS=Homo sapiens GN=PRKAR1A PE=1 SV=1	HUMAN	15	P10644	GN=PRKAR1A	0.903649	0.357014	1.19124	0.704693	1.07647	0.963829	0.52792	1.20226	0.787046	1.15878	1.8197	0.00716255	1.22462	1.48594	2.51189	1.88799	0.0050791	1.23595	1.52757	2.63027	1.09648	0.933867	1.20226	0.912011	1.34276	1	0.910552	1.23595	0.809096	1.21339	1.07647	0.449081	1.13763	0.946237	1.24738
435	25.93	30	36.28	30.33	26.68	sp|Q08209|PP2BA_HUMAN	Serine/threonine-protein phosphatase 2B catalytic subunit alpha isoform OS=Homo sapiens GN=PPP3CA PE=1 SV=1	HUMAN	18	Q08209	GN=PPP3CA	1.49968	0.693237	1.94089	0.772681	3.19154	1.21339	0.989088	1.94089	0.625173	2.48886	2.48886	0.0929579	1.94089	1.28233	9.72747	2.33346	0.127057	2.03236	1.14815	8.70964	2.05116	0.187853	2.01372	1.01859	6.98232	1.27057	0.828508	1.80302	0.704693	2.75423	1.6293	0.457083	1.67494	0.972747	5.64937
436	25.9	26.27	73.91	69.57	63.29	sp|P51149|RAB7A_HUMAN	Ras-related protein Rab-7a OS=Homo sapiens GN=RAB7A PE=1 SV=1	HUMAN	17	P51149	GN=RAB7A	1.33045	0.102151	1.13763	1.1695	1.69044	1.30617	0.108011	1.14815	1.13763	1.67494	1.21339	0.226464	1.14815	1.05682	1.5417	1.13763	0.248811	1.15878	0.981748	1.38038	1.01859	0.875927	1.15878	0.879023	1.18032	0.981748	0.936009	1.15878	0.83946	1.13763	1.05682	0.831688	1.11686	0.946237	1.22462
437	25.88	28.22	40.22	30.28	26.5	sp|Q9NVI7|ATD3A_HUMAN	ATPase family AAA domain-containing protein 3A OS=Homo sapiens GN=ATAD3A PE=1 SV=2	HUMAN	17	Q9NVI7	GN=ATAD3A	2.88403	0.000589865	1.77011	1.6293	7.87046	3.01995	0.000430972	1.75388	1.72187	8.70964	0.963829	0.822734	1.41906	0.401791	1.36773	1.40605	0.305408	1.48594	0.946237	2.10863	1.57036	0.206607	1.52757	1.02802	2.42103	1.51356	0.184452	1.47231	1.02802	2.208	1.10662	0.609642	1.59956	0.691831	1.59956
438	25.86	26.89	36.09	26.03	20.34	sp|Q13435|SF3B2_HUMAN	Splicing factor 3B subunit 2 OS=Homo sapiens GN=SF3B2 PE=1 SV=2	HUMAN	17	Q13435	GN=SF3B2	1.14815	0.566671	1.22462	0.937562	1.48594	1.25893	0.298576	1.19124	1.05682	1.77011	1.1272	0.527335	1.20226	0.937562	1.48594	1.11686	0.482874	1.19124	0.937562	1.48594	0.92045	0.808125	1.25893	0.666807	1.15878	0.801678	0.709963	1.30617	0.474242	1.04713	1.1695	0.425457	1.19124	0.981748	1.59956
439	25.8	30.46	31.46	20.32	16.24	sp|Q9P2J5|SYLC_HUMAN	Leucine--tRNA ligase, cytoplasmic OS=Homo sapiens GN=LARS PE=1 SV=2	HUMAN	19	Q9P2J5	GN=LARS	1.14815	0.468899	1.19124	0.963829	1.6293	1.02802	0.658019	1.2942	0.794328	1.34276	0.586138	0.0739459	1.33045	0.195884	0.77983	0.672977	0.237549	1.28233	0.322107	0.862979	0.60256	0.180812	1.43219	0.20893	0.862979	0.654636	0.198378	1.38038	0.296483	0.903649	1	0.906509	1.1272	0.887156	1.11686
440	25.77	36.62	46.74	32.76	27.95	sp|P04264|K2C1_HUMAN	Keratin, type II cytoskeletal 1 OS=Homo sapiens GN=KRT1 PE=1 SV=6	HUMAN	22	P04264	GN=KRT1	0.233346	0.127478	1.61436	0.0597035	0.376704	0.255859	0.0134054	2.1677	0.0322107	0.554626	9.63829	2.08691e-05	2.18776	4.40555	23.5505	9.0365	2.61168e-05	2.18776	4.13048	22.2844	1.97697	0.481037	1.72187	1.14815	3.0761	1.99526	0.210719	1.67494	1.19124	2.93765	0.963829	0.750252	1.80302	0.539511	1.7378
441	25.65	28.34	19.26	13.15	9.026	sp|P52948|NUP98_HUMAN	Nuclear pore complex protein Nup98-Nup96 OS=Homo sapiens GN=NUP98 PE=1 SV=4	HUMAN	17	P52948	GN=NUP98	0.887156	0.417033	1.18032	0.731139	1.04713	0.855067	0.604021	1.18032	0.698232	1.00925	1.25893	0.103934	1.15878	1.08643	1.52757	1.19124	0.255719	1.13763	1.04713	1.39316	0.879023	0.611462	1.21339	0.698232	1.0666	0.77983	0.233659	1.20226	0.608135	0.937562	0.990832	0.931001	1.11686	0.887156	1.10662
442	25.62	27.24	89.68	80.16	62.7	sp|Q16778|H2B2E_HUMAN	Histone H2B type 2-E OS=Homo sapiens GN=HIST2H2BE PE=1 SV=3	HUMAN	54	Q16778	GN=HIST2H2BE	1.11686	0.751622	1.69044	0.660693	2.42103	1.49968	0.961923	1.95884	0.765597	3.46737	2.33346	0.357844	1.47231	1.58489	7.24436	2.35505	0.336075	1.48594	1.58489	7.17794	1.90546	0.561355	1.6293	1.1695	5.54626	1.83654	0.781886	2.05116	0.895365	4.40555	1.7378	0.590738	1.55597	1.11686	4.87528
443	25.61	25.68	37.56	29.67	28.3	sp|Q5JTV8|TOIP1_HUMAN	Torsin-1A-interacting protein 1 OS=Homo sapiens GN=TOR1AIP1 PE=1 SV=2	HUMAN	17	Q5JTV8	GN=TOR1AIP1	0.660693	0.182652	1.39316	0.231206	0.92045	0.529663	0.0403301	1.47231	0.127057	0.77983	1.22462	0.36805	1.2942	0.946237	1.72187	1	0.87607	1.30617	0.765597	1.27057	0.824138	0.559336	1.30617	0.515229	1.07647	0.77983	0.52123	1.33045	0.465586	1.03753	1.10662	0.700193	1.10662	1	1.41906
444	25.59	28.27	42.76	24.94	16.21	sp|P50570|DYN2_HUMAN	Dynamin-2 OS=Homo sapiens GN=DNM2 PE=1 SV=2	HUMAN	16	P50570	GN=DNM2	0.772681	0.3007	1.31826	0.510505	1.01859	0.751623	0.263569	1.33045	0.501187	1	0.554626	0.0302496	1.41906	0.226986	0.787046	0.591562	0.0441704	1.2942	0.316228	0.765597	0.704693	0.145549	1.33045	0.383707	0.937562	0.787046	0.196103	1.34276	0.510505	1.05682	0.879023	0.634371	1.35519	0.613762	1.19124
445	25.56	26.43	19.98	12.73	9.495	sp|P16144|ITB4_HUMAN	Integrin beta-4 OS=Homo sapiens GN=ITGB4 PE=1 SV=5	HUMAN	16	P16144	GN=ITGB4	0.337287	8.74314e-05	1.70608	0.0862979	0.57544	0.356451	0.000253932	1.67494	0.11272	0.597035	0.248886	8.90055e-06	1.92309	0.0387258	0.47863	0.231206	4.82142e-06	2.0893	0.0420727	0.483059	0.887156	0.429798	1.18032	0.724436	1.04713	0.816582	0.118981	1.18032	0.660693	0.963829	1.05682	0.565676	1.25893	0.83946	1.19124
446	25.52	25.6	89.63	89.63	89.63	sp|P09382|LEG1_HUMAN	Galectin-1 OS=Homo sapiens GN=LGALS1 PE=1 SV=2	HUMAN	32	P09382	GN=LGALS1	0.496592	0.165791	1.41906	0.296483	0.704693	0.515229	0.0814081	1.36773	0.210863	0.704693	7.31139	0.00050142	1.97697	3.69828	24.8886	6.79204	0.00069204	1.95884	3.46737	23.7684	4.9204	0.0161384	1.92309	2.55859	17.8649	4.65586	0.00821938	1.90546	2.44343	17.7011	0.666807	0.393261	1.34276	0.461318	0.895365
447	25.5	26.13	41.57	31.93	25.9	sp|P31040|SDHA_HUMAN	Succinate dehydrogenase [ubiquinone] flavoprotein subunit, mitochondrial OS=Homo sapiens GN=SDHA PE=1 SV=2	HUMAN	19	P31040	GN=SDHA	1.21339	0.336797	1.22462	0.990832	1.92309	1.38038	0.149454	1.24738	1.10662	3.0761	1.23595	0.37565	1.22462	1.00925	2.12814	1.34276	0.113938	1.25893	1.0666	2.91072	1.2942	0.224454	1.23595	1.04713	2.55859	1.09648	0.365578	1.21339	0.903649	1.55597	1.11686	0.686714	1.15878	0.963829	1.92309
448	25.46	25.92	49.47	39.49	34.61	sp|P23381|SYWC_HUMAN	Tryptophan--tRNA ligase, cytoplasmic OS=Homo sapiens GN=WARS PE=1 SV=2	HUMAN	17	P23381	GN=WARS	3.53183	7.30253e-05	1.85353	1.90546	19.2309	3.69828	3.53811e-05	1.90546	1.94089	19.5884	1.61436	0.10965	1.49968	1.07647	5.05825	1.49968	0.0960861	1.40605	1.0666	4.7863	1.51356	0.155315	1.45881	1.03753	4.05509	1.39316	0.275386	1.38038	1.00925	4.7863	0.765597	0.166832	2.33346	0.483059	1.78649
449	25.39	29.71	44.55	35.45	34.65	sp|Q9Y3I0|RTCB_HUMAN	tRNA-splicing ligase RtcB homolog OS=Homo sapiens GN=RTCB PE=1 SV=1	HUMAN	20	Q9Y3I0	GN=RTCB	0.737904	0.167001	1.15878	0.529663	0.855067	0.751623	0.194463	1.22462	0.505825	0.92045	1.24738	0.135071	1.19124	1.04713	1.64437	1.15878	0.302464	1.15878	1	1.47231	0.879023	0.609982	1.24738	0.660693	1.09648	0.794328	0.514305	1.20226	0.564937	0.954993	1	0.694983	1.22462	0.816582	1.1695
450	25.29	25.37	28.81	16.83	14.53	sp|Q8TCJ2|STT3B_HUMAN	Dolichyl-diphosphooligosaccharide--protein glycosyltransferase subunit STT3B OS=Homo sapiens GN=STT3B PE=1 SV=1	HUMAN	15	Q8TCJ2	GN=STT3B	1.34276	0.212257	1.27057	1.05682	1.83654	1.08643	0.586063	1.27057	0.855067	1.39316	2.1677	0.00250576	1.39316	1.55597	3.19154	1.77011	0.0205027	1.31826	1.34276	2.55859	0.862979	0.572528	1.33045	0.625173	1.14815	0.559758	0.436417	1.69044	0.270396	0.946237	0.801678	0.58966	1.25893	0.401791	1.00925
451	25.23	27.48	83.04	79.91	69.64	sp|P30041|PRDX6_HUMAN	Peroxiredoxin-6 OS=Homo sapiens GN=PRDX6 PE=1 SV=3	HUMAN	22	P30041	GN=PRDX6	1.07647	0.930076	1.20226	0.895365	1.35519	1.11686	0.855663	1.21339	0.92045	1.41906	1.70608	0.243129	1.35519	1.25893	2.72898	1.57036	0.299885	1.33045	1.18032	2.39883	1.95884	0.0683236	1.41906	1.38038	3.31131	1.51356	0.299695	1.30617	1.15878	2.26986	0.990832	0.972239	1.19124	0.801678	1.18032
452	25.21	26.44	39.97	33.19	24.53	sp|P49915|GUAA_HUMAN	GMP synthase [glutamine-hydrolyzing] OS=Homo sapiens GN=GMPS PE=1 SV=1	HUMAN	13	P49915	GN=GMPS	2.14783	0.0139939	1.52757	1.40605	5.44503	2.37684	0.00833087	1.59956	1.48594	5.70164	1.13763	0.918275	1.39316	0.816582	1.65959	1.36773	0.638411	1.45881	0.937562	2.35505	0.928966	0.332114	1.38038	0.679204	1.28233	0.660693	0.135497	1.47231	0.394457	0.972747	0.903649	0.747613	1.38038	0.483059	1.24738
453	25.17	27.05	30.33	20.06	12.67	sp|P42285|SK2L2_HUMAN	Superkiller viralicidic activity 2-like 2 OS=Homo sapiens GN=SKIV2L2 PE=1 SV=3	HUMAN	14	P42285	GN=SKIV2L2	1.30617	0.0889957	1.27057	1.02802	2.46604	1.24738	0.141282	1.27057	0.981748	2.26986	0.954993	0.720538	1.33045	0.731139	1.27057	1	0.91023	1.21339	0.824138	1.35519	0.990832	0.905793	1.36773	0.751623	1.35519	0.831764	0.250734	1.2942	0.457088	1.07647	1.0666	0.806089	1.19124	0.895365	1.57036
454	25.15	34.64	44.92	38.45	33.64	sp|Q9H223|EHD4_HUMAN	EH domain-containing protein 4 OS=Homo sapiens GN=EHD4 PE=1 SV=1	HUMAN	19	Q9H223	GN=EHD4	0.862979	0.69793	1.22462	0.625173	1.05682	0.903649	0.826101	1.20226	0.691831	1.08643	1.24738	0.304398	1.24738	1	1.7378	1.21339	0.42741	1.21339	1	1.70608	1.67494	0.0386444	1.23595	1.35519	2.63027	1.57036	0.0535649	1.21339	1.2942	2.44343	1.02802	0.76752	1.21339	0.847227	1.30617
455	25.14	27.6	25.3	19.23	15.81	sp|P07996|TSP1_HUMAN	Thrombospondin-1 OS=Homo sapiens GN=THBS1 PE=1 SV=2	HUMAN	17	P07996	GN=THBS1	0.801678	0.532032	1.35519	0.440555	1.08643	0.824138	0.48095	1.2942	0.444631	1.0666	0.990832	0.906206	1.24738	0.772681	1.23595	1	0.801144	1.24738	0.801678	1.24738	0.346737	0.00130341	1.75388	0.0293765	0.608135	0.387258	0.00191848	1.64437	0.0524807	0.636796	1.03753	0.636335	1.23595	0.83946	1.2942
456	25.1	25.95	32.39	26.11	23.15	sp|O94901|SUN1_HUMAN	SUN domain-containing protein 1 OS=Homo sapiens GN=SUN1 PE=1 SV=3	HUMAN	14	O94901	GN=SUN1	0.465586	0.00499936	1.52757	0.0787046	0.711214	0.440555	0.00662235	1.52757	0.0331131	0.672977	1.92309	0.00435149	1.27057	1.51356	2.99226	1.8197	0.00725288	1.25893	1.44544	2.77971	1.5417	0.0429202	1.21339	1.27057	2.24905	1.39316	0.0693074	1.15878	1.20226	1.87068	0.990832	0.89246	1.15878	0.855067	1.14815
457	25.1	25.19	57.3	49.73	48.11	sp|Q9UNZ2|NSF1C_HUMAN	NSFL1 cofactor p47 OS=Homo sapiens GN=NSFL1C PE=1 SV=2	HUMAN	15	Q9UNZ2	GN=NSFL1C	1.48594	0.0224449	1.25893	1.18032	2.53513	1.31826	0.115403	1.24738	1.05682	2.01372	1.51356	0.0595399	1.24738	1.21339	2.72898	1.55597	0.0289334	1.23595	1.25893	2.93765	1.41906	0.143714	1.24738	1.13763	2.39883	1.38038	0.150422	1.23595	1.11686	2.14783	1.08643	0.889378	1.1272	0.963829	1.45881
458	25.09	25.5	49.22	40.53	34.74	sp|P10909|CLUS_HUMAN	Clusterin OS=Homo sapiens GN=CLU PE=1 SV=1	HUMAN	27	P10909	GN=CLU	0.981748	0.841614	1.38038	0.704693	1.35519	0.660693	0.356361	1.49968	0.296483	0.990832	1.94089	0.0408046	1.36773	1.41906	4.96592	1.72187	0.0911194	1.2942	1.33045	4.36516	2.14783	0.0232101	1.41906	1.51356	5.80764	1.8197	0.0784915	1.48594	1.22462	3.49945	1.13763	0.670169	1.19124	0.954993	1.69044
459	25.07	25.22	47.92	42.82	35.88	sp|P23526|SAHH_HUMAN	Adenosylhomocysteinase OS=Homo sapiens GN=AHCY PE=1 SV=4	HUMAN	18	P23526	GN=AHCY	1.14815	0.335393	1.1695	0.981748	1.64437	1.27057	0.199217	1.20226	1.05682	1.88799	1.0666	0.862355	1.19124	0.895365	1.40605	1.03753	0.956809	1.1695	0.887156	1.33045	0.83946	0.296941	1.24738	0.559758	1.04713	0.613762	0.146136	1.41906	0.121339	0.870964	1.20226	0.26821	1.14815	1.04713	1.8197
460	24.99	35.25	30.01	13.32	5.124	sp|Q14789|GOGB1_HUMAN	Golgin subfamily B member 1 OS=Homo sapiens GN=GOLGB1 PE=1 SV=2	HUMAN	19	Q14789	GN=GOLGB1	0.660693	0.0528174	1.38038	0.390841	0.912011	0.691831	0.112341	1.38038	0.401791	0.954993	0.428549	0.0110532	1.95884	0.16293	0.83946	0.469894	0.0274554	1.78649	0.201372	0.83946	0.648634	0.0372972	1.33045	0.42462	0.862979	0.717794	0.210441	1.35519	0.416869	0.972747	1.02802	0.904701	1.24738	0.824138	1.31826
461	24.98	26.28	26.6	18	11.79	sp|Q9Y2A7|NCKP1_HUMAN	Nck-associated protein 1 OS=Homo sapiens GN=NCKAP1 PE=1 SV=1	HUMAN	15	Q9Y2A7	GN=NCKAP1	1.24738	0.400057	1.34276	0.928966	1.95884	1.58489	0.131206	1.36773	1.15878	3.04789	2.18776	0.0265503	1.57036	1.39316	4.69894	1.69044	0.150836	1.43219	1.18032	3.0761	2.03236	0.0500111	1.49968	1.35519	4.44631	1.19124	0.588113	1.34276	0.887156	1.85353	1.22462	0.469178	1.2942	0.946237	1.95884
462	24.93	27.19	50.92	44.2	28.11	sp|P22570|ADRO_HUMAN	NADPH:adrenodoxin oxidoreductase, mitochondrial OS=Homo sapiens GN=FDXR PE=1 SV=3	HUMAN	17	P22570	GN=FDXR	0.288403	0.000417189	1.92309	0.0444631	0.554626	0.30479	0.000497066	1.85353	0.0465586	0.564937	1	0.927328	1.20226	0.831764	1.18032	0.946237	0.652919	1.1272	0.816582	1.0666	0.711214	0.0802979	1.2942	0.510505	0.92045	0.515229	0.0158554	1.55597	0.283139	0.801678	1.04713	0.74349	1.10662	0.946237	1.1695
463	24.91	25.17	39.54	27.29	19.48	sp|Q5JRX3|PREP_HUMAN	Presequence protease, mitochondrial OS=Homo sapiens GN=PITRM1 PE=1 SV=3	HUMAN	15	Q5JRX3	GN=PITRM1	2.05116	0.00324371	1.41906	1.44544	4.74242	2.24905	0.0012033	1.44544	1.55597	5.01187	0.787046	0.508307	1.43219	0.405509	1.1272	1.21339	0.32768	1.2942	0.937562	1.95884	0.972747	0.923927	1.30617	0.597035	1.27057	0.619441	0.29068	1.61436	0.188799	1	0.954993	0.744332	1.35519	0.394457	1.2942
464	24.87	26.3	63.93	47.31	35.6	sp|P36578|RL4_HUMAN	60S ribosomal protein L4 OS=Homo sapiens GN=RPL4 PE=1 SV=5	HUMAN	25	P36578	GN=RPL4	0.895365	0.852269	1.27057	0.711214	1.13763	1.1272	0.370064	1.24738	0.903649	1.40605	0.390841	0.0172862	1.87068	0.178649	0.731139	0.501187	0.0122702	1.49968	0.246604	0.751623	0.630957	0.0468212	1.33045	0.432514	0.83946	0.244343	0.00218788	2.65461	0.100925	0.648634	1.02802	0.59968	1.27057	0.809096	1.25893
465	24.86	25.2	41.25	32.91	25.04	sp|Q9NQW7|XPP1_HUMAN	Xaa-Pro aminopeptidase 1 OS=Homo sapiens GN=XPNPEP1 PE=1 SV=3	HUMAN	12	Q9NQW7	GN=XPNPEP1	1.35519	0.173185	1.28233	1.05682	2.10863	1.36773	0.15003	1.33045	1.02802	2.0893	0.903649	0.483816	1.33045	0.642688	1.20226	0.831764	0.274218	1.27057	0.549541	1.05682	0.981748	0.823801	1.35519	0.737904	1.33045	0.831764	0.642192	1.44544	0.42462	1.20226	0.912011	0.894025	1.25893	0.619441	1.14815
466	24.81	32.34	52.45	46.85	40.21	sp|Q96I24|FUBP3_HUMAN	Far upstream element-binding protein 3 OS=Homo sapiens GN=FUBP3 PE=1 SV=2	HUMAN	19	Q96I24	GN=FUBP3	1.04713	0.6037	1.28233	0.816582	1.39316	1.07647	0.717171	1.21339	0.887156	1.59956	0.824138	0.575346	1.24738	0.608135	1.02802	0.954993	0.87493	1.27057	0.744732	1.21339	0.824138	0.594463	1.24738	0.570164	1.02802	0.685488	0.158573	1.34276	0.277971	0.92045	0.937562	0.953057	1.24738	0.685488	1.1695
467	24.79	26.36	37.25	26.13	18.15	sp|P53618|COPB_HUMAN	Coatomer subunit beta OS=Homo sapiens GN=COPB1 PE=1 SV=3	HUMAN	18	P53618	GN=COPB1	1.1695	0.715697	1.24738	0.937562	1.57036	1.10662	0.729587	1.15878	0.954993	1.38038	0.483059	0.00933803	1.47231	0.0685488	0.711214	0.515229	0.00978672	1.39316	0.0809096	0.717794	0.765597	0.211228	1.31826	0.394457	1.00925	0.77983	0.486473	1.45881	0.440555	1.13763	0.855067	0.889589	1.34276	0.401791	1.14815
468	24.76	26.21	27.86	16.72	14.94	sp|Q9BX66|SRBS1_HUMAN	Sorbin and SH3 domain-containing protein 1 OS=Homo sapiens GN=SORBS1 PE=1 SV=3	HUMAN	18	Q9BX66	GN=SORBS1	0.831764	0.588601	1.30617	0.340408	1.08643	0.465586	0.0781611	1.59956	0.0990832	0.744732	1.39316	0.0870616	1.39316	1	4.13048	1.44544	0.180438	1.40605	1.02802	5.70164	5.97035	6.91003e-07	1.7378	3.43558	31.0456	4.96592	2.96551e-06	1.72187	2.88403	27.7971	0.92045	0.563745	1.27057	0.597035	1.1695
469	24.76	25.98	73.66	65.43	58.02	sp|P23396|RS3_HUMAN	40S ribosomal protein S3 OS=Homo sapiens GN=RPS3 PE=1 SV=2	HUMAN	16	P23396	GN=RPS3	1.45881	0.100451	1.30617	1.11686	2.03236	1.40605	0.0693817	1.2942	1.08643	2.12814	1.00925	0.887819	1.24738	0.809096	1.25893	0.887156	0.89087	1.25893	0.685488	1.11686	0.772681	0.718332	1.40605	0.57544	1.08643	0.457088	0.568112	1.85353	0.313329	0.847227	0.862979	0.93709	1.24738	0.60256	1.07647
470	24.73	26.43	50.47	34.35	31.31	sp|Q13838|DX39B_HUMAN	Spliceosome RNA helicase DDX39B OS=Homo sapiens GN=DDX39B PE=1 SV=1	HUMAN	23	Q13838	GN=DDX39B	0.654636	0.210951	1.23595	0.214783	0.809096	0.679204	0.257226	1.38038	0.319154	0.937562	1.23595	0.54966	1.2942	0.954993	1.97697	1.13763	0.77998	1.28233	0.887156	1.72187	0.83946	0.896267	1.5417	0.510505	1.2942	0.515229	0.218521	1.67494	0.0685488	0.862979	1.09648	0.609976	1.25893	0.870964	1.58489
471	24.71	25.53	33.9	28.04	23.42	sp|P46063|RECQ1_HUMAN	ATP-dependent DNA helicase Q1 OS=Homo sapiens GN=RECQL PE=1 SV=3	HUMAN	13	P46063	GN=RECQL	1.58489	0.028076	1.31826	1.20226	3.16228	1.65959	0.00918705	1.31826	1.25893	3.37287	1.59956	0.0385267	1.30617	1.22462	3.25087	1.7378	0.0193508	1.31826	1.31826	3.80189	1.51356	0.0412979	1.30617	1.15878	3.01995	1.31826	0.241745	1.23595	1.0666	2.37684	1.09648	0.479915	1.21339	0.903649	1.52757
472	24.7	25.63	51.48	37.44	32.76	sp|Q9UNH7|SNX6_HUMAN	Sorting nexin-6 OS=Homo sapiens GN=SNX6 PE=1 SV=1	HUMAN	12	Q9UNH7	GN=SNX6	0.912011	0.24649	1.1272	0.809096	1.02802	0.912011	0.288796	1.09648	0.831764	1	0.981748	0.868112	1.11686	0.879023	1.09648	1.00925	0.790153	1.10662	0.912011	1.11686	0.954993	0.462077	1.1272	0.847227	1.07647	0.946237	0.336546	1.1695	0.809096	1.10662	0.963829	0.676034	1.09648	0.879023	1.05682
473	24.69	27.07	42.9	28.55	22.59	sp|Q12931|TRAP1_HUMAN	Heat shock protein 75 kDa, mitochondrial OS=Homo sapiens GN=TRAP1 PE=1 SV=3	HUMAN	19	Q12931	GN=TRAP1	1.19124	0.160442	1.24738	0.954993	1.5417	1.22462	0.116795	1.24738	0.981748	1.58489	0.772681	0.12866	1.20226	0.591562	0.928966	0.855067	0.342147	1.24738	0.642688	1.0666	0.855067	0.410123	1.20226	0.666807	1.02802	0.83946	0.437169	1.23595	0.625173	1.03753	0.954993	0.794965	1.14815	0.831764	1.09648
474	24.66	25.02	32.65	19.24	16	sp|O95786|DDX58_HUMAN	Probable ATP-dependent RNA helicase DDX58 OS=Homo sapiens GN=DDX58 PE=1 SV=2	HUMAN	16	O95786	GN=DDX58	2.53513	0.000170275	1.5417	1.64437	6.36796	2.55859	0.000167338	1.5417	1.65959	6.36796	0.765597	0.223279	1.31826	0.405509	1.00925	1.08643	0.972627	1.34276	0.809096	1.6293	0.895365	0.896625	1.34276	0.660693	1.20226	0.870964	0.445982	1.33045	0.586138	1.15878	0.559758	0.2376	1.55597	0.299226	0.870964
475	24.64	26.16	42.53	34.25	26.95	sp|P27694|RFA1_HUMAN	Replication protein A 70 kDa DNA-binding subunit OS=Homo sapiens GN=RPA1 PE=1 SV=2	HUMAN	17	P27694	GN=RPA1	1.58489	0.0646493	1.39316	1.13763	2.88403	1.67494	0.0460347	1.38038	1.21339	3.13329	2.24905	0.00306236	1.48594	1.51356	4.61318	2.22844	0.0029954	1.47231	1.51356	4.52898	1.77011	0.0202473	1.40605	1.25893	3.37287	1.28233	0.142857	1.40605	0.912011	1.90546	1.24738	0.306617	1.33045	0.937562	1.92309
476	24.63	29.35	33.27	23.44	15.66	sp|O95782|AP2A1_HUMAN	AP-2 complex subunit alpha-1 OS=Homo sapiens GN=AP2A1 PE=1 SV=3	HUMAN	17	O95782	GN=AP2A1	0.990832	0.828475	1.27057	0.772681	1.25893	1.00925	0.863059	1.23595	0.816582	1.30617	1.39316	0.0906997	1.20226	1.15878	2.42103	1.27057	0.279862	1.21339	1.04713	2.05116	1.24738	0.260079	1.21339	1.02802	1.94089	1.05682	0.890075	1.24738	0.847227	1.35519	1.03753	0.938608	1.18032	0.879023	1.33045
477	24.61	24.8	68.67	48	40	sp|O15144|ARPC2_HUMAN	Actin-related protein 2/3 complex subunit 2 OS=Homo sapiens GN=ARPC2 PE=1 SV=1	HUMAN	16	O15144	GN=ARPC2	0.77983	0.075096	1.20226	0.57544	0.937562	0.809096	0.196739	1.19124	0.580764	0.963829	0.501187	0.00963197	1.52757	0.203236	0.765597	0.544503	0.00177781	1.41906	0.275423	0.772681	0.765597	0.177726	1.19124	0.570164	0.912011	0.591562	0.179212	1.38038	0.293765	0.816582	1.07647	0.423537	1.1272	0.954993	1.36773
478	24.55	24.71	60.69	50.34	48.97	sp|P30084|ECHM_HUMAN	Enoyl-CoA hydratase, mitochondrial OS=Homo sapiens GN=ECHS1 PE=1 SV=4	HUMAN	17	P30084	GN=ECHS1	1.21339	0.798236	1.2942	0.937562	1.70608	1.33045	0.574569	1.2942	1.02802	1.87068	0.895365	0.668413	1.23595	0.619441	1.10662	0.937562	0.633526	1.22462	0.758578	1.14815	0.903649	0.58623	1.25893	0.672977	1.13763	0.359749	0.284935	2.18776	0.194089	0.787046	0.685488	0.866673	1.38038	0.515229	0.946237
479	24.51	26.59	52.75	38.77	31.57	sp|P41091|IF2G_HUMAN	Eukaryotic translation initiation factor 2 subunit 3 OS=Homo sapiens GN=EIF2S3 PE=1 SV=3	HUMAN	15	P41091	GN=EIF2S3	0.981748	0.916319	1.23595	0.794328	1.21339	1.04713	0.464154	1.19124	0.879023	1.30617	0.801678	0.13893	1.22462	0.57544	0.981748	0.895365	0.505146	1.21339	0.691831	1.08643	0.824138	0.200223	1.23595	0.597035	1.01859	0.83946	0.311651	1.28233	0.60256	1.07647	0.972747	0.798189	1.1695	0.824138	1.13763
480	24.47	24.61	60.91	47.31	37.96	sp|P01876|IGHA1_HUMAN	Immunoglobulin heavy constant alpha 1 OS=Homo sapiens GN=IGHA1 PE=1 SV=2	HUMAN	34	P01876	GN=IGHA1	0.428549	0.0897085	1.49968	0.167494	0.642688	0.474242	0.0985748	1.43219	0.222844	0.679204	0.954993	0.810301	1.21339	0.765597	1.15878	0.928966	0.719182	1.20226	0.751623	1.11686	1.35519	0.542633	1.19124	1.13763	1.72187	1.23595	0.775048	1.1695	1.05682	1.51356	1.03753	0.876389	1.09648	0.946237	1.14815
481	24.45	26.21	34.24	29.37	19.84	sp|P29590|PML_HUMAN	Protein PML OS=Homo sapiens GN=PML PE=1 SV=3	HUMAN	16	P29590	GN=PML	0.809096	0.303402	1.15878	0.586138	0.937562	0.855067	0.43657	1.14815	0.648634	0.981748	0.685488	0.0725496	1.28233	0.448745	0.879023	0.731139	0.104187	1.22462	0.519996	0.895365	0.554626	0.0903091	1.41906	0.2208	0.787046	0.648634	0.134169	1.35519	0.319154	0.879023	1	0.935138	1.22462	0.816582	1.1695
482	24.45	24.93	77	56.34	44.6	sp|P16403|H12_HUMAN	Histone H1.2 OS=Homo sapiens GN=HIST1H1C PE=1 SV=2	HUMAN	20	P16403	GN=HIST1H1C	1.92309	0.339545	1.80302	1.0666	5.19996	2.29087	0.17968	1.87068	1.22462	6.13762	1.25893	0.760539	1.75388	0.717794	3.10456	1.39316	0.867843	1.78649	0.77983	4.01791	0.862979	0.313819	2.12814	0.524807	1.83654	0.115878	0.0153781	4.83059	0.0277971	0.559758	1.36773	0.513523	1.44544	0.946237	5.59758
483	24.44	26.98	56.86	42.48	37.83	sp|P48735|IDHP_HUMAN	Isocitrate dehydrogenase [NADP], mitochondrial OS=Homo sapiens GN=IDH2 PE=1 SV=2	HUMAN	24	P48735	GN=IDH2	1.5417	0.0512296	1.24738	1.23595	1.99526	1.7378	0.0386371	1.27057	1.36773	2.31206	0.057544	7.92291e-05	6.30957	0.0164437	0.363078	0.183654	0.000648725	2.42103	0.0267917	0.444631	0.816582	0.760289	1.18032	0.648634	0.963829	0.591562	0.0526813	1.2942	0.325087	0.765597	1.05682	0.916802	1.1695	0.903649	1.24738
484	24.44	24.64	48.61	39.87	32.62	sp|Q53EL6|PDCD4_HUMAN	Programmed cell death protein 4 OS=Homo sapiens GN=PDCD4 PE=1 SV=2	HUMAN	12	Q53EL6	GN=PDCD4	0.83946	0.168517	1.1272	0.717794	0.946237	0.855067	0.204834	1.14815	0.731139	0.981748	1.7378	0.00173796	1.19124	1.45881	2.18776	1.70608	0.00176891	1.1695	1.45881	2.10863	0.954993	0.454922	1.27057	0.737904	1.21339	0.954993	0.659441	1.1695	0.809096	1.11686	1.00925	0.980221	1.08643	0.928966	1.11686
485	24.43	25.2	62.82	51.55	47.89	sp|P04899|GNAI2_HUMAN	Guanine nucleotide-binding protein G(i) subunit alpha-2 OS=Homo sapiens GN=GNAI2 PE=1 SV=3	HUMAN	18	P04899	GN=GNAI2	0.501187	0.258824	1.92309	0.12942	0.963829	0.461318	0.269528	2.10863	0.127057	0.972747	1.77011	0.100367	1.55597	1.13763	3.69828	1.75388	0.0902711	1.47231	1.19124	3.69828	1.61436	0.258825	1.75388	0.92045	3.25087	1.43219	0.289262	1.65959	0.862979	2.80543	1.02802	0.985324	1.30617	0.787046	1.52757
486	24.42	29.9	17.01	8.87	4.802	sp|Q01484|ANK2_HUMAN	Ankyrin-2 OS=Homo sapiens GN=ANK2 PE=1 SV=4	HUMAN	22	Q01484	GN=ANK2	0.409261	0.00383114	1.85353	0.130617	0.758578	0.17378	0.191213	2.93765	0.047863	0.510505	3.16228	6.57341e-06	1.40605	2.24905	7.58578	2.65461	2.89962e-05	1.36773	1.94089	6.08135	1.43219	0.0328245	1.38038	1.03753	2.44343	1.6293	0.0215856	1.2942	1.25893	3.22107	0.461318	0.059328	1.77011	0.177011	0.816582
487	24.41	26.22	25.29	13.55	8.431	sp|Q9NTI5|PDS5B_HUMAN	Sister chromatid cohesion protein PDS5 homolog B OS=Homo sapiens GN=PDS5B PE=1 SV=1	HUMAN	15	Q9NTI5	GN=PDS5B	0.963829	0.995892	1.38038	0.608135	1.33045	0.963829	0.991431	1.31826	0.679204	1.27057	1.44544	0.099631	1.23595	1.1695	2.39883	1.39316	0.127527	1.22462	1.13763	2.24905	0.981748	0.962794	1.40605	0.660693	1.38038	0.972747	0.965928	1.39316	0.636796	1.35519	0.887156	0.762203	1.34276	0.487529	1.19124
488	24.38	24.88	24.92	16.64	12.58	sp|P08575|PTPRC_HUMAN	Receptor-type tyrosine-protein phosphatase C OS=Homo sapiens GN=PTPRC PE=1 SV=2	HUMAN	15	P08575	GN=PTPRC	1.58489	0.0771085	1.34276	1.18032	2.39883	1.61436	0.0689509	1.40605	1.14815	2.48886	0.440555	0.0533008	1.92309	0.119124	0.847227	0.436516	0.0623389	1.95884	0.224905	0.855067	0.887156	0.981915	1.43219	0.586138	1.27057	0.510505	0.2154	1.90546	0.283139	0.972747	0.505825	0.246141	1.87068	0.277971	0.946237
489	24.37	25.65	32.13	23.45	16.74	sp|O60716|CTND1_HUMAN	Catenin delta-1 OS=Homo sapiens GN=CTNND1 PE=1 SV=1	HUMAN	18	O60716	GN=CTNND1	0.954993	0.877358	1.24738	0.751623	1.19124	0.887156	0.668916	1.28233	0.636796	1.13763	0.501187	0.00799843	1.48594	0.180302	0.744732	0.666807	0.116513	1.36773	0.363078	0.912011	0.570164	0.0261453	1.35519	0.340408	0.772681	0.448745	0.0195124	1.7378	0.158489	0.77983	1.07647	0.401013	1.31826	0.816582	1.33045
490	24.34	35.93	83.87	68.55	52.82	sp|P67936|TPM4_HUMAN	Tropomyosin alpha-4 chain OS=Homo sapiens GN=TPM4 PE=1 SV=3	HUMAN	22	P67936	GN=TPM4	0.608135	0.102637	1.33045	0.226986	0.809096	0.608135	0.107416	1.31826	0.291072	0.801678	1.45881	0.234019	1.27057	1.14815	2.22844	1.39316	0.230812	1.23595	1.1272	2.18776	0.636796	0.194552	1.40605	0.288403	0.895365	0.529663	0.0708906	1.51356	0.178649	0.801678	1.19124	0.516261	1.18032	1.00925	1.70608
491	24.3	25.56	31.74	16.84	11.98	sp|Q9H2G2|SLK_HUMAN	STE20-like serine/threonine-protein kinase OS=Homo sapiens GN=SLK PE=1 SV=1	HUMAN	15	Q9H2G2	GN=SLK	0.83946	0.460873	1.19124	0.597035	1	0.77983	0.408478	1.22462	0.448745	0.954993	1.1695	0.428222	1.20226	0.972747	1.5417	1.10662	0.63803	1.15878	0.954993	1.39316	1.11686	0.688608	1.18032	0.946237	1.41906	1.00925	0.973759	1.23595	0.816582	1.20226	1.07647	0.720054	1.15878	0.928966	1.31826
492	24.25	26.6	37.22	27.59	25.74	sp|Q13425|SNTB2_HUMAN	Beta-2-syntrophin OS=Homo sapiens GN=SNTB2 PE=1 SV=1	HUMAN	17	Q13425	GN=SNTB2	0.608135	0.344241	1.72187	0.125893	1.04713	0.416869	0.214145	2.07014	0.0636796	0.862979	3.04789	0.000403827	1.7378	1.75388	9.54993	3.0761	0.0006107	1.59956	1.92309	10.7647	3.19154	0.000433023	1.65959	1.92309	10.9648	2.99226	0.00101239	1.58489	1.88799	10.7647	0.990832	0.814342	1.65959	0.474242	1.64437
493	24.21	41.49	54.27	42.83	34.81	sp|P15311|EZRI_HUMAN	Ezrin OS=Homo sapiens GN=EZR PE=1 SV=4	HUMAN	32	P15311	GN=EZR	0.334195	0.000129189	1.33045	0.180302	0.444631	0.210863	4.83252e-05	1.55597	0.0870964	0.328095	0.11695	0.177211	1.77011	0.0405509	0.207014	0.159956	0.000144113	1.67494	0.0346737	0.267917	0.283139	0.000142159	1.38038	0.114815	0.390841	0.30761	0.000102087	1.43219	0.123595	0.440555	0.937562	0.991317	1.09648	0.847227	1.02802
494	24.16	30.11	23.59	13.93	10.15	sp|Q16363|LAMA4_HUMAN	Laminin subunit alpha-4 OS=Homo sapiens GN=LAMA4 PE=1 SV=4	HUMAN	20	Q16363	GN=LAMA4	0.233346	0.0799209	2.03236	0.0597035	0.474242	0.283139	0.2537	1.8197	0.15417	0.515229	1.04713	0.409811	1.41906	0.737904	1.70608	0.597035	0.742549	1.41906	0.444631	0.847227	3.76704	0.000406182	1.57036	2.39883	7.11213	2.03236	0.00502627	1.40605	1.44544	3.46737	0.772681	0.694547	1.33045	0.57544	1.02802
495	24.08	24.19	95.36	91.39	91.39	sp|P60660|MYL6_HUMAN	Myosin light polypeptide 6 OS=Homo sapiens GN=MYL6 PE=1 SV=2	HUMAN	25	P60660	GN=MYL6	0.496592	0.310732	1.77011	0.18197	0.879023	0.394457	0.216615	1.99526	0.119124	0.787046	1.04713	0.948556	1.41906	0.737904	1.83654	0.831764	0.721615	1.40605	0.586138	1.1695	2.65461	0.0416016	1.67494	1.58489	7.31139	2.67917	0.048172	1.57036	1.70608	8.09096	0.981748	0.925361	1.2942	0.672977	1.27057
496	24.04	24.13	88.89	86.55	78.36	sp|P19105|ML12A_HUMAN	Myosin regulatory light chain 12A OS=Homo sapiens GN=MYL12A PE=1 SV=2	HUMAN	17	P19105	GN=MYL12A	0.613762	0.795962	1.35519	0.366438	0.831764	0.691831	0.838534	1.27057	0.428549	0.879023	0.691831	0.740605	1.33045	0.380189	0.92045	0.887156	0.880902	1.22462	0.691831	1.08643	0.912011	0.883446	1.22462	0.717794	1.11686	0.801678	0.813338	1.21339	0.586138	0.972747	0.698232	0.801456	1.23595	0.37325	0.862979
497	24.01	25.24	52.38	44.13	41.27	sp|P05198|IF2A_HUMAN	Eukaryotic translation initiation factor 2 subunit 1 OS=Homo sapiens GN=EIF2S1 PE=1 SV=3	HUMAN	15	P05198	GN=EIF2S1	1.28233	0.283161	1.18032	1.08643	1.61436	1.33045	0.263439	1.15878	1.14815	1.65959	0.831764	0.480044	1.20226	0.613762	1	0.794328	0.513636	1.19124	0.591562	0.946237	0.672977	0.161734	1.23595	0.469894	0.831764	0.679204	0.319519	1.2942	0.380189	0.879023	0.981748	0.962006	1.10662	0.870964	1.08643
498	23.98	27.76	63.55	50.25	43.6	sp|P62195|PRS8_HUMAN	26S protease regulatory subunit 8 OS=Homo sapiens GN=PSMC5 PE=1 SV=1	HUMAN	16	P62195	GN=PSMC5	1.01859	0.792779	1.0666	0.954993	1.08643	1	0.875329	1.05682	0.946237	1.05682	1.00925	0.69492	1.05682	0.954993	1.0666	1	0.928458	1.05682	0.946237	1.05682	1	0.922219	1.05682	0.946237	1.05682	0.954993	0.457419	1.0666	0.895365	1.01859	1.02802	0.715303	1.05682	0.972747	1.08643
499	23.93	24.88	34.08	24.93	16.71	sp|O14980|XPO1_HUMAN	Exportin-1 OS=Homo sapiens GN=XPO1 PE=1 SV=1	HUMAN	17	O14980	GN=XPO1	1.52757	0.027605	1.27057	1.20226	2.26986	1.64437	0.0439377	1.30617	1.25893	2.58226	1.14815	0.837636	1.20226	0.954993	1.48594	1.15878	0.382463	1.1695	0.990832	1.52757	0.895365	0.674543	1.21339	0.679204	1.08643	0.824138	0.331888	1.19124	0.570164	0.981748	0.92045	0.992687	1.1695	0.630957	1.07647
500	23.93	24.06	57.18	42.82	36.9	sp|P17980|PRS6A_HUMAN	26S protease regulatory subunit 6A OS=Homo sapiens GN=PSMC3 PE=1 SV=3	HUMAN	13	P17980	GN=PSMC3	0.711214	0.374924	1.33045	0.343558	0.946237	0.751623	0.583525	1.2942	0.416869	0.972747	1.07647	0.676848	1.21339	0.887156	1.35519	1.05682	0.937565	1.20226	0.879023	1.33045	0.870964	0.602254	1.31826	0.534564	1.14815	0.586138	0.148618	1.59956	0.30761	0.937562	1.14815	0.411773	1.14815	1	1.41906
501	23.88	24.07	57.08	39	32.46	sp|Q02790|FKBP4_HUMAN	Peptidyl-prolyl cis-trans isomerase FKBP4 OS=Homo sapiens GN=FKBP4 PE=1 SV=3	HUMAN	16	Q02790	GN=FKBP4	2.33346	0.00259792	1.5417	1.51356	6.54636	2.37684	0.00198367	1.55597	1.52757	6.48634	1.14815	0.430683	1.27057	0.903649	1.51356	1.23595	0.578528	1.30617	0.946237	1.78649	1.49968	0.144253	1.38038	1.08643	3.56451	1.14815	0.782464	1.30617	0.879023	2.05116	1.25893	0.504883	1.24738	1.00925	2.05116
502	23.87	24.6	49.89	40.73	32.95	sp|P26641|EF1G_HUMAN	Elongation factor 1-gamma OS=Homo sapiens GN=EEF1G PE=1 SV=3	HUMAN	16	P26641	GN=EEF1G	1.38038	0.0471166	1.31826	1.04713	2.12814	1.61436	0.020547	1.40605	1.14815	2.55859	0.660693	0.233442	1.45881	0.331131	0.963829	0.946237	0.87296	1.28233	0.744732	1.21339	0.691831	0.466103	1.43219	0.483059	0.990832	0.691831	0.695142	1.47231	0.457088	1.01859	1.02802	0.920308	1.23595	0.831764	1.38038
503	23.87	23.94	74.15	69.76	69.76	sp|P04792|HSPB1_HUMAN	Heat shock protein beta-1 OS=Homo sapiens GN=HSPB1 PE=1 SV=2	HUMAN	29	P04792	GN=HSPB1	1.34276	0.946046	1.34276	1	1.78649	1.18032	0.651796	1.31826	0.895365	1.64437	0.946237	0.67898	1.2942	0.698232	1.22462	0.691831	0.525599	1.33045	0.534564	0.92045	3.16228	0.0115878	1.87068	1.69044	6.0256	4.01791	0.0023666	1.99526	2.01372	7.72681	0.855067	0.799946	1.27057	0.660693	1.08643
504	23.85	24.13	47.57	36.28	26.99	sp|Q13418|ILK_HUMAN	Integrin-linked protein kinase OS=Homo sapiens GN=ILK PE=1 SV=2	HUMAN	16	Q13418	GN=ILK	0.346737	0.011443	1.83654	0.0210863	0.636796	0.263027	0.00635886	2.29087	0.0155597	0.60256	1.83654	0.0179639	1.35519	1.35519	3.10456	1.77011	0.0103575	1.31826	1.34276	3.01995	2.83139	9.85669e-05	1.38038	2.05116	6.0256	2.22844	0.00518031	1.41906	1.57036	4.01791	1.13763	0.483095	1.13763	1	1.51356
505	23.82	25.05	49.91	43.5	30.32	sp|P40227|TCPZ_HUMAN	T-complex protein 1 subunit zeta OS=Homo sapiens GN=CCT6A PE=1 SV=3	HUMAN	19	P40227	GN=CCT6A	1.03753	0.805906	1.24738	0.831764	1.28233	1	0.925066	1.23595	0.809096	1.22462	0.870964	0.800714	1.25893	0.642688	1.09648	0.912011	0.974824	1.22462	0.724436	1.11686	1.1272	0.610816	1.22462	0.92045	1.45881	0.691831	0.331166	1.40605	0.334195	0.972747	1.15878	0.55481	1.18032	0.981748	1.55597
506	23.8	29.57	28.85	17.81	13.11	sp|Q15424|SAFB1_HUMAN	Scaffold attachment factor B1 OS=Homo sapiens GN=SAFB PE=1 SV=4	HUMAN	15	Q15424	GN=SAFB	1.33045	0.16981	1.22462	1.08643	2.14783	1.13763	0.574978	1.19124	0.954993	1.59956	0.887156	0.750823	1.25893	0.554626	1.11686	1.01859	0.797587	1.28233	0.794328	1.33045	0.737904	0.291505	1.47231	0.148594	1.08643	0.751623	0.346653	1.39316	0.177011	1.04713	0.946237	0.947389	1.21339	0.608135	1.14815
507	23.78	24.11	68.46	53.69	50.34	sp|P12236|ADT3_HUMAN	ADP/ATP translocase 3 OS=Homo sapiens GN=SLC25A6 PE=1 SV=4	HUMAN	18	P12236	GN=SLC25A6	1.18032	0.545078	1.24738	0.946237	1.49968	1.23595	0.423451	1.19124	1.03753	1.49968	0.912011	0.880687	1.25893	0.711214	1.14815	1.05682	0.699385	1.2942	0.816582	1.38038	1.1695	0.518687	1.20226	0.972747	1.41906	1.07647	0.70722	1.19124	0.903649	1.27057	1.04713	0.778818	1.18032	0.887156	1.24738
508	23.72	27.38	21.87	13.33	9.249	sp|O15031|PLXB2_HUMAN	Plexin-B2 OS=Homo sapiens GN=PLXNB2 PE=1 SV=3	HUMAN	17	O15031	GN=PLXNB2	0.691831	0.143364	1.49968	0.212814	1.03753	0.625173	0.132798	1.51356	0.185353	0.946237	1.7378	0.0406157	1.34276	1.2942	3.53183	1.67494	0.040472	1.33045	1.25893	3.40408	1.30617	0.446376	1.38038	0.946237	1.95884	1.07647	0.831352	1.34276	0.801678	1.47231	1.05682	0.89482	1.28233	0.824138	1.49968
509	23.67	23.69	73.83	71.14	65.1	sp|P0DP25|CALM3_HUMAN	Calmodulin-3 OS=Homo sapiens GN=CALM3 PE=1 SV=1	HUMAN	19	P0DP25	GN=CALM3	0.630957	0.456205	1.39316	0.161436	0.879023	0.660693	0.339613	1.34276	0.231206	0.887156	1.2942	0.972393	1.25893	1.02802	1.70608	1.2942	0.29421	1.27057	1.01859	1.7378	1.38038	0.504886	1.25893	1.09648	2.07014	0.855067	0.653816	1.23595	0.570164	1.05682	1.01859	0.929988	1.55597	0.654636	1.2942
510	23.62	30.79	35.72	24.3	19.31	sp|Q15020|SART3_HUMAN	Squamous cell carcinoma antigen recognized by T-cells 3 OS=Homo sapiens GN=SART3 PE=1 SV=1	HUMAN	19	Q15020	GN=SART3	1.05682	0.32177	1.23595	0.855067	1.30617	1.05682	0.415138	1.23595	0.855067	1.31826	1.27057	0.0334816	1.24738	1.01859	1.59956	1.30617	0.0219003	1.21339	1.07647	1.58489	0.981748	0.494748	1.31826	0.744732	1.2942	1.02802	0.245242	1.28233	0.801678	1.31826	1.00925	0.722474	1.18032	0.855067	1.19124
511	23.62	23.85	37.98	29.7	25.86	sp|P04217|A1BG_HUMAN	Alpha-1B-glycoprotein OS=Homo sapiens GN=A1BG PE=1 SV=4	HUMAN	13	P04217	GN=A1BG	0.544503	0.0393328	1.31826	0.083946	0.717794	0.452898	0.0148208	1.45881	0.0383707	0.660693	1.04713	0.966281	1.21339	0.862979	1.27057	1.01859	0.772913	1.18032	0.862979	1.22462	1.25893	0.548479	1.1695	1.07647	1.69044	1.11686	0.512512	1.15878	0.963829	1.38038	1.02802	0.950905	1.13763	0.903649	1.21339
512	23.61	23.98	31.73	20.23	15.04	sp|O95479|G6PE_HUMAN	GDH/6PGL endoplasmic bifunctional protein OS=Homo sapiens GN=H6PD PE=1 SV=2	HUMAN	12	O95479	GN=H6PD	0.879023	0.917501	1.22462	0.448745	1.07647	0.751623	0.745969	1.27057	0.195884	0.954993	2.18776	0.000530879	1.33045	1.64437	7.44732	2.22844	0.000261981	1.35519	1.64437	7.24436	1.14815	0.356477	1.20226	0.954993	1.77011	1.02802	0.351907	1.25893	0.816582	1.28233	0.963829	0.972784	1.24738	0.648634	1.20226
513	23.59	25.01	63.86	53.33	48.77	sp|O94760|DDAH1_HUMAN	N(G),N(G)-dimethylarginine dimethylaminohydrolase 1 OS=Homo sapiens GN=DDAH1 PE=1 SV=3	HUMAN	14	O94760	GN=DDAH1	0.636796	0.0194519	1.39316	0.246604	0.887156	0.554626	0.00579295	1.40605	0.149968	0.77983	0.765597	0.291162	1.30617	0.501187	1	0.870964	0.223124	1.21339	0.685488	1.05682	1.33045	0.124916	1.20226	1.10662	2.03236	1.1695	0.449333	1.15878	1.00925	1.55597	1.11686	0.633618	1.13763	0.981748	1.58489
514	23.58	24.23	38.62	29.68	26.22	sp|P42166|LAP2A_HUMAN	Lamina-associated polypeptide 2, isoform alpha OS=Homo sapiens GN=TMPO PE=1 SV=2	HUMAN	16	P42166	GN=TMPO	2.80543	0.0224996	1.85353	1.51356	9.81748	2.85759	0.0135793	1.85353	1.5417	10.3753	1.92309	0.136581	1.87068	1.02802	5.64937	1.90546	0.139181	1.88799	1.00925	5.54626	1.08643	0.789807	1.88799	0.57544	2.05116	1.25893	0.644334	1.8197	0.691831	2.42103	1.39316	0.523393	1.67494	0.831764	3.49945
515	23.58	23.65	36.49	28.62	25.76	sp|Q9UHX1|PUF60_HUMAN	Poly(U)-binding-splicing factor PUF60 OS=Homo sapiens GN=PUF60 PE=1 SV=1	HUMAN	12	Q9UHX1	GN=PUF60	1.49968	0.0436094	1.24738	1.20226	2.39883	1.48594	0.0346413	1.30617	1.13763	2.22844	1	0.721332	1.23595	0.809096	1.30617	1.03753	0.949301	1.21339	0.855067	1.31826	0.895365	0.575185	1.25893	0.691831	1.1272	0.679204	0.175235	1.34276	0.283139	0.912011	1.07647	0.720503	1.1695	0.92045	1.51356
516	23.55	25.39	37.22	23.71	19.04	sp|P55884|EIF3B_HUMAN	Eukaryotic translation initiation factor 3 subunit B OS=Homo sapiens GN=EIF3B PE=1 SV=3	HUMAN	16	P55884	GN=EIF3B	1.1272	0.234147	1.1695	0.963829	1.45881	1.15878	0.186352	1.1272	1.02802	1.47231	1.23595	0.0821277	1.1695	1.05682	1.67494	1.10662	0.643511	1.1695	0.946237	1.38038	0.928966	0.527963	1.20226	0.724436	1.11686	0.787046	0.270158	1.23595	0.325087	0.972747	0.937562	0.759519	1.14815	0.685488	1.07647
517	23.55	23.91	59.31	54.26	44.95	sp|P35237|SPB6_HUMAN	Serpin B6 OS=Homo sapiens GN=SERPINB6 PE=1 SV=3	HUMAN	14	P35237	GN=SERPINB6	0.487529	0.00944712	1.43219	0.0444631	0.698232	0.452898	0.00958854	1.47231	0.0390841	0.666807	1.94089	0.0077223	1.22462	1.58489	2.93765	1.72187	0.0189224	1.20226	1.43219	2.48886	1.40605	0.119656	1.15878	1.21339	1.94089	1.35519	0.278032	1.1695	1.15878	1.85353	1.04713	0.70877	1.23595	0.847227	1.20226
518	23.51	26	36.41	28.13	22.15	sp|O00429|DNM1L_HUMAN	Dynamin-1-like protein OS=Homo sapiens GN=DNM1L PE=1 SV=2	HUMAN	15	O00429	GN=DNM1L	1.47231	0.222469	1.48594	0.990832	2.51189	1.0666	0.793399	1.40605	0.758578	1.55597	0.879023	0.895373	1.44544	0.444631	1.27057	0.824138	0.581363	1.44544	0.524807	1.19124	1.22462	0.453453	1.44544	0.847227	1.85353	1.07647	0.8756	1.40605	0.765597	1.57036	0.895365	0.737494	1.41906	0.369828	1.27057
519	23.48	23.8	32.08	23.23	14.71	sp|P49736|MCM2_HUMAN	DNA replication licensing factor MCM2 OS=Homo sapiens GN=MCM2 PE=1 SV=4	HUMAN	11	P49736	GN=MCM2	5.05825	8.5088e-07	1.80302	2.80543	14.9968	5.29663	2.28705e-06	1.78649	2.96483	15.2757	1	0.322602	1.43219	0.698232	1.41906	1.45881	0.0958248	1.39316	1.04713	2.1677	1.5417	0.179679	1.40605	1.09648	2.39883	2.39883	0.00553328	1.59956	1.49968	5.44503	0.937562	0.462648	1.38038	0.672977	1.2942
520	23.47	25.71	72.36	65.83	61.81	sp|P37802|TAGL2_HUMAN	Transgelin-2 OS=Homo sapiens GN=TAGLN2 PE=1 SV=3	HUMAN	30	P37802	GN=TAGLN2	0.580764	0.0432003	1.33045	0.349945	0.772681	0.619441	0.0524108	1.28233	0.383707	0.794328	0.440555	0.00212107	1.51356	0.151356	0.666807	0.346737	0.00102955	1.72187	0.0847227	0.597035	0.685488	0.0413223	1.22462	0.49204	0.83946	0.534564	0.029397	1.40605	0.265461	0.751623	1.00925	0.868842	1.20226	0.83946	1.20226
521	23.37	24.1	52.13	45.23	31.85	sp|Q16658|FSCN1_HUMAN	Fascin OS=Homo sapiens GN=FSCN1 PE=1 SV=3	HUMAN	15	Q16658	GN=FSCN1	0.444631	0.00762073	1.61436	0.0685488	0.717794	0.452898	0.0141057	1.6293	0.11272	0.737904	2.14783	0.000902935	1.35519	1.58489	3.28095	2.05116	0.00169299	1.35519	1.51356	3.34195	0.648634	0.129904	1.35519	0.356451	0.879023	0.591562	0.0511016	1.40605	0.159956	0.831764	0.831764	0.444043	1.30617	0.613762	1.08643
522	23.36	26.83	44.25	33.53	28.97	sp|Q16401|PSMD5_HUMAN	26S proteasome non-ATPase regulatory subunit 5 OS=Homo sapiens GN=PSMD5 PE=1 SV=3	HUMAN	15	Q16401	GN=PSMD5	1.1272	0.251167	1.24738	0.903649	1.70608	1.19124	0.168073	1.22462	0.972747	1.97697	1.41906	0.0714391	1.35519	1.04713	2.48886	1.5417	0.00338999	1.25893	1.22462	3.25087	1.36773	0.024269	1.23595	1.10662	2.58226	1.23595	0.335671	1.34276	0.92045	1.88799	1.01859	0.939193	1.18032	0.862979	1.36773
523	23.3	27.61	45.2	33.68	29.67	sp|Q07866|KLC1_HUMAN	Kinesin light chain 1 OS=Homo sapiens GN=KLC1 PE=1 SV=2	HUMAN	19	Q07866	GN=KLC1	1.00925	0.813487	1.18032	0.855067	1.20226	1.05682	0.594139	1.13763	0.928966	1.23595	0.895365	0.6115	1.13763	0.744732	1.01859	0.946237	0.866666	1.1272	0.809096	1.0666	1.20226	0.308047	1.10662	1.08643	1.41906	1.08643	0.540966	1.1695	0.928966	1.31826	1.08643	0.577246	1.09648	0.990832	1.21339
524	23.29	23.61	29.15	20.62	17.99	sp|P08572|CO4A2_HUMAN	Collagen alpha-2(IV) chain OS=Homo sapiens GN=COL4A2 PE=1 SV=4	HUMAN	43	P08572	GN=COL4A2	0.698232	0.178417	1.23595	0.253513	0.862979	0.862979	0.591447	1.36773	0.515229	1.18032	1.72187	0.0388917	1.30617	1.31826	2.93765	1.80302	0.0435216	1.33045	1.35519	3.13329	2.29087	0.00756928	1.31826	1.7378	4.20727	1.94089	0.0219961	1.30617	1.48594	3.43558	0.862979	0.944883	1.27057	0.496592	1.09648
525	23.23	32.97	18.6	7.582	3.473	sp|Q5T4S7|UBR4_HUMAN	E3 ubiquitin-protein ligase UBR4 OS=Homo sapiens GN=UBR4 PE=1 SV=1	HUMAN	21	Q5T4S7	GN=UBR4	0.954993	0.54871	1.10662	0.870964	1.05682	0.954993	0.504283	1.08643	0.870964	1.03753	0.887156	0.106291	1.10662	0.787046	0.981748	0.879023	0.0862883	1.10662	0.794328	0.972747	0.903649	0.177591	1.10662	0.809096	1	0.928966	0.393054	1.1272	0.816582	1.04713	0.990832	0.850749	1.08643	0.912011	1.07647
526	23.2	23.24	40.19	35.62	29.52	sp|P04196|HRG_HUMAN	Histidine-rich glycoprotein OS=Homo sapiens GN=HRG PE=1 SV=1	HUMAN	15	P04196	GN=HRG	0.334195	0.034309	1.90546	0.0737904	0.636796	0.293765	0.0116321	1.94089	0.0413047	0.570164	1.72187	0.00475898	1.2942	1.33045	2.70396	1.57036	0.0173985	1.28233	1.22462	2.35505	1.34276	0.0468348	1.24738	1.07647	1.92309	1.34276	0.0671385	1.25893	1.0666	1.92309	0.704693	0.943108	1.38038	0.501187	0.972747
527	23.16	27.39	63.2	52.54	45.94	sp|P61160|ARP2_HUMAN	Actin-related protein 2 OS=Homo sapiens GN=ACTR2 PE=1 SV=1	HUMAN	15	P61160	GN=ACTR2	0.855067	0.827978	1.22462	0.654636	1.04713	0.92045	0.959168	1.20226	0.737904	1.10662	0.654636	0.23444	1.24738	0.398107	0.816582	0.672977	0.274395	1.23595	0.436516	0.831764	0.928966	0.960713	1.18032	0.758578	1.09648	0.92045	0.765891	1.21339	0.724436	1.11686	1.01859	0.923281	1.13763	0.895365	1.1695
528	23.14	23.26	35.56	23.29	18.69	sp|Q9H307|PININ_HUMAN	Pinin OS=Homo sapiens GN=PNN PE=1 SV=4	HUMAN	12	Q9H307	GN=PNN	1.23595	0.344355	1.21339	1.01859	2.22844	1.23595	0.348481	1.20226	1.02802	2.29087	1.11686	0.619481	1.31826	0.847227	1.69044	0.870964	0.583562	1.35519	0.559758	1.18032	0.711214	0.153537	1.33045	0.275423	0.946237	0.711214	0.122941	1.40605	0.258226	1	1.21339	0.361457	1.18032	1.02802	2.12814
529	23.11	25.22	72.69	63.05	58.63	sp|Q06323|PSME1_HUMAN	Proteasome activator complex subunit 1 OS=Homo sapiens GN=PSME1 PE=1 SV=1	HUMAN	21	Q06323	GN=PSME1	3.49945	0.00103057	1.49968	2.33346	7.24436	3.10456	0.0320287	1.49968	2.07014	6.54636	0.420727	0.700982	1.49968	0.0855067	0.630957	1.08643	0.549129	1.38038	0.787046	1.40605	1.31826	0.0577944	1.28233	1.02802	1.69044	1.1272	0.151098	1.44544	0.77983	1.44544	0.758578	0.752069	1.48594	0.564937	1.1272
530	23.05	23.7	27.22	19.61	12.29	sp|Q12882|DPYD_HUMAN	Dihydropyrimidine dehydrogenase [NADP(+)] OS=Homo sapiens GN=DPYD PE=1 SV=2	HUMAN	12	Q12882	GN=DPYD	0.92045	0.659163	1.20226	0.751623	1.10662	0.928966	0.86725	1.22462	0.758578	1.13763	2.05116	0.000113175	1.25893	1.6293	2.77971	2.07014	0.000113403	1.22462	1.69044	2.67917	1.2942	0.0857137	1.19124	1.08643	1.59956	1.36773	0.0530845	1.1695	1.1695	1.67494	0.903649	0.895022	1.20226	0.666807	1.08643
531	23.01	27.19	52.69	44.03	37.24	sp|P24752|THIL_HUMAN	Acetyl-CoA acetyltransferase, mitochondrial OS=Homo sapiens GN=ACAT1 PE=1 SV=1	HUMAN	20	P24752	GN=ACAT1	0.824138	0.155764	1.25893	0.636796	1.03753	0.946237	0.418038	1.47231	0.751623	1.39316	2.03236	0.014671	1.48594	1.36773	4.61318	1.95884	0.00931833	1.43219	1.36773	4.52898	1.8197	0.0176684	1.43219	1.27057	4.05509	1.65959	0.0276131	1.39316	1.19124	3.49945	1.15878	0.354136	1.22462	0.946237	1.7378
532	23	24.26	73.56	68.58	63.6	sp|P00915|CAH1_HUMAN	Carbonic anhydrase 1 OS=Homo sapiens GN=CA1 PE=1 SV=2	HUMAN	49	P00915	GN=CA1	4.57088	0.029926	2.1677	2.10863	23.1206	4.52898	0.050237	2.12814	2.12814	22.08	5.49541	0.00177931	2.24905	2.44343	24.4343	5.54626	0.0032808	2.22844	2.48886	25.1189	11.3763	0.000325354	2.48886	4.57088	38.3707	10	2.16815e-05	2.48886	4.01791	37.6704	0.92045	0.706284	1.25893	0.772681	1.15878
533	22.98	24.28	55.13	42.56	34.36	sp|Q6NZI2|PTRF_HUMAN	Polymerase I and transcript release factor OS=Homo sapiens GN=PTRF PE=1 SV=1	HUMAN	19	Q6NZI2	GN=PTRF	0.231206	0.0840429	2.07014	0.0337287	0.47863	0.130617	0.0144036	2.99226	0.0242103	0.390841	4.83059	5.26459e-07	1.55597	3.10456	14.1906	3.94457	1.11457e-06	1.52757	2.58226	11.695	4.69894	3.1264e-07	1.52757	3.0761	13.9316	4.32514	9.85489e-07	1.52757	2.83139	13.0617	0.879023	0.994053	1.27057	0.515229	1.11686
534	22.96	25.25	29.63	15.84	8.767	sp|Q9Y5S2|MRCKB_HUMAN	Serine/threonine-protein kinase MRCK beta OS=Homo sapiens GN=CDC42BPB PE=1 SV=2	HUMAN	16	Q9Y5S2	GN=CDC42BPB	0.963829	0.803129	1.07647	0.895365	1.03753	0.963829	0.802707	1.09648	0.879023	1.05682	1.01859	0.498533	1.08643	0.937562	1.10662	1.05682	0.38539	1.0666	0.990832	1.1272	1.00925	0.686273	1.07647	0.937562	1.08643	1.05682	0.41805	1.09648	0.963829	1.15878	1	0.672164	1.0666	0.937562	1.0666
535	22.95	26.25	26.14	14.11	9.38	sp|Q13464|ROCK1_HUMAN	Rho-associated protein kinase 1 OS=Homo sapiens GN=ROCK1 PE=1 SV=1	HUMAN	15	Q13464	GN=ROCK1	0.847227	0.560364	1.28233	0.544503	1.08643	0.717794	0.281292	1.30617	0.353183	0.937562	1.1695	0.515015	1.14815	1.01859	1.47231	1.23595	0.359253	1.18032	1.04713	1.64437	1.5417	0.105868	1.21339	1.27057	2.0893	1.5417	0.0582824	1.27057	1.21339	2.31206	0.870964	0.551519	1.1695	0.660693	1.01859
536	22.91	24.65	66.88	56.78	53.31	sp|P63244|RACK1_HUMAN	Receptor of activated protein C kinase 1 OS=Homo sapiens GN=RACK1 PE=1 SV=3	HUMAN	24	P63244	GN=RACK1	1.27057	0.89354	1.31826	0.963829	2.12814	1.35519	0.977378	1.33045	1.01859	2.31206	0.937562	0.614795	1.30617	0.691831	1.22462	1	0.614851	1.25893	0.794328	1.30617	0.636796	0.0385696	1.34276	0.275423	0.855067	0.744732	0.134298	1.35519	0.405509	1.00925	1.11686	0.866943	1.23595	0.903649	1.6293
537	22.89	23.15	37.96	21.86	15.84	sp|P17480|UBF1_HUMAN	Nucleolar transcription factor 1 OS=Homo sapiens GN=UBTF PE=1 SV=1	HUMAN	12	P17480	GN=UBTF	1.31826	0.076518	1.27057	1.03753	1.92309	1.48594	0.00471503	1.28233	1.15878	2.39883	1.18032	0.345029	1.24738	0.946237	1.64437	1.27057	0.0547734	1.22462	1.03753	1.83654	0.758578	0.180986	1.34276	0.436516	1.01859	0.591562	0.0199973	1.49968	0.11272	0.887156	1.08643	0.52863	1.18032	0.92045	1.33045
538	22.85	28.67	36.4	24.81	19.39	sp|Q8N163|CCAR2_HUMAN	Cell cycle and apoptosis regulator protein 2 OS=Homo sapiens GN=CCAR2 PE=1 SV=2	HUMAN	19	Q8N163	GN=CCAR2	0.809096	0.349118	1.18032	0.60256	0.954993	0.698232	0.0741625	1.20226	0.405509	0.83946	1.03753	0.703182	1.1695	0.887156	1.25893	0.946237	0.878971	1.1695	0.787046	1.10662	0.758578	0.206996	1.18032	0.524807	0.895365	0.648634	0.0882635	1.28233	0.260615	0.831764	1.01859	0.778232	1.19124	0.855067	1.13763
539	22.81	26.71	58.15	49.18	33.15	sp|P21810|PGS1_HUMAN	Biglycan OS=Homo sapiens GN=BGN PE=1 SV=2	HUMAN	17	P21810	GN=BGN	0.691831	0.300944	1.41906	0.30479	0.981748	0.428549	0.0850951	1.83654	0.11695	0.787046	0.981748	0.883514	1.39316	0.698232	1.36773	1.08643	0.823358	1.34276	0.809096	1.55597	1.5417	0.16392	1.44544	1.0666	2.51189	1.45881	0.397925	1.44544	1.00925	2.208	0.801678	0.839664	1.25893	0.416869	1.00925
540	22.79	28.71	47.81	40.13	36.62	sp|Q9Y265|RUVB1_HUMAN	RuvB-like 1 OS=Homo sapiens GN=RUVBL1 PE=1 SV=1	HUMAN	19	Q9Y265	GN=RUVBL1	1.13763	0.627296	1.19124	0.954993	1.41906	1.13763	0.739193	1.18032	0.963829	1.39316	0.515229	0.0293864	1.34276	0.167494	0.691831	0.487529	0.0278557	1.41906	0.122462	0.691831	0.954993	0.741187	1.1695	0.787046	1.11686	0.744732	0.348991	1.20226	0.519996	0.895365	1.08643	0.556955	1.20226	0.903649	1.28233
541	22.78	29.7	61.3	52.63	43.03	sp|P12429|ANXA3_HUMAN	Annexin A3 OS=Homo sapiens GN=ANXA3 PE=1 SV=3	HUMAN	16	P12429	GN=ANXA3	0.30479	0.00016474	1.64437	0.172187	0.501187	0.246604	0.000515244	1.8197	0.127057	0.448745	0.10666	1.03629e-05	2.93765	0.0180302	0.313329	0.128233	2.5796e-05	2.51189	0.0190546	0.322107	0.346737	0.000461728	1.48594	0.172187	0.515229	0.205116	4.66916e-05	1.94089	0.0387258	0.398107	0.963829	0.889248	1.08643	0.895365	1.04713
542	22.78	24.47	23.6	15.01	11.08	sp|Q15477|SKIV2_HUMAN	Helicase SKI2W OS=Homo sapiens GN=SKIV2L PE=1 SV=3	HUMAN	14	Q15477	GN=SKIV2L	1.01859	0.599746	1.10662	0.92045	1.1272	0.972747	0.952439	1.09648	0.887156	1.0666	0.946237	0.585888	1.09648	0.862979	1.03753	0.954993	0.764199	1.09648	0.862979	1.04713	0.990832	0.863971	1.08643	0.912011	1.07647	0.990832	0.823337	1.10662	0.895365	1.09648	1.01859	0.673723	1.07647	0.946237	1.09648
543	22.69	24.92	44.85	37.08	32.49	sp|P04844|RPN2_HUMAN	Dolichyl-diphosphooligosaccharide--protein glycosyltransferase subunit 2 OS=Homo sapiens GN=RPN2 PE=1 SV=3	HUMAN	23	P04844	GN=RPN2	1.09648	0.63847	1.14815	0.954993	1.31826	1.1272	0.403262	1.15878	0.972747	1.38038	1.40605	0.0346708	1.19124	1.18032	1.87068	1.33045	0.104645	1.19124	1.11686	1.75388	1.08643	0.502579	1.18032	0.92045	1.34276	0.895365	0.320185	1.27057	0.660693	1.13763	0.972747	0.565133	1.30617	0.717794	1.27057
544	22.65	24.83	22.47	15.89	11.37	sp|P20908|CO5A1_HUMAN	Collagen alpha-1(V) chain OS=Homo sapiens GN=COL5A1 PE=1 SV=3	HUMAN	46	P20908	GN=COL5A1	0.870964	0.761997	1.43219	0.544503	1.24738	0.737904	0.894769	1.49968	0.275423	1.10662	1.31826	0.252648	1.34276	0.981748	2.26986	1.30617	0.241482	1.34276	0.972747	2.208	1.02802	0.588485	1.40605	0.731139	1.48594	0.625173	0.536745	1.58489	0.2208	0.990832	0.954993	0.972764	1.1695	0.630957	1.11686
545	22.64	27.03	86.67	86.67	69.7	sp|P62937|PPIA_HUMAN	Peptidyl-prolyl cis-trans isomerase A OS=Homo sapiens GN=PPIA PE=1 SV=2	HUMAN	36	P62937	GN=PPIA	0.711214	0.226889	1.30617	0.394457	0.928966	0.809096	0.0646415	1.23595	0.586138	1	1.15878	0.494298	1.25893	0.92045	1.61436	1.22462	0.541378	1.22462	1	1.77011	0.981748	0.466633	1.25893	0.787046	1.23595	0.870964	0.381907	1.24738	0.648634	1.08643	0.630957	0.466794	1.44544	0.272898	0.912011
546	22.64	25.43	44.17	34.8	29.06	sp|Q8WXF1|PSPC1_HUMAN	Paraspeckle component 1 OS=Homo sapiens GN=PSPC1 PE=1 SV=1	HUMAN	13	Q8WXF1	GN=PSPC1	0.737904	0.0682525	1.27057	0.549541	0.937562	0.679204	0.0425364	1.30617	0.444631	0.887156	0.855067	0.325497	1.21339	0.679204	1.03753	0.731139	0.116233	1.19124	0.515229	0.870964	0.672977	0.050039	1.27057	0.469894	0.855067	0.570164	0.0283754	1.49968	0.248886	0.855067	1.09648	0.318453	1.19124	0.92045	1.35519
547	22.58	25.52	43.63	35.34	29.18	sp|Q06210|GFPT1_HUMAN	Glutamine--fructose-6-phosphate aminotransferase [isomerizing] 1 OS=Homo sapiens GN=GFPT1 PE=1 SV=3	HUMAN	20	Q06210	GN=GFPT1	1.08643	0.531355	1.1695	0.928966	1.31826	1.11686	0.37265	1.22462	0.912011	1.41906	0.337287	0.000582398	1.7378	0.0353183	0.586138	0.420727	0.0067807	1.61436	0.0990832	0.679204	0.654636	0.0651239	1.40605	0.337287	0.92045	0.465586	0.00838122	1.7378	0.164437	0.809096	0.855067	0.28489	1.21339	0.559758	1.03753
548	22.54	25.7	30.49	18.2	16.04	sp|Q9P2B2|FPRP_HUMAN	Prostaglandin F2 receptor negative regulator OS=Homo sapiens GN=PTGFRN PE=1 SV=2	HUMAN	16	Q9P2B2	GN=PTGFRN	0.501187	0.0571278	1.65959	0.0765597	0.831764	0.570164	0.0990606	1.55597	0.0469894	0.887156	2.35505	0.00115864	1.43219	1.64437	8.09096	2.33346	0.00104249	1.41906	1.64437	7.94328	2.75423	0.000118921	1.48594	1.85353	9.72747	2.77971	9.65371e-05	1.45881	1.90546	10.1859	1.01859	0.927515	1.31826	0.772681	1.35519
549	22.49	23.58	32.36	22.3	13.09	sp|Q9Y2W1|TR150_HUMAN	Thyroid hormone receptor-associated protein 3 OS=Homo sapiens GN=THRAP3 PE=1 SV=2	HUMAN	11	Q9Y2W1	GN=THRAP3	1.49968	0.270389	1.39316	1.07647	2.77971	1.58489	0.143361	1.40605	1.1272	3.04789	1.19124	0.677915	1.33045	0.895365	1.6293	0.855067	0.556626	1.31826	0.519996	1.1272	0.824138	0.137429	1.28233	0.469894	1.05682	0.809096	0.28783	1.30617	0.487529	1.05682	1.28233	0.673702	1.27057	1.00925	2.22844
550	22.49	23.4	56.21	43.79	34.43	sp|O75955|FLOT1_HUMAN	Flotillin-1 OS=Homo sapiens GN=FLOT1 PE=1 SV=3	HUMAN	13	O75955	GN=FLOT1	0.49204	0.00184651	1.45881	0.195884	0.717794	0.501187	0.0145265	1.49968	0.161436	0.751623	1.13763	0.268535	1.18032	0.963829	1.48594	1.04713	0.624285	1.15878	0.903649	1.33045	0.862979	0.301466	1.18032	0.679204	1.01859	0.855067	0.600528	1.20226	0.679204	1.02802	1.11686	0.483354	1.13763	0.981748	1.43219
551	22.47	23.77	33.9	26.96	21.42	sp|Q16881|TRXR1_HUMAN	Thioredoxin reductase 1, cytoplasmic OS=Homo sapiens GN=TXNRD1 PE=1 SV=3	HUMAN	11	Q16881	GN=TXNRD1	0.895365	0.564795	1.14815	0.744732	1.02802	0.870964	0.372177	1.1695	0.685488	1.01859	1.02802	0.831152	1.11686	0.92045	1.18032	1.05682	0.545762	1.1272	0.937562	1.21339	1.07647	0.618738	1.15878	0.928966	1.2942	0.879023	0.522636	1.15878	0.698232	1.01859	1.0666	0.567069	1.11686	0.954993	1.23595
552	22.46	22.42	29.9	20.73	14.81	sp|Q08945|SSRP1_HUMAN	FACT complex subunit SSRP1 OS=Homo sapiens GN=SSRP1 PE=1 SV=1	HUMAN	13	Q08945	GN=SSRP1	2.01372	0.00410314	1.34276	1.49968	5.39511	2.10863	0.00287722	1.36773	1.5417	5.7544	1.49968	0.0871825	1.30617	1.14815	3.22107	1.61436	0.0499379	1.33045	1.21339	3.59749	0.879023	0.811949	1.35519	0.501187	1.19124	0.751623	0.291826	1.30617	0.272898	0.981748	1.11686	0.704861	1.15878	0.963829	1.8197
553	22.45	22.64	53.99	46.32	38.65	sp|Q15717|ELAV1_HUMAN	ELAV-like protein 1 OS=Homo sapiens GN=ELAVL1 PE=1 SV=2	HUMAN	14	Q15717	GN=ELAVL1	0.981748	0.992823	1.08643	0.912011	1.0666	0.981748	0.881085	1.08643	0.903649	1.0666	1.0666	0.574326	1.08643	0.981748	1.15878	1.04713	0.564458	1.0666	0.981748	1.11686	0.954993	0.738034	1.07647	0.895365	1.02802	0.92045	0.497645	1.07647	0.855067	0.990832	1.0666	0.581362	1.07647	0.990832	1.13763
554	22.42	25.33	24.25	20.39	16.63	sp|Q9NTZ6|RBM12_HUMAN	RNA-binding protein 12 OS=Homo sapiens GN=RBM12 PE=1 SV=1	HUMAN	14	Q9NTZ6	GN=RBM12	1.08643	0.350509	1.09648	0.990832	1.20226	1.07647	0.509962	1.08643	0.990832	1.19124	1.07647	0.481416	1.13763	0.946237	1.23595	1.02802	0.802593	1.09648	0.937562	1.14815	0.928966	0.607546	1.1272	0.809096	1.04713	0.903649	0.339771	1.11686	0.801678	1.00925	1.04713	0.737893	1.07647	0.972747	1.1272
555	22.42	25.15	51.62	40.89	39.88	sp|O60701|UGDH_HUMAN	UDP-glucose 6-dehydrogenase OS=Homo sapiens GN=UGDH PE=1 SV=1	HUMAN	17	O60701	GN=UGDH	0.946237	0.744647	1.13763	0.809096	1.07647	0.990832	0.954859	1.21339	0.824138	1.20226	1.25893	0.113552	1.1272	1.11686	1.52757	1.25893	0.106698	1.1695	1.07647	1.59956	1.0666	0.685306	1.22462	0.870964	1.34276	1.00925	0.871073	1.28233	0.787046	1.2942	0.963829	0.81251	1.11686	0.83946	1.07647
556	22.4	25.54	23.93	15.57	11.15	sp|O60841|IF2P_HUMAN	Eukaryotic translation initiation factor 5B OS=Homo sapiens GN=EIF5B PE=1 SV=4	HUMAN	14	O60841	GN=EIF5B	1.36773	0.0492981	1.19124	1.14815	1.92309	1.45881	0.0216756	1.18032	1.23595	2.24905	0.642688	0.051709	1.27057	0.199526	0.816582	0.731139	0.123779	1.20226	0.390841	0.879023	0.630957	0.172744	1.36773	0.161436	0.862979	0.60256	0.159447	1.36773	0.155597	0.824138	1.05682	0.735445	1.18032	0.895365	1.21339
557	22.39	25.64	45.28	34.3	30.25	sp|O60749|SNX2_HUMAN	Sorting nexin-2 OS=Homo sapiens GN=SNX2 PE=1 SV=2	HUMAN	18	O60749	GN=SNX2	0.946237	0.698539	1.2942	0.666807	1.22462	1.01859	0.90147	1.28233	0.794328	1.31826	1.7378	0.0115098	1.34276	1.2942	2.91072	1.52757	0.0242634	1.2942	1.18032	2.24905	1.33045	0.198668	1.25893	1.05682	2.03236	0.954993	0.962988	1.28233	0.691831	1.22462	1.18032	0.228221	1.27057	0.928966	1.65959
558	22.38	23.42	30.56	18.73	11.61	sp|Q13620|CUL4B_HUMAN	Cullin-4B OS=Homo sapiens GN=CUL4B PE=1 SV=4	HUMAN	13	Q13620	GN=CUL4B	0.972747	0.816437	1.09648	0.887156	1.0666	0.946237	0.754306	1.09648	0.862979	1.03753	1.08643	0.390471	1.09648	0.990832	1.19124	1.03753	0.689482	1.09648	0.946237	1.14815	1	0.973868	1.09648	0.912011	1.09648	0.963829	0.793123	1.09648	0.879023	1.05682	1.04713	0.551444	1.09648	0.954993	1.14815
559	22.36	31.72	44.36	37.43	31.49	sp|P50995|ANX11_HUMAN	Annexin A11 OS=Homo sapiens GN=ANXA11 PE=1 SV=1	HUMAN	22	P50995	GN=ANXA11	0.824138	0.398026	1.33045	0.564937	1.09648	0.972747	0.387851	1.23595	0.772681	1.20226	0.758578	0.186222	1.30617	0.524807	0.990832	0.887156	0.207776	1.22462	0.717794	1.08643	1.19124	0.900177	1.25893	0.946237	1.57036	0.737904	0.174643	1.38038	0.505825	1.01859	1.04713	0.808874	1.20226	0.870964	1.30617
560	22.36	22.62	34.2	31.78	22.49	sp|P10155|RO60_HUMAN	60 kDa SS-A/Ro ribonucleoprotein OS=Homo sapiens GN=TROVE2 PE=1 SV=2	HUMAN	12	P10155	GN=TROVE2	0.636796	0.0506907	1.34276	0.349945	0.855067	0.660693	0.0769904	1.31826	0.37325	0.870964	1.36773	0.0596697	1.22462	1.11686	1.83654	1.28233	0.196956	1.21339	1.05682	1.67494	1.0666	0.70072	1.22462	0.870964	1.35519	0.928966	0.74102	1.27057	0.691831	1.18032	0.928966	0.636258	1.21339	0.698232	1.1272
561	22.34	22.48	37.91	30.09	25.22	sp|Q3LXA3|TKFC_HUMAN	Triokinase/FMN cyclase OS=Homo sapiens GN=TKFC PE=1 SV=2	HUMAN	12	Q3LXA3	GN=TKFC	0.954993	0.735228	1.19124	0.794328	1.13763	0.954993	0.84361	1.23595	0.765597	1.18032	0.772681	0.155278	1.21339	0.580764	0.937562	0.847227	0.533528	1.22462	0.660693	1.03753	0.963829	0.902827	1.24738	0.772681	1.20226	0.954993	0.860797	1.24738	0.758578	1.19124	1.07647	0.589823	1.20226	0.895365	1.30617
562	22.33	22.65	41.47	30.89	25.05	sp|Q9P2R7|SUCB1_HUMAN	Succinate--CoA ligase [ADP-forming] subunit beta, mitochondrial OS=Homo sapiens GN=SUCLA2 PE=1 SV=3	HUMAN	12	Q9P2R7	GN=SUCLA2	0.672977	0.125488	1.31826	0.205116	0.887156	0.619441	0.0313015	1.28233	0.151356	0.794328	0.928966	0.478207	1.28233	0.685488	1.19124	0.928966	0.642682	1.28233	0.672977	1.19124	1.13763	0.533865	1.23595	0.92045	1.5417	1.11686	0.554651	1.21339	0.92045	1.47231	1.03753	0.945693	1.1695	0.887156	1.28233
563	22.24	22.35	59.86	53.29	42.21	sp|Q15181|IPYR_HUMAN	Inorganic pyrophosphatase OS=Homo sapiens GN=PPA1 PE=1 SV=2	HUMAN	15	Q15181	GN=PPA1	1.48594	0.132749	1.22462	1.21339	1.95884	1.64437	0.0552474	1.25893	1.30617	2.22844	0.0912011	0.000294663	4.69894	0.0124738	0.428549	0.201372	0.00114122	2.48886	0.0201372	0.501187	0.49204	0.0206007	1.43219	0.246604	0.704693	0.251189	0.00220399	2.24905	0.0496592	0.564937	1.11686	0.694106	1.09648	1.01859	1.25893
564	22.23	23.28	34.01	23.55	19.4	sp|O94874|UFL1_HUMAN	E3 UFM1-protein ligase 1 OS=Homo sapiens GN=UFL1 PE=1 SV=2	HUMAN	17	O94874	GN=UFL1	0.685488	0.06607	1.31826	0.413047	0.903649	0.704693	0.169257	1.31826	0.42462	0.928966	0.887156	0.762485	1.22462	0.679204	1.08643	0.879023	0.637216	1.22462	0.679204	1.07647	0.879023	0.624352	1.31826	0.630957	1.15878	0.954993	0.526779	1.2942	0.731139	1.23595	1.00925	0.901825	1.15878	0.870964	1.18032
565	22.21	28.59	23.38	9.091	6.765	sp|Q9H2D6|TARA_HUMAN	TRIO and F-actin-binding protein OS=Homo sapiens GN=TRIOBP PE=1 SV=3	HUMAN	20	Q9H2D6	GN=TRIOBP	0.816582	0.2767	1.36773	0.505825	1.11686	0.570164	0.0315243	1.58489	0.144544	0.903649	1.87068	0.0101122	1.45881	1.28233	5.97035	1.6293	0.00926469	1.35519	1.20226	5.10505	1.80302	0.00732181	1.41906	1.27057	5.59758	1.85353	0.0093744	1.43219	1.2942	5.91562	0.816582	0.317422	1.25893	0.316228	1.02802
566	22.2	28.1	75.35	67.87	56.23	sp|Q15019|SEPT2_HUMAN	Septin-2 OS=Homo sapiens GN=SEPT2 PE=1 SV=1	HUMAN	29	Q15019	GN=SEPT2	0.554626	0.00515511	1.30617	0.337287	0.724436	0.636796	0.0171585	1.27057	0.440555	0.809096	1.77011	0.0279749	1.25893	1.40605	2.37684	1.61436	0.13182	1.25893	1.28233	2.12814	1.36773	0.226714	1.23595	1.10662	1.78649	1.28233	0.444834	1.24738	1.02802	1.64437	1	0.34461	1.14815	0.870964	1.15878
567	22.2	23.19	42.41	29.18	27.43	sp|P49591|SYSC_HUMAN	Serine--tRNA ligase, cytoplasmic OS=Homo sapiens GN=SARS PE=1 SV=3	HUMAN	14	P49591	GN=SARS	1.23595	0.490259	1.22462	1.00925	1.78649	1.33045	0.42836	1.23595	1.07647	1.99526	1.7378	0.0759721	1.2942	1.34276	2.85759	1.61436	0.087623	1.33045	1.21339	2.70396	1.70608	0.0783506	1.27057	1.34276	2.75423	1.43219	0.153613	1.2942	1.10662	2.208	1.02802	0.739459	1.28233	0.801678	1.35519
568	22.15	22.35	47.39	41.83	37.58	sp|Q9UKM9|RALY_HUMAN	RNA-binding protein Raly OS=Homo sapiens GN=RALY PE=1 SV=1	HUMAN	15	Q9UKM9	GN=RALY	1.40605	0.125292	1.23595	1.13763	2.05116	1.45881	0.072787	1.27057	1.14815	2.14783	1.20226	0.37845	1.23595	0.972747	1.64437	1.1695	0.424979	1.18032	0.990832	1.52757	0.711214	0.272476	1.33045	0.42462	0.946237	0.787046	0.449869	1.28233	0.487529	1.00925	1.11686	0.558291	1.24738	0.895365	1.48594
569	22.14	24.44	51.48	45.07	38.92	sp|Q9BT78|CSN4_HUMAN	COP9 signalosome complex subunit 4 OS=Homo sapiens GN=COPS4 PE=1 SV=1	HUMAN	14	Q9BT78	GN=COPS4	0.912011	0.844145	1.31826	0.660693	1.20226	0.879023	0.883972	1.31826	0.613762	1.15878	1.80302	0.0508425	1.36773	1.31826	3.25087	1.6293	0.100649	1.35519	1.20226	2.80543	1.55597	0.138995	1.35519	1.14815	2.48886	1.13763	0.483246	1.38038	0.824138	1.57036	1.01859	0.50343	1.40605	0.724436	1.41906
570	22.1	25.59	20.89	11.13	7.292	sp|P55196|AFAD_HUMAN	Afadin OS=Homo sapiens GN=AFDN PE=1 SV=3	HUMAN	12	P55196	GN=AFDN	0.60256	0.0317011	1.2942	0.343558	0.77983	0.440555	0.00258769	1.44544	0.159956	0.636796	0.353183	0.000301318	1.57036	0.0570164	0.554626	0.340408	0.00035578	1.78649	0.0765597	0.608135	0.660693	0.101954	1.30617	0.42462	0.862979	0.483059	0.00460122	1.43219	0.145881	0.691831	1.05682	0.714756	1.1695	0.903649	1.21339
571	22.1	22.19	68.95	55.96	42.24	sp|P16152|CBR1_HUMAN	Carbonyl reductase [NADPH] 1 OS=Homo sapiens GN=CBR1 PE=1 SV=3	HUMAN	14	P16152	GN=CBR1	0.57544	0.471095	1.58489	0.143219	0.912011	0.461318	0.382088	1.83654	0.195884	0.847227	2.35505	0.00689969	1.39316	1.69044	6.30957	2.0893	0.016878	1.38038	1.51356	5.54626	1.85353	0.0534276	1.44544	1.28233	4.65586	1.43219	0.222706	1.33045	1.07647	3.40408	0.591562	0.760051	1.78649	0.331131	1.05682
572	22.08	22.46	45.02	30.97	18.73	sp|P20591|MX1_HUMAN	Interferon-induced GTP-binding protein Mx1 OS=Homo sapiens GN=MX1 PE=1 SV=4	HUMAN	12	P20591	GN=MX1	8.79023	4.5104e-07	2.39883	3.66438	50.5825	9.63829	2.68367e-07	2.42103	3.98107	52.9663	1.10662	0.648417	1.61436	0.685488	3.80189	1.48594	0.0394681	1.61436	0.92045	12.2462	1.34276	0.254918	1.47231	0.912011	8.31764	1.22462	0.311595	1.61436	0.758578	4.05509	0.267917	0.0900314	2.88403	0.0787046	0.772681
573	22.06	23.19	52.31	47.08	41.54	sp|P14550|AK1A1_HUMAN	Alcohol dehydrogenase [NADP(+)] OS=Homo sapiens GN=AKR1A1 PE=1 SV=3	HUMAN	16	P14550	GN=AKR1A1	0.937562	0.609582	1.23595	0.698232	1.15878	0.855067	0.562894	1.20226	0.613762	1.02802	1.57036	0.0100099	1.28233	1.22462	2.37684	1.6293	0.00475934	1.27057	1.28233	2.70396	1.18032	0.799454	1.19124	0.990832	1.59956	0.972747	0.945821	1.24738	0.711214	1.21339	1.02802	0.818742	1.25893	0.816582	1.22462
574	22.04	24.09	37.06	26.06	20.92	sp|Q9Y262|EIF3L_HUMAN	Eukaryotic translation initiation factor 3 subunit L OS=Homo sapiens GN=EIF3L PE=1 SV=1	HUMAN	12	Q9Y262	GN=EIF3L	1.23595	0.204969	1.1272	1.09648	1.49968	1.24738	0.177122	1.10662	1.1272	1.48594	1.19124	0.253742	1.1272	1.05682	1.45881	1.11686	0.408539	1.11686	1	1.30617	1.05682	0.712882	1.11686	0.946237	1.22462	1	0.881206	1.18032	0.847227	1.1695	1	0.997808	1.11686	0.895365	1.11686
575	22.03	23.28	27.32	18.14	15.43	sp|P36776|LONM_HUMAN	Lon protease homolog, mitochondrial OS=Homo sapiens GN=LONP1 PE=1 SV=2	HUMAN	19	P36776	GN=LONP1	1	0.852465	1.28233	0.77983	1.2942	0.981748	0.66488	1.28233	0.758578	1.25893	0.954993	0.769184	1.24738	0.758578	1.19124	0.946237	0.562868	1.24738	0.737904	1.18032	0.862979	0.487905	1.22462	0.660693	1.05682	0.660693	0.103936	1.34276	0.37325	0.887156	0.92045	0.865386	1.21339	0.660693	1.11686
576	22.01	22.85	36.59	21.61	18.1	sp|Q13618|CUL3_HUMAN	Cullin-3 OS=Homo sapiens GN=CUL3 PE=1 SV=2	HUMAN	14	Q13618	GN=CUL3	0.77983	0.165321	1.15878	0.613762	0.903649	0.772681	0.100377	1.1272	0.625173	0.870964	0.963829	0.586765	1.15878	0.824138	1.11686	0.928966	0.375974	1.11686	0.809096	1.03753	0.954993	0.646801	1.13763	0.816582	1.08643	0.895365	0.374099	1.1272	0.758578	1.00925	1.00925	0.782177	1.08643	0.928966	1.10662
577	21.99	23.55	63.5	56.65	52.47	sp|P25786|PSA1_HUMAN	Proteasome subunit alpha type-1 OS=Homo sapiens GN=PSMA1 PE=1 SV=1	HUMAN	18	P25786	GN=PSMA1	1.27057	0.461867	1.2942	0.981748	1.7378	1.19124	0.535068	1.27057	0.937562	1.5417	1.11686	0.72015	1.20226	0.928966	1.49968	1.08643	0.775859	1.19124	0.912011	1.47231	1.05682	0.786638	1.22462	0.862979	1.39316	0.765597	0.408102	1.33045	0.457088	1.01859	1.08643	0.847742	1.22462	0.887156	1.39316
578	21.98	22.32	47.62	36.16	25.04	sp|Q15124|PGM5_HUMAN	Phosphoglucomutase-like protein 5 OS=Homo sapiens GN=PGM5 PE=1 SV=2	HUMAN	13	Q15124	GN=PGM5	0.534564	0.0670598	1.58489	0.0544503	0.847227	0.469894	0.0287602	1.6293	0.0275423	0.765597	1.47231	0.0217344	1.52757	0.963829	3.25087	1.83654	0.0126929	1.39316	1.31826	4.09261	4.61318	4.24348e-06	1.5417	2.99226	14.0605	4.40555	4.87268e-06	1.51356	2.91072	13.4276	0.672977	0.424224	1.40605	0.380189	0.946237
579	21.93	22.22	43.55	35.51	26.92	sp|Q02252|MMSA_HUMAN	Methylmalonate-semialdehyde dehydrogenase [acylating], mitochondrial OS=Homo sapiens GN=ALDH6A1 PE=1 SV=2	HUMAN	14	Q02252	GN=ALDH6A1	1.41906	0.458747	1.44544	0.981748	3.69828	1.48594	0.257152	1.44544	1.02802	4.48745	2.60615	0.000665801	1.65959	1.57036	11.4815	2.77971	0.000451526	1.67494	1.65959	12.4738	1.80302	0.02559	1.5417	1.1695	6.08135	1.97697	0.0086845	1.5417	1.28233	8.79023	0.879023	0.874265	1.24738	0.534564	1.09648
580	21.92	23.3	45.14	36.77	30.74	sp|P12268|IMDH2_HUMAN	Inosine-5'-monophosphate dehydrogenase 2 OS=Homo sapiens GN=IMPDH2 PE=1 SV=2	HUMAN	14	P12268	GN=IMPDH2	1.52757	0.222027	1.36773	1.11686	2.33346	1.8197	0.184247	1.40605	1.2942	3.10456	0.57544	0.191043	1.48594	0.172187	0.855067	0.765597	0.601175	1.2942	0.398107	0.990832	0.731139	0.79164	1.2942	0.416869	0.946237	0.642688	0.923484	1.36773	0.119124	0.879023	1.23595	0.311482	1.20226	1.02802	1.87068
581	21.92	23.04	25.37	15.2	12.53	sp|P13671|CO6_HUMAN	Complement component C6 OS=Homo sapiens GN=C6 PE=1 SV=3	HUMAN	12	P13671	GN=C6	0.608135	0.0527453	1.27057	0.20893	0.772681	0.654636	0.125066	1.24738	0.334195	0.816582	1.38038	0.0497232	1.21339	1.13763	2.01372	1.31826	0.0715776	1.21339	1.08643	1.85353	1.1695	0.323821	1.20226	0.972747	1.58489	0.954993	0.890161	1.22462	0.751623	1.1695	1.00925	0.827152	1.1695	0.862979	1.21339
582	21.91	22.85	25.39	16.65	11.59	sp|Q9UIA9|XPO7_HUMAN	Exportin-7 OS=Homo sapiens GN=XPO7 PE=1 SV=3	HUMAN	14	Q9UIA9	GN=XPO7	1.1272	0.608399	1.24738	0.903649	1.6293	1.23595	0.385816	1.21339	1.01859	1.92309	1.36773	0.196152	1.41906	0.963829	2.07014	1.47231	0.0882431	1.40605	1.04713	2.44343	1.58489	0.0779752	1.41906	1.11686	2.88403	1.40605	0.186289	1.39316	1.00925	2.18776	1.02802	0.610032	1.35519	0.758578	1.40605
583	21.85	24.42	37.11	29.55	25.77	sp|Q86UE4|LYRIC_HUMAN	Protein LYRIC OS=Homo sapiens GN=MTDH PE=1 SV=2	HUMAN	15	Q86UE4	GN=MTDH	1.13763	0.249734	1.28233	0.887156	1.49968	1.34276	0.079914	1.23595	1.08643	1.99526	0.685488	0.241143	1.38038	0.366438	0.946237	0.794328	0.328737	1.25893	0.519996	1	0.591562	0.0917002	1.43219	0.190546	0.847227	0.47863	0.0994176	1.72187	0.12942	0.824138	1.10662	0.329437	1.20226	0.92045	1.48594
584	21.82	22.23	52.47	38.35	36.24	sp|O95810|SDPR_HUMAN	Serum deprivation-response protein OS=Homo sapiens GN=SDPR PE=1 SV=3	HUMAN	17	O95810	GN=SDPR	0.625173	0.572253	1.5417	0.127057	0.963829	0.564937	0.825555	1.57036	0.133045	0.887156	3.87258	1.02362e-05	1.6293	2.37684	23.9883	3.76704	1.66376e-05	1.64437	2.29087	20.893	5.01187	1.71069e-06	1.67494	2.99226	28.8403	4.16869	8.71613e-06	1.61436	2.58226	25.1189	0.963829	0.991503	1.30617	0.751623	1.25893
585	21.8	25.89	34.72	22.52	17.96	sp|Q96TA1|NIBL1_HUMAN	Niban-like protein 1 OS=Homo sapiens GN=FAM129B PE=1 SV=3	HUMAN	16	Q96TA1	GN=FAM129B	0.903649	0.491849	1.21339	0.731139	1.09648	0.801678	0.17624	1.20226	0.608135	0.963829	0.30761	3.50157e-05	1.64437	0.0691831	0.505825	0.394457	0.000103121	1.44544	0.103753	0.570164	0.301995	7.66132e-05	1.69044	0.0737904	0.510505	0.288403	6.86957e-05	1.75388	0.047863	0.505825	0.972747	0.685325	1.21339	0.765597	1.18032
586	21.73	26.93	32.87	26.2	18.13	sp|Q86Y56|DAAF5_HUMAN	Dynein assembly factor 5, axonemal OS=Homo sapiens GN=DNAAF5 PE=1 SV=4	HUMAN	14	Q86Y56	GN=DNAAF5	0.946237	0.780673	1.38038	0.685488	1.30617	0.765597	0.180536	1.35519	0.487529	1.03753	0.704693	0.0915335	1.39316	0.37325	0.981748	0.801678	0.191813	1.39316	0.510505	1.11686	1.08643	0.672018	1.33045	0.816582	1.57036	1.10662	0.821624	1.41906	0.77983	1.67494	0.937562	0.924715	1.28233	0.672977	1.20226
587	21.73	22.5	80.1	78.61	55.72	sp|Q9H0U4|RAB1B_HUMAN	Ras-related protein Rab-1B OS=Homo sapiens GN=RAB1B PE=1 SV=1	HUMAN	15	Q9H0U4	GN=RAB1B	1.10662	0.590889	1.21339	0.912011	1.39316	1.25893	0.4418	1.15878	1.08643	1.47231	1.36773	0.328327	1.2942	1.05682	1.88799	1.24738	0.604123	1.34276	0.928966	1.77011	1.21339	0.655285	1.28233	0.946237	1.6293	0.981748	0.859646	1.15878	0.847227	1.13763	1.09648	0.769028	1.14815	0.954993	1.25893
588	21.73	21.89	50.49	38.97	27.94	sp|P05455|LA_HUMAN	Lupus La protein OS=Homo sapiens GN=SSB PE=1 SV=2	HUMAN	13	P05455	GN=SSB	1.1272	0.176513	1.34276	0.83946	1.57036	1.24738	0.177837	1.31826	0.946237	2.05116	0.772681	0.535027	1.30617	0.544503	1.00925	0.724436	0.38334	1.34276	0.487529	0.972747	0.711214	0.345104	1.35519	0.452898	0.963829	0.539511	0.0511414	1.51356	0.20893	0.816582	0.972747	0.944083	1.23595	0.731139	1.20226
589	21.71	21.81	93.05	82.35	79.14	sp|P30086|PEBP1_HUMAN	Phosphatidylethanolamine-binding protein 1 OS=Homo sapiens GN=PEBP1 PE=1 SV=3	HUMAN	22	P30086	GN=PEBP1	0.331131	0.0431049	1.97697	0.0413047	0.654636	0.416869	0.0608045	1.75388	0.0580764	0.731139	2.80543	0.00436846	1.65959	1.69044	6.54636	2.46604	0.0133593	1.6293	1.51356	5.49541	1.44544	0.251572	1.47231	0.981748	2.37684	1.40605	0.283304	1.43219	0.981748	2.31206	1.11686	0.966044	1.23595	0.903649	1.64437
590	21.68	21.98	54.41	43.87	36.03	sp|Q8NC51|PAIRB_HUMAN	Plasminogen activator inhibitor 1 RNA-binding protein OS=Homo sapiens GN=SERBP1 PE=1 SV=2	HUMAN	15	Q8NC51	GN=SERBP1	1.19124	0.0163784	1.24738	0.954993	1.47231	1.23595	0.0228836	1.21339	1.01859	1.49968	0.758578	0.388982	1.28233	0.580764	0.972747	0.879023	0.283498	1.1695	0.698232	1.02802	0.149968	2.01097e-05	2.46604	0.0283139	0.369828	0.207014	0.000377251	2.24905	0.0539511	0.465586	1.08643	0.348578	1.1695	0.928966	1.28233
591	21.67	23.13	20.14	13.98	8.651	sp|Q6YHK3|CD109_HUMAN	CD109 antigen OS=Homo sapiens GN=CD109 PE=1 SV=2	HUMAN	11	Q6YHK3	GN=CD109	0.787046	0.118606	1.30617	0.544503	1.02802	0.895365	0.369583	1.28233	0.630957	1.14815	0.436516	0.00638715	1.59956	0.0717794	0.698232	0.496592	0.00798677	1.41906	0.0946237	0.704693	1.21339	0.536862	1.20226	1.00925	1.70608	1.13763	0.990522	1.21339	0.937562	1.55597	1.13763	0.532901	1.21339	0.937562	1.45881
592	21.58	21.93	36.02	29.5	22.81	sp|Q8N1G4|LRC47_HUMAN	Leucine-rich repeat-containing protein 47 OS=Homo sapiens GN=LRRC47 PE=1 SV=1	HUMAN	13	Q8N1G4	GN=LRRC47	1.45881	0.15223	1.27057	1.14815	2.39883	1.40605	0.160248	1.23595	1.13763	2.31206	1.88799	0.0132306	1.38038	1.36773	3.46737	1.88799	0.0124558	1.33045	1.41906	3.59749	1.39316	0.125482	1.30617	1.0666	2.14783	1.5417	0.106957	1.33045	1.15878	2.51189	0.912011	0.750484	1.1695	0.666807	1.0666
593	21.56	29.17	22.56	14	9.91	sp|P07942|LAMB1_HUMAN	Laminin subunit beta-1 OS=Homo sapiens GN=LAMB1 PE=1 SV=2	HUMAN	22	P07942	GN=LAMB1	0.765597	0.341565	1.27057	0.394457	0.972747	0.765597	0.152134	1.21339	0.483059	0.928966	1.04713	0.7043	1.21339	0.862979	1.30617	0.937562	0.807246	1.19124	0.758578	1.11686	1.24738	0.318783	1.20226	1.03753	1.77011	1.09648	0.505793	1.20226	0.912011	1.38038	1.1272	0.688414	1.14815	0.981748	1.43219
594	21.56	23.95	32.01	27.41	22.38	sp|P04004|VTNC_HUMAN	Vitronectin OS=Homo sapiens GN=VTN PE=1 SV=1	HUMAN	18	P04004	GN=VTN	0.816582	0.63468	1.24738	0.496592	1.01859	0.912011	0.784401	1.22462	0.591562	1.11686	2.05116	0.00899097	1.36773	1.49968	6.13762	1.72187	0.0163106	1.28233	1.34276	4.65586	1.57036	0.129519	1.25893	1.24738	4.05509	1.5417	0.153321	1.24738	1.23595	4.05509	0.724436	0.777272	1.34276	0.356451	0.972747
595	21.54	21.67	41.61	39.86	36.54	sp|Q15942|ZYX_HUMAN	Zyxin OS=Homo sapiens GN=ZYX PE=1 SV=1	HUMAN	20	Q15942	GN=ZYX	0.440555	0.0463122	1.75388	0.104713	0.772681	0.515229	0.0369622	1.51356	0.11695	0.77983	1.11686	0.552768	1.33045	0.83946	1.61436	1.25893	0.554271	1.25893	1	1.87068	2.01372	0.00582743	1.33045	1.51356	3.69828	1.7378	0.033851	1.2942	1.34276	3.01995	1.05682	0.914406	1.15878	0.912011	1.38038
596	21.53	24.05	40.73	31.05	21.87	sp|P43652|AFAM_HUMAN	Afamin OS=Homo sapiens GN=AFM PE=1 SV=1	HUMAN	16	P43652	GN=AFM	0.57544	0.0216862	1.27057	0.114815	0.731139	0.544503	0.0200724	1.35519	0.0990832	0.737904	1.25893	0.190953	1.1695	1.07647	1.67494	1.15878	0.365751	1.13763	1.01859	1.44544	1.30617	0.0928545	1.1695	1.11686	1.75388	1.25893	0.1226	1.15878	1.08643	1.6293	0.972747	0.743056	1.22462	0.717794	1.19124
597	21.52	23.01	24.06	13.7	7.584	sp|Q14839|CHD4_HUMAN	Chromodomain-helicase-DNA-binding protein 4 OS=Homo sapiens GN=CHD4 PE=1 SV=2	HUMAN	15	Q14839	GN=CHD4	1.65959	0.0146967	1.33045	1.24738	3.34195	1.70608	0.0211363	1.2942	1.31826	4.01791	1.09648	0.461322	1.27057	0.862979	1.49968	1.15878	0.407547	1.23595	0.937562	1.58489	0.870964	0.508223	1.21339	0.510505	1.05682	0.737904	0.445119	1.33045	0.190546	0.981748	1.1272	0.564527	1.13763	0.990832	1.90546
598	21.51	46.43	59.78	46.79	41.16	sp|P54652|HSP72_HUMAN	Heat shock-related 70 kDa protein 2 OS=Homo sapiens GN=HSPA2 PE=1 SV=1	HUMAN	32	P54652	GN=HSPA2	1.00925	0.76222	1.33045	0.758578	1.33045	1.02802	0.769185	1.33045	0.772681	1.36773	0.608135	0.173353	1.43219	0.0794328	0.870964	0.625173	0.103133	1.28233	0.0794328	0.801678	1.5417	0.0344022	1.25893	1.22462	3.19154	1.55597	0.0790781	1.2942	1.20226	3.22107	1.01859	0.771226	1.20226	0.847227	1.41906
599	21.5	27.94	45.24	35.45	32.8	sp|P51991|ROA3_HUMAN	Heterogeneous nuclear ribonucleoprotein A3 OS=Homo sapiens GN=HNRNPA3 PE=1 SV=2	HUMAN	23	P51991	GN=HNRNPA3	0.83946	0.0911713	1.23595	0.515229	1.03753	0.685488	0.0328604	1.28233	0.288403	0.879023	1.04713	0.94368	1.18032	0.887156	1.28233	1.0666	0.959325	1.18032	0.903649	1.35519	0.698232	0.0567794	1.25893	0.346737	0.879023	0.549541	0.0188433	1.49968	0.148594	0.824138	0.887156	0.855202	1.15878	0.630957	1.02802
600	21.5	22.01	43.52	34.21	27.13	sp|P54578|UBP14_HUMAN	Ubiquitin carboxyl-terminal hydrolase 14 OS=Homo sapiens GN=USP14 PE=1 SV=3	HUMAN	11	P54578	GN=USP14	1.0666	0.862827	1.27057	0.83946	1.45881	1.08643	0.958958	1.2942	0.83946	1.48594	1.36773	0.355639	1.33045	1.02802	2.03236	1.2942	0.413022	1.31826	0.981748	1.88799	1.28233	0.550486	1.30617	0.981748	1.83654	1.1272	0.877443	1.33045	0.847227	1.52757	0.895365	0.630287	1.22462	0.685488	1.09648
601	21.49	21.9	27.28	18.41	14.23	sp|P27487|DPP4_HUMAN	Dipeptidyl peptidase 4 OS=Homo sapiens GN=DPP4 PE=1 SV=2	HUMAN	10	P27487	GN=DPP4	0.619441	0.162673	1.40605	0.246604	0.870964	0.515229	0.197949	1.65959	0.197697	0.855067	4.40555	7.21338e-06	1.55597	2.83139	13.4276	4.05509	1.67553e-05	1.52757	2.65461	12.3595	1.18032	0.607575	1.2942	0.912011	1.77011	1.22462	0.394765	1.30617	0.937562	1.77011	0.666807	0.520651	1.39316	0.469894	0.928966
602	21.48	21.63	43.02	34.42	30.47	sp|Q9UJU6|DBNL_HUMAN	Drebrin-like protein OS=Homo sapiens GN=DBNL PE=1 SV=1	HUMAN	12	Q9UJU6	GN=DBNL	0.83946	0.387426	1.1695	0.672977	0.981748	0.855067	0.566911	1.15878	0.704693	0.990832	0.895365	0.556141	1.1695	0.737904	1.04713	0.92045	0.714317	1.1695	0.758578	1.07647	1.03753	0.84069	1.19124	0.870964	1.23595	0.794328	0.477638	1.19124	0.613762	0.946237	0.928966	0.854308	1.11686	0.816582	1.03753
603	21.45	23.34	56.58	48.68	39.21	sp|Q9BXN1|ASPN_HUMAN	Asporin OS=Homo sapiens GN=ASPN PE=1 SV=2	HUMAN	15	Q9BXN1	GN=ASPN	0.990832	0.415089	2.07014	0.636796	2.05116	0.586138	0.354754	1.97697	0.322107	1.15878	2.58226	0.0974114	1.88799	1.36773	14.7231	1.58489	0.458594	1.87068	0.847227	12.8233	12.0226	2.13936e-05	2.42103	4.96592	46.5586	9.46237	0.000233441	2.35505	4.01791	41.3047	0.636796	0.304628	1.57036	0.353183	1
604	21.44	23.58	37.02	24.79	20.27	sp|Q06124|PTN11_HUMAN	Tyrosine-protein phosphatase non-receptor type 11 OS=Homo sapiens GN=PTPN11 PE=1 SV=2	HUMAN	13	Q06124	GN=PTPN11	0.794328	0.637429	1.24738	0.510505	0.990832	0.772681	0.503885	1.23595	0.483059	0.954993	0.963829	0.962659	1.22462	0.737904	1.18032	0.937562	0.764302	1.19124	0.758578	1.11686	1.35519	0.145293	1.21339	1.11686	1.92309	1.11686	0.752434	1.19124	0.937562	1.43219	1.03753	0.741897	1.1272	0.92045	1.22462
605	21.44	22.42	27.3	18.09	10.88	sp|Q08378|GOGA3_HUMAN	Golgin subfamily A member 3 OS=Homo sapiens GN=GOLGA3 PE=1 SV=2	HUMAN	15	Q08378	GN=GOLGA3	0.816582	0.232274	1.1272	0.672977	0.92045	0.870964	0.443826	1.13763	0.717794	0.990832	1.01859	0.812143	1.20226	0.847227	1.22462	0.946237	0.862704	1.23595	0.744732	1.1695	1.01859	0.748236	1.25893	0.809096	1.2942	1.15878	0.269411	1.18032	0.981748	1.44544	1.05682	0.784585	1.1272	0.937562	1.21339
606	21.42	21.88	31.07	20.79	14.49	sp|Q9BUJ2|HNRL1_HUMAN	Heterogeneous nuclear ribonucleoprotein U-like protein 1 OS=Homo sapiens GN=HNRNPUL1 PE=1 SV=2	HUMAN	13	Q9BUJ2	GN=HNRNPUL1	1.08643	0.183808	1.38038	0.787046	1.49968	1.19124	0.103666	1.23595	0.963829	1.85353	1.1695	0.212389	1.23595	0.946237	1.80302	1.14815	0.241652	1.22462	0.937562	1.80302	0.751623	0.496247	1.41906	0.265461	1.0666	0.685488	0.0171259	1.2942	0.17378	0.887156	1.02802	0.654193	1.22462	0.83946	1.35519
607	21.41	23.82	21.47	14.44	10.73	sp|Q5JPE7|NOMO2_HUMAN	Nodal modulator 2 OS=Homo sapiens GN=NOMO2 PE=1 SV=1	HUMAN	13	Q5JPE7	GN=NOMO2	1.10662	0.788074	1.31826	0.83946	1.51356	1.0666	0.523025	1.33045	0.801678	1.44544	1.13763	0.647749	1.25893	0.903649	1.55597	1.22462	0.498125	1.28233	0.954993	1.88799	0.787046	0.393434	1.30617	0.529663	1.02802	0.559758	0.249561	1.67494	0.229087	0.937562	1.21339	0.315979	1.19124	1.01859	1.87068
608	21.41	22.66	38.42	25.71	20.48	sp|P20810|ICAL_HUMAN	Calpastatin OS=Homo sapiens GN=CAST PE=1 SV=4	HUMAN	12	P20810	GN=CAST	0.242103	0.000158737	1.99526	0.0529663	0.483059	0.224905	0.000111656	2.07014	0.0325087	0.465586	0.534564	0.00875321	1.31826	0.291072	0.704693	0.501187	0.0077271	1.33045	0.275423	0.666807	0.505825	0.00541333	1.31826	0.293765	0.666807	0.515229	0.00844432	1.36773	0.291072	0.704693	1.09648	0.641077	1.0666	1.02802	1.19124
609	21.4	22.27	37.64	35.01	26.7	sp|Q9NR12|PDLI7_HUMAN	PDZ and LIM domain protein 7 OS=Homo sapiens GN=PDLIM7 PE=1 SV=1	HUMAN	13	Q9NR12	GN=PDLIM7	0.260615	0.0226291	2.48886	0.0679204	0.648634	0.260615	0.0287034	2.39883	0.0679204	0.625173	2.39883	0.15588	1.39316	1.72187	4.16869	2.44343	0.140594	1.40605	1.7378	4.28549	6.13762	2.46787e-05	1.51356	4.05509	12.942	5.24807	0.000123008	1.51356	3.46737	10.9648	0.963829	0.658682	1.48594	0.691831	1.43219
610	21.39	21.62	53.2	41.94	31.71	sp|P38159|RBMX_HUMAN	RNA-binding motif protein, X chromosome OS=Homo sapiens GN=RBMX PE=1 SV=3	HUMAN	15	P38159	GN=RBMX	1.25893	0.563965	1.19124	1.05682	1.5417	1.39316	0.337497	1.21339	1.14815	1.75388	0.597035	0.0601415	1.24738	0.401791	0.744732	0.691831	0.216549	1.31826	0.448745	0.912011	0.16293	0.056052	2.51189	0.0246604	0.409261	0.0946237	0.00367608	3.63078	0.0248886	0.343558	1.09648	0.879245	1.23595	0.887156	1.36773
611	21.37	22.05	34.71	32.54	22.56	sp|P31146|COR1A_HUMAN	Coronin-1A OS=Homo sapiens GN=CORO1A PE=1 SV=4	HUMAN	11	P31146	GN=CORO1A	1.11686	0.774495	1.21339	0.92045	1.38038	1.27057	0.383157	1.20226	1.05682	1.67494	0.413047	0.000318087	1.41906	0.0325087	0.586138	0.608135	0.00982452	1.20226	0.190546	0.731139	0.809096	0.197372	1.20226	0.559758	0.972747	0.711214	0.0637614	1.19124	0.409261	0.847227	1.02802	0.875624	1.20226	0.855067	1.15878
612	21.33	21.48	47.04	45.48	38.94	sp|P22087|FBRL_HUMAN	rRNA 2'-O-methyltransferase fibrillarin OS=Homo sapiens GN=FBL PE=1 SV=2	HUMAN	13	P22087	GN=FBL	0.711214	0.308279	1.22462	0.510505	0.870964	0.737904	0.583741	1.27057	0.515229	0.937562	0.666807	0.159	1.28233	0.440555	0.855067	0.666807	0.149562	1.25893	0.436516	0.83946	0.313329	0.00573168	1.58489	0.0613762	0.496592	0.12942	0.00158139	3.19154	0.0244343	0.413047	1.05682	0.512808	1.10662	0.954993	1.19124
613	21.32	25.53	40.18	27.14	20.99	sp|Q86UX7|URP2_HUMAN	Fermitin family homolog 3 OS=Homo sapiens GN=FERMT3 PE=1 SV=1	HUMAN	14	Q86UX7	GN=FERMT3	1.6293	0.0240521	1.22462	1.33045	2.60615	1.67494	0.0222073	1.21339	1.38038	2.65461	0.691831	0.264698	1.28233	0.30761	0.887156	0.765597	0.503276	1.25893	0.444631	0.963829	1.00925	0.802796	1.23595	0.816582	1.28233	1.14815	0.49886	1.20226	0.954993	1.57036	1.00925	0.848202	1.14815	0.879023	1.18032
614	21.32	21.47	50.67	39.6	33.89	sp|P25311|ZA2G_HUMAN	Zinc-alpha-2-glycoprotein OS=Homo sapiens GN=AZGP1 PE=1 SV=2	HUMAN	13	P25311	GN=AZGP1	0.390841	0.00426393	1.61436	0.0413047	0.630957	0.401791	0.00175229	1.55597	0.0428549	0.625173	1.22462	0.184992	1.14815	1.0666	1.52757	1.1695	0.395314	1.10662	1.05682	1.40605	1.39316	0.050138	1.19124	1.1695	1.83654	1.20226	0.196663	1.18032	1.01859	1.52757	0.928966	0.658639	1.15878	0.737904	1.07647
615	21.26	23.55	30.5	19.82	15.88	sp|P51692|STA5B_HUMAN	Signal transducer and activator of transcription 5B OS=Homo sapiens GN=STAT5B PE=1 SV=2	HUMAN	13	P51692	GN=STAT5B	0.912011	0.852983	1.25893	0.630957	1.14815	0.855067	0.73101	1.25893	0.539511	1.07647	1.78649	0.00816231	1.28233	1.39316	3.53183	1.75388	0.00947466	1.27057	1.38038	3.43558	1.70608	0.0179632	1.24738	1.36773	3.31131	1.45881	0.0501868	1.24738	1.1695	2.39883	0.972747	0.485099	1.28233	0.60256	1.24738
616	21.23	31.44	81.82	68.53	65.03	sp|P16104|H2AX_HUMAN	Histone H2AX OS=Homo sapiens GN=H2AFX PE=1 SV=2	HUMAN	36	P16104	GN=H2AFX	1.00925	0.811408	1.24738	0.809096	1.25893	1.03753	0.66205	1.35519	0.765597	1.40605	1.39316	0.185769	1.33045	1.04713	1.88799	1.35519	0.194216	1.24738	1.08643	1.70608	0.831764	0.28756	1.31826	0.619441	1.09648	0.912011	0.723434	1.49968	0.608135	1.36773	1.0666	0.670888	1.24738	0.855067	1.31826
617	21.23	25.93	12.72	7.432	5.097	sp|Q9NY15|STAB1_HUMAN	Stabilin-1 OS=Homo sapiens GN=STAB1 PE=1 SV=3	HUMAN	12	Q9NY15	GN=STAB1	0.92045	0.52657	1.10662	0.831764	1.01859	0.937562	0.546946	1.09648	0.847227	1.02802	0.928966	0.556308	1.09648	0.847227	1.01859	0.92045	0.590046	1.09648	0.83946	1.00925	0.92045	0.563841	1.09648	0.83946	1.00925	0.92045	0.587225	1.11686	0.824138	1.02802	0.963829	0.848738	1.09648	0.879023	1.05682
618	21.22	22.26	35.98	28.04	26.05	sp|P36957|ODO2_HUMAN	Dihydrolipoyllysine-residue succinyltransferase component of 2-oxoglutarate dehydrogenase complex, mitochondrial OS=Homo sapiens GN=DLST PE=1 SV=4	HUMAN	17	P36957	GN=DLST	0.928966	0.648646	1.1695	0.731139	1.08643	1.05682	0.548802	1.21339	0.870964	1.31826	1.00925	0.931662	1.24738	0.809096	1.23595	0.809096	0.279706	1.19124	0.465586	0.963829	1.34276	0.137682	1.1695	1.14815	1.94089	1.1695	0.280671	1.14815	1.01859	1.52757	0.903649	0.8951	1.14815	0.597035	1.03753
619	21.21	22.01	33.03	24.16	15.17	sp|O14639|ABLM1_HUMAN	Actin-binding LIM protein 1 OS=Homo sapiens GN=ABLIM1 PE=1 SV=3	HUMAN	10	O14639	GN=ABLIM1	0.17378	0.0014787	3.13329	0.0346737	0.544503	0.0787046	0.000106232	4.48745	0.0155597	0.353183	2.63027	0.000471537	1.44544	1.8197	4.2462	2.12814	0.00339437	1.43219	1.48594	3.22107	0.501187	0.12506	1.69044	0.199526	0.847227	0.60256	0.229663	1.5417	0.263027	0.928966	0.895365	0.797697	1.28233	0.570164	1.14815
620	21.18	24.23	29.8	19.69	12.35	sp|Q9P0K7|RAI14_HUMAN	Ankycorbin OS=Homo sapiens GN=RAI14 PE=1 SV=2	HUMAN	14	Q9P0K7	GN=RAI14	0.613762	0.0687827	1.2942	0.291072	0.794328	0.619441	0.044538	1.27057	0.30761	0.787046	0.903649	0.688781	1.20226	0.704693	1.08643	0.928966	0.745684	1.1272	0.801678	1.04713	0.954993	0.854908	1.15878	0.816582	1.10662	0.946237	0.7097	1.14815	0.794328	1.08643	0.990832	0.995031	1.14815	0.870964	1.13763
621	21.17	23.85	25.94	16.19	11.59	sp|O00267|SPT5H_HUMAN	Transcription elongation factor SPT5 OS=Homo sapiens GN=SUPT5H PE=1 SV=1	HUMAN	14	O00267	GN=SUPT5H	1.78649	0.0160542	1.31826	1.35519	3.56451	1.88799	0.0150741	1.34276	1.40605	4.13048	1.47231	0.0833961	1.33045	1.10662	2.37684	1.30617	0.22092	1.22462	1.0666	2.05116	0.862979	0.886797	1.39316	0.487529	1.20226	0.855067	0.88284	1.38038	0.47863	1.18032	1.03753	0.562818	1.36773	0.758578	1.28233
622	21.16	25.76	20.89	13.2	10.09	sp|O14841|OPLA_HUMAN	5-oxoprolinase OS=Homo sapiens GN=OPLAH PE=1 SV=3	HUMAN	14	O14841	GN=OPLAH	1.24738	0.165491	1.22462	1.01859	1.7378	1.23595	0.202609	1.27057	0.972747	1.70608	0.912011	0.361887	1.25893	0.717794	1.14815	0.937562	0.506922	1.25893	0.731139	1.18032	0.711214	0.129809	1.41906	0.394457	1.00925	0.83946	0.240869	1.33045	0.608135	1.11686	1.04713	0.911755	1.28233	0.816582	1.35519
623	21.15	21.27	25.02	17.23	13.06	sp|P54289|CA2D1_HUMAN	Voltage-dependent calcium channel subunit alpha-2/delta-1 OS=Homo sapiens GN=CACNA2D1 PE=1 SV=3	HUMAN	13	P54289	GN=CACNA2D1	0.529663	0.096548	1.69044	0.0744732	0.895365	0.21677	0.00902378	3.25087	0.016293	0.704693	5.59758	6.82498e-06	1.8197	3.0761	30.479	5.01187	1.23951e-05	1.78649	2.80543	28.0543	2.63027	0.000979564	1.52757	1.72187	15.5597	2.42103	0.00227283	1.51356	1.59956	13.8038	0.444631	0.212663	2.0893	0.144544	0.928966
624	21.13	24.44	40.94	34.91	32.83	sp|O43865|SAHH2_HUMAN	S-adenosylhomocysteine hydrolase-like protein 1 OS=Homo sapiens GN=AHCYL1 PE=1 SV=2	HUMAN	18	O43865	GN=AHCYL1	1.13763	0.461069	1.38038	0.824138	1.57036	1.05682	0.641912	1.5417	0.685488	1.6293	1.0666	0.681524	1.38038	0.772681	1.47231	0.990832	0.984173	1.27057	0.77983	1.25893	0.990832	0.958463	1.36773	0.724436	1.35519	1.00925	0.834295	1.25893	0.801678	1.27057	0.972747	0.979451	1.19124	0.816582	1.15878
625	21.11	21.29	89.72	89.72	83.18	sp|P01834|IGKC_HUMAN	Immunoglobulin kappa constant OS=Homo sapiens GN=IGKC PE=1 SV=2	HUMAN	74	P01834	GN=IGKC	0.197697	0.011809	1.92309	0.121339	0.380189	0.258226	0.0323528	1.64437	0.172187	0.42462	0.847227	0.843385	1.0666	0.77983	0.903649	0.717794	0.424099	1.09648	0.648634	0.787046	1.24738	0.472254	1.07647	1.15878	1.33045	0.92045	0.349536	1.07647	0.847227	0.990832	0.855067	0.978444	1.09648	0.765597	0.937562
626	21.09	23.53	37.03	26.84	21.16	sp|P47897|SYQ_HUMAN	Glutamine--tRNA ligase OS=Homo sapiens GN=QARS PE=1 SV=1	HUMAN	14	P47897	GN=QARS	1.55597	0.0677093	1.35519	1.14815	3.0761	1.39316	0.175016	1.34276	1.03753	2.39883	0.544503	0.185146	1.61436	0.235505	0.879023	0.801678	0.608276	1.31826	0.559758	1.05682	1.04713	0.692961	1.30617	0.801678	1.38038	0.870964	0.716815	1.40605	0.586138	1.22462	1.02802	0.689219	1.49968	0.685488	1.31826
627	21.08	21.42	25.81	20.55	17.29	sp|P05556|ITB1_HUMAN	Integrin beta-1 OS=Homo sapiens GN=ITGB1 PE=1 SV=2	HUMAN	16	P05556	GN=ITGB1	0.672977	0.0998534	1.45881	0.319154	0.981748	0.57544	0.0503715	1.52757	0.157036	0.879023	2.24905	0.0183281	1.55597	1.44544	4.28549	2.10863	0.0361378	1.49968	1.40605	4.05509	3.16228	0.00131167	1.64437	1.92309	6.36796	2.67917	0.00659285	1.61436	1.65959	5.29663	0.963829	0.737438	1.30617	0.724436	1.25893
628	20.99	23.3	55.59	51.18	49.71	sp|P62879|GBB2_HUMAN	Guanine nucleotide-binding protein G(I)/G(S)/G(T) subunit beta-2 OS=Homo sapiens GN=GNB2 PE=1 SV=3	HUMAN	20	P62879	GN=GNB2	0.666807	0.371065	1.20226	0.505825	0.801678	0.704693	0.362783	1.36773	0.469894	0.963829	1.47231	0.358327	1.2942	1.13763	1.99526	1.33045	0.463312	1.27057	1.04713	1.77011	1.13763	0.724956	1.70608	0.666807	1.95884	1.04713	0.860155	1.59956	0.654636	1.67494	1.14815	0.614489	1.20226	0.954993	1.41906
629	20.97	21.41	47.26	33.08	26.47	sp|Q9Y2X3|NOP58_HUMAN	Nucleolar protein 58 OS=Homo sapiens GN=NOP58 PE=1 SV=1	HUMAN	13	Q9Y2X3	GN=NOP58	1.03753	0.814832	1.30617	0.794328	1.38038	1.00925	0.643274	1.31826	0.765597	1.35519	0.524807	0.0344347	1.48594	0.235505	0.77983	0.648634	0.0475871	1.27057	0.263027	0.824138	0.60256	0.0953807	1.44544	0.190546	0.870964	0.380189	0.00807588	1.83654	0.060256	0.698232	1.05682	0.601452	1.18032	0.895365	1.2942
630	20.96	23.71	90.91	86.36	81.82	sp|P00441|SODC_HUMAN	Superoxide dismutase [Cu-Zn] OS=Homo sapiens GN=SOD1 PE=1 SV=2	HUMAN	19	P00441	GN=SOD1	1.48594	0.652283	1.45881	1.01859	4.2462	0.972747	0.711478	2.0893	0.711214	2.03236	6.48634	4.09109e-05	1.92309	3.37287	35.3183	5.70164	0.000183697	1.90546	2.99226	31.9154	2.75423	0.00670374	1.65959	1.65959	19.4089	2.42103	0.104051	1.65959	1.45881	11.8032	1.18032	0.639222	1.23595	0.954993	2.37684
631	20.96	21.32	55.95	42.46	34.33	sp|P34897|GLYM_HUMAN	Serine hydroxymethyltransferase, mitochondrial OS=Homo sapiens GN=SHMT2 PE=1 SV=3	HUMAN	15	P34897	GN=SHMT2	1.23595	0.368061	1.23595	1	1.85353	1.30617	0.25875	1.21339	1.07647	2.03236	0.201372	0.052468	2.39883	0.0285759	0.483059	0.337287	0.0267805	1.77011	0.136773	0.597035	0.416869	0.0964054	1.61436	0.1	0.672977	0.356451	0.0823696	1.72187	0.0608135	0.613762	1.02802	0.969376	1.38038	0.744732	1.19124
632	20.95	21.42	25.97	20.83	17.06	sp|Q9Y446|PKP3_HUMAN	Plakophilin-3 OS=Homo sapiens GN=PKP3 PE=1 SV=1	HUMAN	12	Q9Y446	GN=PKP3	0.954993	0.0506011	1.30617	0.724436	1.24738	0.879023	0.0304066	1.33045	0.660693	1.1695	0.0691831	1.69696e-07	3.49945	0.0170608	0.242103	0.149968	1.20777e-06	2.37684	0.0319154	0.356451	0.331131	1.22324e-05	1.61436	0.128233	0.534564	0.42462	2.28207e-05	1.45881	0.192309	0.619441	1.11686	0.973912	1.2942	0.862979	1.45881
633	20.94	21.22	28.44	21.93	18.37	sp|O43301|HS12A_HUMAN	Heat shock 70 kDa protein 12A OS=Homo sapiens GN=HSPA12A PE=1 SV=2	HUMAN	13	O43301	GN=HSPA12A	0.248886	0.0289269	2.63027	0.030479	0.654636	0.416869	0.0403427	1.87068	0.0474242	0.77983	4.74242	7.86007e-06	1.67494	2.83139	19.7697	4.87528	6.20445e-06	1.69044	2.88403	19.9526	2.44343	0.00461288	1.55597	1.57036	7.94328	2.35505	0.00921902	1.55597	1.51356	8.01678	0.765597	0.846007	1.31826	0.387258	1.00925
634	20.93	21.04	57.21	46.98	33.02	sp|P09429|HMGB1_HUMAN	High mobility group protein B1 OS=Homo sapiens GN=HMGB1 PE=1 SV=3	HUMAN	17	P09429	GN=HMGB1	1.45881	0.757461	1.59956	0.912011	3.04789	1.95884	0.154941	1.67494	1.1695	6.0256	2.65461	0.0145299	1.78649	1.48594	9.72747	2.1677	0.0478803	1.70608	1.27057	6.25173	1.92309	0.068792	1.65959	1.15878	5.64937	0.912011	0.821626	1.43219	0.559758	1.30617	1.47231	0.265205	1.41906	1.03753	3.7325
635	20.92	21.39	32.72	21.67	19.12	sp|Q9UEY8|ADDG_HUMAN	Gamma-adducin OS=Homo sapiens GN=ADD3 PE=1 SV=1	HUMAN	13	Q9UEY8	GN=ADD3	0.895365	0.668794	1.27057	0.679204	1.13763	0.831764	0.832224	1.33045	0.444631	1.10662	2.88403	0.00244417	1.55597	1.85353	9.63829	2.63027	0.00463449	1.49968	1.75388	8.87156	2.53513	0.00504078	1.49968	1.69044	8.31764	2.29087	0.0169732	1.44544	1.58489	7.65597	1	0.772748	1.28233	0.77983	1.75388
636	20.91	22.26	32.18	19.1	13.59	sp|Q93034|CUL5_HUMAN	Cullin-5 OS=Homo sapiens GN=CUL5 PE=1 SV=4	HUMAN	12	Q93034	GN=CUL5	0.744732	0.395005	1.27057	0.148594	0.946237	0.711214	0.43334	1.30617	0.161436	0.928966	1.40605	0.105066	1.19124	1.18032	2.26986	1.2942	0.220361	1.15878	1.11686	1.90546	1.44544	0.14999	1.19124	1.21339	2.33346	1.23595	0.434633	1.21339	1.01859	1.64437	1.19124	0.334464	1.14815	1.03753	1.69044
637	20.9	20.96	43.66	40.12	37.76	sp|P07858|CATB_HUMAN	Cathepsin B OS=Homo sapiens GN=CTSB PE=1 SV=3	HUMAN	20	P07858	GN=CTSB	0.296483	0.00313137	1.94089	0.120226	0.57544	0.237684	0.0298876	2.05116	0.100925	0.487529	0.343558	0.00264622	1.69044	0.122462	0.580764	0.356451	0.0025868	1.64437	0.138038	0.586138	0.244343	0.00291803	2.05116	0.0353183	0.501187	0.167494	0.00296433	2.51189	0.0178649	0.420727	1.1695	0.493663	1.18032	0.990832	1.40605
638	20.85	21.4	59.04	48.12	37.54	sp|P15880|RS2_HUMAN	40S ribosomal protein S2 OS=Homo sapiens GN=RPS2 PE=1 SV=2	HUMAN	11	P15880	GN=RPS2	1.24738	0.383072	1.15878	1.07647	1.87068	1.30617	0.373336	1.19124	1.09648	2.01372	0.912011	0.507683	1.22462	0.711214	1.11686	0.972747	0.817235	1.22462	0.794328	1.19124	0.963829	0.78053	1.23595	0.758578	1.19124	0.816582	0.618512	1.2942	0.436516	1.05682	1.19124	0.366782	1.13763	1.04713	1.75388
639	20.84	21	33.82	19.78	14.53	sp|Q8N1F7|NUP93_HUMAN	Nuclear pore complex protein Nup93 OS=Homo sapiens GN=NUP93 PE=1 SV=2	HUMAN	12	Q8N1F7	GN=NUP93	0.981748	0.947714	1.07647	0.912011	1.05682	0.954993	0.518839	1.05682	0.903649	1.00925	1.02802	0.66295	1.07647	0.954993	1.10662	1.01859	0.903387	1.0666	0.954993	1.08643	0.937562	0.313906	1.07647	0.870964	1.00925	0.946237	0.552726	1.08643	0.870964	1.02802	1.01859	0.829469	1.05682	0.963829	1.07647
640	20.82	23.05	42.17	33.27	26.31	sp|P30837|AL1B1_HUMAN	Aldehyde dehydrogenase X, mitochondrial OS=Homo sapiens GN=ALDH1B1 PE=1 SV=3	HUMAN	13	P30837	GN=ALDH1B1	0.519996	0.0750431	1.88799	0.131826	0.981748	0.691831	0.174394	1.55597	0.331131	1.07647	2.18776	0.0103529	1.67494	1.30617	8.24138	2.03236	0.0146	1.58489	1.28233	7.58578	4.05509	1.85856e-05	1.83654	2.208	15.9956	3.59749	6.23898e-05	1.88799	1.90546	13.3045	1.05682	0.834454	1.27057	0.831764	1.65959
641	20.81	21.22	23.81	14.91	11.12	sp|Q8TAQ2|SMRC2_HUMAN	SWI/SNF complex subunit SMARCC2 OS=Homo sapiens GN=SMARCC2 PE=1 SV=1	HUMAN	12	Q8TAQ2	GN=SMARCC2	1.0666	0.638184	1.2942	0.824138	1.43219	1.07647	0.421431	1.2942	0.831764	1.44544	1.18032	0.37603	1.25893	0.937562	1.6293	1.19124	0.175768	1.24738	0.954993	1.65959	0.928966	0.528223	1.30617	0.672977	1.21339	1.04713	0.823737	1.31826	0.794328	1.39316	1.08643	0.502798	1.13763	0.954993	1.30617
642	20.75	21.94	40.55	24.19	21.12	sp|P46060|RAGP1_HUMAN	Ran GTPase-activating protein 1 OS=Homo sapiens GN=RANGAP1 PE=1 SV=1	HUMAN	12	P46060	GN=RANGAP1	1.85353	0.0166434	1.35519	1.36773	8.09096	1.94089	0.0144423	1.35519	1.43219	8.55067	1.38038	0.17842	1.33045	1.03753	4.2462	1.30617	0.261241	1.27057	1.02802	4.44631	1.14815	0.518475	1.28233	0.895365	2.0893	0.870964	0.954167	1.39316	0.524807	1.21339	1.00925	0.761032	1.48594	0.679204	1.41906
643	20.73	22.74	23.24	16.31	13.75	sp|Q86XP3|DDX42_HUMAN	ATP-dependent RNA helicase DDX42 OS=Homo sapiens GN=DDX42 PE=1 SV=1	HUMAN	12	Q86XP3	GN=DDX42	0.972747	0.973903	1.25893	0.751623	1.22462	0.912011	0.962244	1.24738	0.672977	1.13763	0.990832	0.599626	1.27057	0.704693	1.25893	1.15878	0.522345	1.14815	1.00925	1.45881	0.928966	0.971672	1.30617	0.648634	1.21339	0.717794	0.488207	1.40605	0.331131	1.00925	0.963829	0.933958	1.24738	0.731139	1.20226
644	20.68	20.87	66.49	64.85	56.13	sp|P02765|FETUA_HUMAN	Alpha-2-HS-glycoprotein OS=Homo sapiens GN=AHSG PE=1 SV=1	HUMAN	26	P02765	GN=AHSG	0.394457	0.024995	1.57036	0.0366438	0.619441	0.331131	0.0243222	1.77011	0.030479	0.586138	1.08643	0.896366	1.27057	0.855067	1.39316	1.10662	0.786054	1.19124	0.928966	1.39316	1.30617	0.358944	1.19124	1.09648	1.7378	1.01859	0.960968	1.36773	0.744732	1.33045	0.903649	0.678434	1.24738	0.608135	1.1272
645	20.65	21.07	46.06	36.45	34.98	sp|Q9NRN5|OLFL3_HUMAN	Olfactomedin-like protein 3 OS=Homo sapiens GN=OLFML3 PE=2 SV=1	HUMAN	15	Q9NRN5	GN=OLFML3	0.319154	0.0247578	1.78649	0.0534564	0.570164	0.125893	0.02243	2.91072	0.0280543	0.366438	8.3946	5.32774e-08	1.72187	4.87528	28.5759	7.04693	1.6176e-07	1.70608	4.13048	24.6604	2.75423	0.000511596	1.55597	1.77011	8.62979	2.67917	0.0069445	1.52757	1.75388	7.44732	0.772681	0.400892	1.35519	0.534564	1.04713
646	20.63	22.92	24.78	14.94	10.38	sp|Q9NZB2|F120A_HUMAN	Constitutive coactivator of PPAR-gamma-like protein 1 OS=Homo sapiens GN=FAM120A PE=1 SV=2	HUMAN	12	Q9NZB2	GN=FAM120A	1.01859	0.907509	1.09648	0.928966	1.1272	1.04713	0.526388	1.11686	0.937562	1.1695	1.08643	0.217141	1.08643	1	1.21339	0.963829	0.710533	1.08643	0.870964	1.04713	1.04713	0.1532	1.13763	0.92045	1.20226	1.02802	0.265996	1.14815	0.895365	1.1695	1.09648	0.216066	1.08643	1.00925	1.21339
647	20.62	22.87	35	25.62	19.69	sp|Q9UBT2|SAE2_HUMAN	SUMO-activating enzyme subunit 2 OS=Homo sapiens GN=UBA2 PE=1 SV=2	HUMAN	14	Q9UBT2	GN=UBA2	1.40605	0.125868	1.19124	1.18032	2.01372	1.48594	0.0442404	1.20226	1.23595	2.1677	1.2942	0.201161	1.20226	1.07647	1.83654	1.31826	0.177006	1.18032	1.11686	1.83654	0.990832	0.851415	1.22462	0.809096	1.21339	1	0.834984	1.27057	0.787046	1.25893	0.990832	0.898842	1.19124	0.809096	1.18032
648	20.61	22.22	23.46	14.26	11.96	sp|Q9Y6K5|OAS3_HUMAN	2'-5'-oligoadenylate synthase 3 OS=Homo sapiens GN=OAS3 PE=1 SV=3	HUMAN	14	Q9Y6K5	GN=OAS3	3.13329	1.63718e-05	1.51356	2.07014	14.5881	3.49945	8.47323e-06	1.57036	2.22844	15.8489	0.855067	0.690784	1.51356	0.258226	1.2942	1.49968	0.00960691	1.33045	1.1272	5.70164	1.40605	0.171283	1.52757	0.92045	3.7325	1.7378	0.0294528	1.57036	1.10662	5.7544	0.608135	0.0562429	1.57036	0.0816582	0.954993
649	20.59	23.35	31.31	22.15	17.7	sp|P25205|MCM3_HUMAN	DNA replication licensing factor MCM3 OS=Homo sapiens GN=MCM3 PE=1 SV=3	HUMAN	13	P25205	GN=MCM3	6.13762	0.000108545	2.75423	2.22844	19.7697	6.48634	0.000109502	2.67917	2.42103	21.4783	1.04713	0.665609	1.75388	0.597035	1.69044	2.0893	0.45092	1.85353	1.1272	4.05509	1.27057	0.851679	1.57036	0.809096	1.99526	1.2942	0.837207	1.64437	0.787046	2.05116	2.29087	0.296501	1.97697	1.15878	4.40555
650	20.59	23.02	37.13	30.06	24.75	sp|P12081|SYHC_HUMAN	Histidine--tRNA ligase, cytoplasmic OS=Homo sapiens GN=HARS PE=1 SV=2	HUMAN	14	P12081	GN=HARS	1.00925	0.84416	1.10662	0.912011	1.11686	0.972747	0.818083	1.08643	0.895365	1.05682	0.963829	0.713748	1.09648	0.879023	1.05682	0.963829	0.573154	1.10662	0.870964	1.0666	0.954993	0.602977	1.1272	0.847227	1.07647	0.928966	0.441638	1.13763	0.816582	1.05682	1.00925	0.943404	1.09648	0.92045	1.10662
651	20.57	23.33	61.98	58.56	52.09	sp|P62701|RS4X_HUMAN	40S ribosomal protein S4, X isoform OS=Homo sapiens GN=RPS4X PE=1 SV=2	HUMAN	19	P62701	GN=RPS4X	1.1695	0.465236	1.14815	1.01859	1.45881	1.0666	0.501006	1.23595	0.862979	1.33045	0.772681	0.339161	1.27057	0.510505	0.981748	0.824138	0.285908	1.20226	0.57544	0.990832	0.554626	0.0342004	1.33045	0.207014	0.737904	0.586138	0.0447566	1.33045	0.18197	0.77983	0.981748	0.74707	1.1695	0.824138	1.14815
652	20.56	20.64	16.31	11.3	9.725	sp|Q6ZMP0|THSD4_HUMAN	Thrombospondin type-1 domain-containing protein 4 OS=Homo sapiens GN=THSD4 PE=2 SV=2	HUMAN	10	Q6ZMP0	GN=THSD4	0.366438	0.000662146	1.44544	0.172187	0.529663	0.272898	0.000164128	1.72187	0.11272	0.469894	0.0619441	4.93409e-05	4.28549	0.0178649	0.265461	0.127057	2.78426e-05	2.42103	0.0183654	0.30761	0.325087	0.000269668	1.44544	0.144544	0.469894	0.231206	0.000908106	1.94089	0.11272	0.448745	1.01859	0.809368	1.14815	0.887156	1.1695
653	20.54	20.7	55.11	50	39.78	sp|P47985|UCRI_HUMAN	Cytochrome b-c1 complex subunit Rieske, mitochondrial OS=Homo sapiens GN=UQCRFS1 PE=1 SV=2	HUMAN	11	P47985	GN=UQCRFS1	1.36773	0.269798	1.19124	1.14815	2.01372	1.30617	0.320094	1.15878	1.1272	1.88799	0.801678	0.557722	1.20226	0.539511	0.963829	0.972747	0.858202	1.21339	0.794328	1.18032	1.14815	0.52635	1.19124	0.963829	1.51356	0.937562	0.689097	1.23595	0.691831	1.15878	1.02802	0.848074	1.14815	0.895365	1.22462
654	20.53	23.64	57.35	53.31	49.63	sp|P35232|PHB_HUMAN	Prohibitin OS=Homo sapiens GN=PHB PE=1 SV=1	HUMAN	17	P35232	GN=PHB	1.52757	0.0106117	1.27057	1.20226	3.46737	1.6293	0.0089491	1.2942	1.25893	4.01791	0.912011	0.457958	1.27057	0.666807	1.15878	1.18032	0.266846	1.21339	0.972747	2.10863	1.0666	0.212799	1.31826	0.809096	1.47231	1.00925	0.933149	1.38038	0.731139	1.2942	1.01859	0.828859	1.23595	0.824138	1.24738
655	20.45	20.56	42.75	32.55	26.27	sp|P49257|LMAN1_HUMAN	Protein ERGIC-53 OS=Homo sapiens GN=LMAN1 PE=1 SV=2	HUMAN	17	P49257	GN=LMAN1	0.83946	0.549377	1.34276	0.554626	1.1272	0.912011	0.751862	1.34276	0.666807	1.22462	0.420727	0.135565	1.77011	0.139316	0.744732	0.554626	0.151961	1.47231	0.263027	0.816582	0.519996	0.124588	1.47231	0.145881	0.765597	0.501187	0.157663	1.51356	0.152757	0.758578	1.14815	0.693247	1.2942	0.887156	1.59956
656	20.42	23.23	39.66	34.87	27.59	sp|P00390|GSHR_HUMAN	Glutathione reductase, mitochondrial OS=Homo sapiens GN=GSR PE=1 SV=2	HUMAN	14	P00390	GN=GSR	0.432514	0.0720317	1.41906	0.0642688	0.613762	0.383707	0.0453004	1.5417	0.0405509	0.591562	1.02802	0.867515	1.15878	0.887156	1.19124	0.92045	0.719932	1.23595	0.654636	1.13763	0.751623	0.304831	1.19124	0.539511	0.895365	0.519996	0.0943909	1.38038	0.239883	0.717794	0.92045	0.772273	1.15878	0.737904	1.0666
657	20.42	21.36	32.08	22.31	16.67	sp|O75534|CSDE1_HUMAN	Cold shock domain-containing protein E1 OS=Homo sapiens GN=CSDE1 PE=1 SV=2	HUMAN	12	O75534	GN=CSDE1	1.69044	0.0107268	1.41906	1.19124	3.25087	1.65959	0.0301651	1.40605	1.18032	2.91072	0.436516	0.0213644	1.8197	0.128233	0.794328	0.816582	0.38939	1.28233	0.613762	1.04713	1.19124	0.355009	1.30617	0.912011	1.72187	1.10662	0.477723	1.28233	0.862979	1.51356	1.11686	0.717766	1.22462	0.912011	1.49968
658	20.4	23.39	39.7	23.51	16.46	sp|P26639|SYTC_HUMAN	Threonine--tRNA ligase, cytoplasmic OS=Homo sapiens GN=TARS PE=1 SV=3	HUMAN	18	P26639	GN=TARS	2.46604	0.00243696	1.44544	1.70608	7.58578	2.75423	0.000586781	1.49968	1.83654	8.55067	0.816582	0.847182	1.40605	0.559758	1.14815	0.954993	0.616588	1.36773	0.597035	1.30617	1.41906	0.311064	1.39316	1.01859	2.67917	1.22462	0.652424	1.41906	0.862979	1.70608	0.824138	0.623438	1.39316	0.534564	1.14815
659	20.4	22.29	52.44	41.87	38.62	sp|P51572|BAP31_HUMAN	B-cell receptor-associated protein 31 OS=Homo sapiens GN=BCAP31 PE=1 SV=3	HUMAN	12	P51572	GN=BCAP31	1.27057	0.445596	1.15878	1.09648	1.65959	1.39316	0.260211	1.18032	1.18032	1.90546	1.22462	0.617322	1.18032	1.03753	1.61436	1.20226	0.675378	1.18032	1.01859	1.58489	1.19124	0.439774	1.14815	1.03753	1.49968	0.787046	0.311878	1.20226	0.544503	0.946237	1.19124	0.530233	1.15878	1.02802	1.5417
660	20.36	30.13	48.69	40.07	28.46	sp|Q9H4M9|EHD1_HUMAN	EH domain-containing protein 1 OS=Homo sapiens GN=EHD1 PE=1 SV=2	HUMAN	20	Q9H4M9	GN=EHD1	0.586138	0.650293	1.61436	0.111686	0.946237	0.549541	0.178927	1.49968	0.0787046	0.824138	1.28233	0.457201	1.43219	0.895365	2.10863	1.23595	0.480732	1.36773	0.903649	2.44343	2.99226	0.00425246	1.55597	1.92309	10.666	2.55859	0.0083392	1.44544	1.77011	9.0365	0.855067	0.868352	1.33045	0.444631	1.13763
661	20.36	23.12	41.72	27.87	21.11	sp|P32455|GBP1_HUMAN	Guanylate-binding protein 1 OS=Homo sapiens GN=GBP1 PE=1 SV=2	HUMAN	13	P32455	GN=GBP1	7.31139	1.31959e-05	2.70396	2.70396	45.7088	7.7983	8.50565e-06	2.77971	2.80543	46.5586	3.66438	8.14086e-05	2.29087	1.59956	35.9749	4.48745	1.11366e-05	2.37684	1.88799	43.2514	2.91072	0.000438181	2.0893	1.39316	23.9883	2.65461	0.0171108	2.26986	1.1695	28.8403	0.672977	0.37583	2.24905	0.390841	1.51356
662	20.35	21.95	69.73	60.54	51.72	sp|P30040|ERP29_HUMAN	Endoplasmic reticulum resident protein 29 OS=Homo sapiens GN=ERP29 PE=1 SV=4	HUMAN	16	P30040	GN=ERP29	1.48594	0.0840206	1.18032	1.25893	2.14783	1.58489	0.0524604	1.21339	1.30617	2.35505	0.672977	0.124694	1.24738	0.229087	0.83946	0.77983	0.459613	1.18032	0.444631	0.92045	0.787046	0.351211	1.21339	0.457088	0.954993	0.559758	0.198562	1.49968	0.149968	0.83946	0.990832	0.824918	1.14815	0.731139	1.13763
663	20.32	21.89	36.84	32.89	29.17	sp|P39656|OST48_HUMAN	Dolichyl-diphosphooligosaccharide--protein glycosyltransferase 48 kDa subunit OS=Homo sapiens GN=DDOST PE=1 SV=4	HUMAN	14	P39656	GN=DDOST	0.903649	0.999261	1.20226	0.717794	1.08643	0.912011	0.740627	1.20226	0.731139	1.09648	1.39316	0.195635	1.1695	1.19124	1.80302	1.39316	0.14901	1.15878	1.20226	1.77011	0.937562	0.812719	1.1695	0.772681	1.09648	0.787046	0.504491	1.20226	0.549541	0.946237	1.01859	0.918954	1.1695	0.870964	1.21339
664	20.32	20.92	54.05	48.55	38.73	sp|Q9UBE0|SAE1_HUMAN	SUMO-activating enzyme subunit 1 OS=Homo sapiens GN=SAE1 PE=1 SV=1	HUMAN	12	Q9UBE0	GN=SAE1	1.1272	0.558352	1.38038	0.816582	2.14783	1.57036	0.112987	1.51356	1.03753	4.9204	1.49968	0.171479	1.45881	1.02802	5.19996	1.39316	0.268239	1.49968	0.928966	3.80189	1.39316	0.201893	1.43219	0.972747	4.05509	1.51356	0.182124	1.51356	1	3.46737	0.990832	0.966016	1.49968	0.539511	1.48594
665	20.32	20.55	51.25	34.62	27.56	sp|Q07960|RHG01_HUMAN	Rho GTPase-activating protein 1 OS=Homo sapiens GN=ARHGAP1 PE=1 SV=1	HUMAN	17	Q07960	GN=ARHGAP1	0.691831	0.165949	1.21339	0.420727	0.83946	0.809096	0.396067	1.21339	0.559758	0.981748	1.21339	0.202719	1.18032	1.02802	1.57036	1.18032	0.337014	1.14815	1.02802	1.47231	1.2942	0.215178	1.14815	1.1272	1.6293	1.28233	0.368123	1.18032	1.08643	1.67494	1.05682	0.616499	1.10662	0.954993	1.19124
666	20.29	20.39	60.08	47.98	41.94	sp|Q07955|SRSF1_HUMAN	Serine/arginine-rich splicing factor 1 OS=Homo sapiens GN=SRSF1 PE=1 SV=2	HUMAN	11	Q07955	GN=SRSF1	0.990832	0.727241	1.1695	0.758578	1.15878	1.07647	0.991774	1.14815	0.937562	1.28233	1.0666	0.405786	1.19124	0.895365	1.25893	1.11686	0.517557	1.1695	0.954993	1.35519	0.704693	0.0449937	1.22462	0.340408	0.862979	0.679204	0.0310295	1.31826	0.30761	0.895365	0.847227	0.787374	1.18032	0.510505	1
667	20.27	22.77	24.69	18.41	14.44	sp|O00339|MATN2_HUMAN	Matrilin-2 OS=Homo sapiens GN=MATN2 PE=1 SV=4	HUMAN	15	O00339	GN=MATN2	0.724436	0.280391	1.30617	0.366438	0.946237	0.772681	0.333685	1.21339	0.483059	0.937562	1.70608	0.0248326	1.21339	1.40605	2.77971	1.61436	0.0314518	1.19124	1.35519	2.53513	1.97697	0.00638412	1.28233	1.5417	3.43558	1.83654	0.0126491	1.22462	1.49968	3.01995	1.00925	0.82591	1.19124	0.847227	1.23595
668	20.27	21.04	37.18	28.69	21.73	sp|Q9NSD9|SYFB_HUMAN	Phenylalanine--tRNA ligase beta subunit OS=Homo sapiens GN=FARSB PE=1 SV=3	HUMAN	14	Q9NSD9	GN=FARSB	0.954993	0.95901	1.1695	0.809096	1.11686	0.981748	0.994372	1.19124	0.816582	1.1695	1.64437	0.02415	1.22462	1.34276	2.31206	1.52757	0.0474751	1.19124	1.28233	2.05116	0.928966	0.69689	1.23595	0.724436	1.14815	0.972747	0.880725	1.24738	0.772681	1.21339	1.02802	0.962509	1.09648	0.937562	1.13763
669	20.2	21.17	49.43	40.61	34.87	sp|Q9P258|RCC2_HUMAN	Protein RCC2 OS=Homo sapiens GN=RCC2 PE=1 SV=2	HUMAN	14	Q9P258	GN=RCC2	2.03236	0.0235384	1.52757	1.33045	4.36516	2.35505	0.00447083	1.59956	1.47231	6.13762	1.34276	0.265274	1.45881	0.92045	2.42103	1.35519	0.0865907	1.44544	0.937562	3.31131	0.765597	0.705592	1.39316	0.524807	1.0666	0.549541	0.992146	1.67494	0.178649	0.92045	1.13763	0.611649	1.34276	0.847227	1.90546
670	20.2	20.25	57.47	53.64	46.74	sp|Q14847|LASP1_HUMAN	LIM and SH3 domain protein 1 OS=Homo sapiens GN=LASP1 PE=1 SV=2	HUMAN	16	Q14847	GN=LASP1	0.758578	0.322931	1.15878	0.625173	0.879023	0.711214	0.285394	1.15878	0.597035	0.824138	0.946237	0.884438	1.20226	0.77983	1.13763	0.855067	0.579346	1.15878	0.724436	0.990832	1.01859	0.599376	1.18032	0.862979	1.21339	0.824138	0.733209	1.1695	0.685488	0.963829	1.04713	0.934855	1.14815	0.912011	1.21339
671	20.19	31.75	47.51	33.73	29.22	sp|P09543|CN37_HUMAN	2',3'-cyclic-nucleotide 3'-phosphodiesterase OS=Homo sapiens GN=CNP PE=1 SV=2	HUMAN	18	P09543	GN=CNP	1.11686	0.725279	1.21339	0.92045	1.49968	1.04713	0.505873	1.25893	0.831764	1.35519	1.49968	0.0307038	1.22462	1.22462	2.44343	1.45881	0.0369999	1.20226	1.21339	2.31206	1.22462	0.170502	1.18032	1.03753	1.75388	1.24738	0.107281	1.15878	1.07647	1.72187	0.928966	0.952691	1.18032	0.717794	1.09648
672	20.16	20.82	37.05	27.39	14.75	sp|P22059|OSBP1_HUMAN	Oxysterol-binding protein 1 OS=Homo sapiens GN=OSBP PE=1 SV=1	HUMAN	10	P22059	GN=OSBP	0.990832	0.992851	1.30617	0.765597	1.2942	1.1272	0.736576	1.30617	0.862979	1.51356	1.13763	0.951226	1.30617	0.870964	1.77011	1.5417	0.466193	1.43219	1.07647	3.0761	1.30617	0.780404	1.38038	0.946237	2.01372	1.01859	0.847334	1.35519	0.751623	1.34276	1.39316	0.617915	1.33045	1.04713	2.85759
673	20.14	23.66	32.72	18.79	16.2	sp|O14936|CSKP_HUMAN	Peripheral plasma membrane protein CASK OS=Homo sapiens GN=CASK PE=1 SV=3	HUMAN	15	O14936	GN=CASK	0.496592	0.120998	1.55597	0.164437	0.772681	0.519996	0.181956	1.35519	0.20893	0.704693	0.794328	0.779213	1.36773	0.529663	1.08643	0.724436	0.732231	1.40605	0.465586	1.01859	0.544503	0.56601	1.64437	0.233346	0.895365	0.534564	0.320761	1.55597	0.248886	0.831764	1	0.844313	1.43219	0.698232	1.1695
674	20.11	22.18	23.79	16.08	13.51	sp|P26006|ITA3_HUMAN	Integrin alpha-3 OS=Homo sapiens GN=ITGA3 PE=1 SV=5	HUMAN	14	P26006	GN=ITGA3	0.253513	8.92112e-05	2.14783	0.0432514	0.544503	0.239883	0.000125554	2.33346	0.0505825	0.559758	0.515229	0.00727749	1.40605	0.258226	0.724436	0.49204	0.00773414	1.5417	0.325087	0.758578	0.570164	0.0596234	1.45881	0.349945	0.831764	0.591562	0.0283697	1.38038	0.340408	0.816582	0.963829	0.954153	1.15878	0.816582	1.11686
675	20.1	20.19	45.22	35.92	33.07	sp|O75781|PALM_HUMAN	Paralemmin-1 OS=Homo sapiens GN=PALM PE=1 SV=2	HUMAN	11	O75781	GN=PALM	0.539511	0.112954	1.47231	0.0619441	0.794328	0.376704	0.0983869	2.07014	0.0559758	0.77983	2.75423	0.00175502	1.49968	1.83654	6.0256	2.72898	0.00165452	1.49968	1.8197	5.91562	2.35505	0.00388261	1.44544	1.6293	4.87528	2.12814	0.0111878	1.39316	1.52757	4.32514	1.07647	0.610999	1.14815	0.937562	1.40605
676	20.07	23.52	71.79	60.9	60.9	sp|P62979|RS27A_HUMAN	Ubiquitin-40S ribosomal protein S27a OS=Homo sapiens GN=RPS27A PE=1 SV=2	HUMAN	24	P62979	GN=RPS27A	0.862979	0.787907	1.19124	0.444631	1.02802	0.77983	0.714598	1.23595	0.461318	0.963829	1.49968	0.31041	1.27057	1.18032	1.7378	1.48594	0.13215	1.24738	1.19124	1.78649	1.30617	0.445126	1.20226	1.08643	1.49968	0.937562	0.876329	1.14815	0.648634	1.07647	1.00925	0.701773	1.40605	0.717794	1.1695
677	20	20.01	63.95	58.53	56.98	sp|O95336|6PGL_HUMAN	6-phosphogluconolactonase OS=Homo sapiens GN=PGLS PE=1 SV=2	HUMAN	18	O95336	GN=PGLS	1.09648	0.453116	1.21339	0.903649	1.40605	1.15878	0.557309	1.20226	0.963829	1.55597	1.48594	0.128032	1.20226	1.23595	2.22844	1.38038	0.206706	1.19124	1.15878	2.01372	1.03753	0.981619	1.27057	0.816582	1.31826	0.954993	0.827757	1.30617	0.625173	1.24738	1.04713	0.869619	1.31826	0.794328	1.31826
678	19.98	20.63	31.32	19.32	16.3	sp|Q9UKV8|AGO2_HUMAN	Protein argonaute-2 OS=Homo sapiens GN=AGO2 PE=1 SV=3	HUMAN	11	Q9UKV8	GN=AGO2	0.887156	0.59475	1.35519	0.608135	1.20226	0.772681	0.428755	1.39316	0.296483	1.07647	1.10662	0.637475	1.2942	0.855067	1.99526	0.92045	0.985829	1.38038	0.625173	1.27057	1.36773	0.252543	1.36773	1	2.60615	1.30617	0.194029	1.34276	0.972747	2.0893	1.13763	0.355102	1.24738	0.912011	2.01372
679	19.97	20.87	20.1	13.61	8.845	sp|P51610|HCFC1_HUMAN	Host cell factor 1 OS=Homo sapiens GN=HCFC1 PE=1 SV=2	HUMAN	20	P51610	GN=HCFC1	1.14815	0.54259	1.27057	0.903649	1.58489	1.30617	0.216657	1.27057	1.02802	1.85353	1.58489	0.0293104	1.34276	1.18032	2.35505	1.57036	0.0315942	1.28233	1.22462	2.24905	1.20226	0.350147	1.25893	0.954993	1.67494	1.09648	0.646551	1.2942	0.847227	1.47231	1.13763	0.566259	1.15878	0.981748	1.47231
680	19.97	20.33	42.14	31.98	28.84	sp|Q6DD88|ATLA3_HUMAN	Atlastin-3 OS=Homo sapiens GN=ATL3 PE=1 SV=1	HUMAN	15	Q6DD88	GN=ATL3	1.2942	0.259214	1.30617	0.990832	1.88799	1.24738	0.307439	1.30617	0.954993	1.70608	1.59956	0.172642	1.40605	1.13763	2.55859	1.39316	0.19094	1.33045	1.04713	2.10863	1.7378	0.146428	1.43219	1.21339	2.80543	1.77011	0.144528	1.40605	1.25893	2.96483	1.25893	0.310878	1.24738	1.00925	1.90546
681	19.95	19.95	56.28	52.76	47.74	sp|Q06830|PRDX1_HUMAN	Peroxiredoxin-1 OS=Homo sapiens GN=PRDX1 PE=1 SV=1	HUMAN	16	Q06830	GN=PRDX1	0.862979	0.667828	1.36773	0.636796	1.18032	0.879023	0.847822	1.34276	0.654636	1.18032	1.72187	0.15534	1.57036	1.09648	4.28549	1.52757	0.441417	1.52757	1	3.43558	1.36773	0.588135	1.47231	0.928966	3.34195	1.36773	0.317867	1.39316	0.981748	3.04789	1.13763	0.82405	1.25893	0.903649	1.90546
682	19.92	21.62	55.5	48.25	34.25	sp|Q9BTV4|TMM43_HUMAN	Transmembrane protein 43 OS=Homo sapiens GN=TMEM43 PE=1 SV=1	HUMAN	12	Q9BTV4	GN=TMEM43	0.420727	0.113203	1.85353	0.0586138	0.77983	0.37325	0.0352556	1.94089	0.0328095	0.724436	2.53513	0.000499731	1.39316	1.8197	5.80764	2.18776	0.00254051	1.36773	1.59956	4.74242	1.61436	0.0367565	1.25893	1.28233	3.0761	1.5417	0.0587583	1.28233	1.20226	2.85759	0.772681	0.288153	1.38038	0.483059	1.0666
683	19.9	20.13	36.02	28.49	24.55	sp|P05997|CO5A2_HUMAN	Collagen alpha-2(V) chain OS=Homo sapiens GN=COL5A2 PE=1 SV=3	HUMAN	58	P05997	GN=COL5A2	1.33045	0.259167	3.7325	0.356451	5.15229	0.772681	0.14152	1.97697	0.337287	1.52757	1.75388	0.0916003	1.85353	0.946237	3.46737	1.70608	0.0979369	2.12814	0.801678	3.90841	1.58489	0.123539	1.58489	1	2.63027	1.87068	0.0767887	1.69044	1.10662	3.37287	1.19124	0.39375	2.10863	0.564937	2.60615
684	19.89	21.58	44.92	38.15	38.15	sp|Q96CX2|KCD12_HUMAN	BTB/POZ domain-containing protein KCTD12 OS=Homo sapiens GN=KCTD12 PE=1 SV=1	HUMAN	22	Q96CX2	GN=KCTD12	0.496592	0.0317879	1.36773	0.167494	0.679204	0.416869	0.014664	1.47231	0.0895365	0.613762	0.83946	0.452679	1.20226	0.648634	1.00925	0.847227	0.285016	1.14815	0.685488	0.972747	1.07647	0.850769	1.15878	0.928966	1.28233	1.08643	0.868546	1.19124	0.912011	1.33045	1.00925	0.876399	1.1272	0.895365	1.1272
685	19.89	20.16	19.05	11.8	9.288	sp|P49790|NU153_HUMAN	Nuclear pore complex protein Nup153 OS=Homo sapiens GN=NUP153 PE=1 SV=2	HUMAN	12	P49790	GN=NUP153	1.0666	0.568169	1.07647	0.990832	1.14815	1.10662	0.376096	1.07647	1.02802	1.19124	1.03753	0.650901	1.07647	0.963829	1.11686	1.00925	0.93469	1.07647	0.937562	1.08643	1.00925	0.823998	1.07647	0.937562	1.08643	1.03753	0.839497	1.07647	0.963829	1.11686	1	0.886667	1.07647	0.928966	1.07647
686	19.88	24.28	47.95	40.68	35.23	sp|P62191|PRS4_HUMAN	26S protease regulatory subunit 4 OS=Homo sapiens GN=PSMC1 PE=1 SV=1	HUMAN	13	P62191	GN=PSMC1	0.946237	0.874713	1.15878	0.794328	1.09648	0.963829	0.593888	1.19124	0.77983	1.14815	0.990832	0.997738	1.1272	0.879023	1.11686	0.963829	0.832886	1.10662	0.855067	1.0666	0.981748	0.887794	1.14815	0.847227	1.1272	0.855067	0.307833	1.18032	0.648634	1.00925	1.05682	0.667601	1.10662	0.954993	1.20226
687	19.88	22.37	60.7	54.73	49.75	sp|P02763|A1AG1_HUMAN	Alpha-1-acid glycoprotein 1 OS=Homo sapiens GN=ORM1 PE=1 SV=1	HUMAN	28	P02763	GN=ORM1	0.12942	0.0501258	2.72898	0.020893	0.353183	0.133045	0.0550792	2.65461	0.0155597	0.353183	0.559758	0.641229	1.41906	0.359749	0.794328	0.510505	0.426183	1.39316	0.30761	0.711214	0.731139	0.811463	1.40605	0.510505	1.02802	0.717794	0.931157	1.34276	0.505825	0.963829	1.08643	0.605391	1.20226	0.903649	1.33045
688	19.81	22.29	16.96	10.65	7.898	sp|P22897|MRC1_HUMAN	Macrophage mannose receptor 1 OS=Homo sapiens GN=MRC1 PE=1 SV=1	HUMAN	13	P22897	GN=MRC1	0.870964	0.59074	1.2942	0.642688	1.1272	0.666807	0.132475	1.28233	0.356451	0.855067	0.625173	0.0836709	1.33045	0.301995	0.831764	0.625173	0.0752245	1.43219	0.242103	0.895365	0.824138	0.32492	1.2942	0.608135	1.0666	0.870964	0.479344	1.28233	0.654636	1.11686	1.1272	0.593	1.14815	0.981748	1.67494
689	19.78	19.84	43.98	37.34	34.65	sp|P19971|TYPH_HUMAN	Thymidine phosphorylase OS=Homo sapiens GN=TYMP PE=1 SV=2	HUMAN	13	P19971	GN=TYMP	2.65461	0.000186587	1.5417	1.72187	6.42688	2.42103	0.000354641	1.45881	1.65959	6.13762	0.409261	0.0499541	1.87068	0.0724436	0.765597	0.49204	0.135176	1.88799	0.251189	0.928966	0.619441	0.874776	1.59956	0.37325	0.990832	1.01859	0.475047	1.5417	0.660693	1.41906	0.895365	0.815605	1.70608	0.619441	1.52757
690	19.75	21.94	83.07	82.28	65.35	sp|P18669|PGAM1_HUMAN	Phosphoglycerate mutase 1 OS=Homo sapiens GN=PGAM1 PE=1 SV=2	HUMAN	19	P18669	GN=PGAM1	0.963829	0.975722	1.30617	0.737904	1.25893	1.00925	0.869096	1.2942	0.77983	1.51356	2.05116	0.00572532	1.51356	1.35519	4.09261	2.208	0.00626792	1.48594	1.48594	5.64937	1.2942	0.281134	1.34276	0.963829	2.22844	1.01859	0.623399	1.30617	0.77983	1.41906	1.14815	0.698379	1.19124	0.963829	2.39883
691	19.74	22.49	56.53	51.06	37.69	sp|O00151|PDLI1_HUMAN	PDZ and LIM domain protein 1 OS=Homo sapiens GN=PDLIM1 PE=1 SV=4	HUMAN	17	O00151	GN=PDLIM1	0.465586	0.00114891	1.38038	0.251189	0.642688	0.487529	0.00258807	1.38038	0.244343	0.672977	0.183654	1.61828e-05	2.22844	0.037325	0.409261	0.172187	5.55509e-05	2.44343	0.0452898	0.420727	0.772681	0.0824852	1.22462	0.586138	0.946237	0.642688	0.0377048	1.23595	0.448745	0.794328	1.01859	0.958067	1.09648	0.928966	1.11686
692	19.71	21.23	43.6	35.4	26.8	sp|P05155|IC1_HUMAN	Plasma protease C1 inhibitor OS=Homo sapiens GN=SERPING1 PE=1 SV=2	HUMAN	18	P05155	GN=SERPING1	0.519996	0.0446765	1.49968	0.10666	0.77983	0.544503	0.0195827	1.39316	0.0928966	0.758578	1.30617	0.114356	1.23595	1.05682	2.03236	1.11686	0.321476	1.22462	0.912011	1.47231	1.41906	0.0395813	1.23595	1.14815	2.42103	1.28233	0.216663	1.24738	1.02802	1.99526	0.937562	0.930995	1.20226	0.744732	1.1272
693	19.69	19.93	47.73	30.23	26.14	sp|Q13363|CTBP1_HUMAN	C-terminal-binding protein 1 OS=Homo sapiens GN=CTBP1 PE=1 SV=2	HUMAN	12	Q13363	GN=CTBP1	1.23595	0.415632	1.27057	0.972747	1.78649	1.33045	0.536532	1.2942	1.02802	2.29087	1.99526	0.0478086	1.52757	1.30617	3.94457	1.8197	0.0827148	1.41906	1.28233	3.66438	1.20226	0.746992	1.30617	0.92045	1.90546	1.19124	0.359887	1.30617	0.912011	1.72187	1.04713	0.94004	1.40605	0.744732	1.55597
694	19.68	19.75	88.89	82.22	77.04	sp|P09455|RET1_HUMAN	Retinol-binding protein 1 OS=Homo sapiens GN=RBP1 PE=1 SV=2	HUMAN	18	P09455	GN=RBP1	0.144544	0.144652	1.95884	0.110662	0.283139	0.138038	0.130375	2.53513	0.114815	0.349945	16.9044	2.18122e-05	1.92309	8.79023	30.1995	16.7494	3.93177e-05	2.03236	8.24138	30.479	4.32514	0.113271	1.58489	2.72898	7.31139	2.96483	0.121533	1.52757	1.94089	5.24807	0.672977	0.896462	1.44544	0.554626	0.972747
695	19.66	20.92	33.97	22.81	16.27	sp|Q9UHB9|SRP68_HUMAN	Signal recognition particle subunit SRP68 OS=Homo sapiens GN=SRP68 PE=1 SV=2	HUMAN	12	Q9UHB9	GN=SRP68	1.18032	0.637248	1.19124	0.990832	1.72187	1.10662	0.72612	1.22462	0.903649	1.49968	0.895365	0.629144	1.25893	0.642688	1.1272	0.928966	0.949439	1.23595	0.660693	1.14815	0.831764	0.644376	1.27057	0.47863	1.05682	0.691831	0.163021	1.31826	0.175388	0.912011	0.928966	0.769356	1.22462	0.660693	1.13763
696	19.66	20.61	40.63	30.47	24.83	sp|P61201|CSN2_HUMAN	COP9 signalosome complex subunit 2 OS=Homo sapiens GN=COPS2 PE=1 SV=1	HUMAN	12	P61201	GN=COPS2	0.870964	0.530594	1.21339	0.654636	1.05682	0.809096	0.323665	1.14815	0.619441	0.928966	1.07647	0.505207	1.27057	0.847227	1.41906	1.03753	0.580618	1.31826	0.787046	1.39316	0.903649	0.673847	1.24738	0.691831	1.1272	0.737904	0.221537	1.27057	0.461318	0.937562	0.92045	0.803691	1.19124	0.698232	1.09648
697	19.64	20.29	25.57	15.74	10.7	sp|Q8IX12|CCAR1_HUMAN	Cell division cycle and apoptosis regulator protein 1 OS=Homo sapiens GN=CCAR1 PE=1 SV=2	HUMAN	11	Q8IX12	GN=CCAR1	0.954993	0.626224	1.09648	0.870964	1.04713	0.981748	0.89163	1.1272	0.870964	1.10662	0.954993	0.722637	1.11686	0.855067	1.0666	0.946237	0.648589	1.09648	0.862979	1.03753	0.928966	0.440414	1.11686	0.831764	1.03753	0.937562	0.56447	1.1272	0.831764	1.05682	1.02802	0.618318	1.09648	0.937562	1.1272
698	19.63	19.83	44.62	32.72	29.29	sp|P62495|ERF1_HUMAN	Eukaryotic peptide chain release factor subunit 1 OS=Homo sapiens GN=ETF1 PE=1 SV=3	HUMAN	11	P62495	GN=ETF1	1.64437	0.0597498	1.30617	1.25893	4.44631	1.49968	0.100438	1.38038	1.08643	3.13329	0.704693	0.632095	1.48594	0.205116	1.04713	0.862979	0.725284	1.34276	0.559758	1.15878	1.0666	0.785854	1.38038	0.772681	1.61436	0.630957	0.205992	1.58489	0.187068	1	0.946237	0.83284	1.24738	0.704693	1.18032
699	19.62	19.76	37.55	29.4	26.82	sp|O75390|CISY_HUMAN	Citrate synthase, mitochondrial OS=Homo sapiens GN=CS PE=1 SV=2	HUMAN	13	O75390	GN=CS	2.01372	0.0117367	1.40605	1.43219	7.31139	1.97697	0.0170394	1.40605	1.40605	6.0256	0.83946	0.746598	1.31826	0.380189	1.10662	0.895365	0.996583	1.30617	0.642688	1.1695	1.69044	0.0281682	1.39316	1.21339	4.57088	1.34276	0.278477	1.33045	1.00925	2.29087	1.10662	0.677251	1.23595	0.895365	1.59956
700	19.6	20.34	40.32	29.94	23.95	sp|Q12874|SF3A3_HUMAN	Splicing factor 3A subunit 3 OS=Homo sapiens GN=SF3A3 PE=1 SV=1	HUMAN	11	Q12874	GN=SF3A3	0.972747	0.913036	1.36773	0.704693	1.33045	1.1272	0.334378	1.31826	0.855067	1.67494	1.08643	0.622832	1.31826	0.824138	1.57036	1.08643	0.542704	1.27057	0.855067	1.59956	0.744732	0.222648	1.33045	0.496592	0.990832	0.401791	0.00477602	1.8197	0.0625173	0.731139	0.862979	0.647396	1.30617	0.597035	1.1272
701	19.56	25.36	74.09	60.73	58.3	sp|P61981|1433G_HUMAN	14-3-3 protein gamma OS=Homo sapiens GN=YWHAG PE=1 SV=2	HUMAN	23	P61981	GN=YWHAG	1.00925	0.940279	1.19124	0.847227	1.20226	1.03753	0.719358	1.20226	0.862979	1.27057	1.41906	0.0946222	1.1695	1.21339	1.8197	1.30617	0.206076	1.15878	1.1272	1.65959	1.15878	0.521677	1.13763	1.01859	1.39316	1.02802	0.938575	1.11686	0.92045	1.1695	0.954993	0.874843	1.11686	0.83946	1.0666
702	19.55	19.98	29.33	17.89	13.56	sp|P56192|SYMC_HUMAN	Methionine--tRNA ligase, cytoplasmic OS=Homo sapiens GN=MARS PE=1 SV=2	HUMAN	11	P56192	GN=MARS	1.44544	0.138469	1.27057	1.13763	2.10863	1.19124	0.495333	1.2942	0.92045	1.57036	0.809096	0.423404	1.30617	0.570164	1.05682	0.625173	0.082583	1.36773	0.319154	0.855067	1	0.845255	1.27057	0.787046	1.30617	0.92045	0.774846	1.27057	0.704693	1.1695	1.02802	0.811966	1.27057	0.809096	1.33045
703	19.54	19.68	36.48	30.77	25.71	sp|P07099|HYEP_HUMAN	Epoxide hydrolase 1 OS=Homo sapiens GN=EPHX1 PE=1 SV=1	HUMAN	15	P07099	GN=EPHX1	0.787046	0.632219	1.30617	0.291072	1.02802	0.672977	0.598895	1.40605	0.390841	0.946237	2.88403	0.000108391	1.64437	1.75388	8.16582	2.70396	0.000175599	1.58489	1.70608	8.47227	1.2942	0.050402	1.39316	0.928966	2.48886	1.55597	0.0680395	1.43219	1.08643	3.22107	0.816582	0.366163	1.28233	0.242103	1.04713
704	19.5	20.39	41.34	37.88	26.68	sp|P43490|NAMPT_HUMAN	Nicotinamide phosphoribosyltransferase OS=Homo sapiens GN=NAMPT PE=1 SV=1	HUMAN	14	P43490	GN=NAMPT	1.27057	0.243637	1.11686	1.13763	1.57036	1.38038	0.131314	1.15878	1.19124	1.78649	0.501187	0.0130575	1.38038	0.0887156	0.691831	0.717794	0.159261	1.19124	0.436516	0.855067	0.554626	0.0255697	1.31826	0.111686	0.731139	0.642688	0.0842939	1.35519	0.201372	0.870964	0.928966	0.85726	1.22462	0.625173	1.13763
705	19.5	20.26	21.55	14.3	10.33	sp|Q13523|PRP4B_HUMAN	Serine/threonine-protein kinase PRP4 homolog OS=Homo sapiens GN=PRPF4B PE=1 SV=3	HUMAN	10	Q13523	GN=PRPF4B	1.28233	0.294851	1.24738	1.02802	1.97697	1.39316	0.165787	1.25893	1.10662	2.29087	0.704693	0.636903	1.5417	0.235505	1.08643	0.794328	0.707212	1.44544	0.356451	1.14815	0.809096	0.85236	1.36773	0.428549	1.10662	0.737904	0.384137	1.35519	0.180302	1	1.01859	0.892009	1.5417	0.660693	1.2942
706	19.48	20.42	32.53	25.13	18.68	sp|P46459|NSF_HUMAN	Vesicle-fusing ATPase OS=Homo sapiens GN=NSF PE=1 SV=3	HUMAN	12	P46459	GN=NSF	1.1272	0.954128	1.27057	0.887156	1.64437	1.09648	0.731461	1.33045	0.824138	1.58489	0.847227	0.327352	1.36773	0.37325	1.15878	1.00925	0.391138	1.36773	0.737904	1.35519	1.43219	0.00141008	1.21339	1.18032	4.13048	1.28233	0.235913	1.25893	1.01859	2.91072	1.01859	0.95217	1.31826	0.772681	1.47231
707	19.47	20.47	28.44	22.36	16.82	sp|P02748|CO9_HUMAN	Complement component C9 OS=Homo sapiens GN=C9 PE=1 SV=2	HUMAN	14	P02748	GN=C9	0.816582	0.485459	1.23595	0.529663	1.00925	0.92045	0.938627	1.28233	0.679204	1.18032	1.31826	0.263315	1.2942	1.01859	1.83654	1.09648	0.930207	1.31826	0.831764	1.45881	1.23595	0.399683	1.22462	1.00925	1.75388	1.07647	0.772117	1.22462	0.879023	1.40605	0.937562	0.899808	1.25893	0.717794	1.18032
708	19.44	21.96	41.15	28.66	22.8	sp|Q16666|IF16_HUMAN	Gamma-interferon-inducible protein 16 OS=Homo sapiens GN=IFI16 PE=1 SV=3	HUMAN	20	Q16666	GN=IFI16	0.895365	0.75779	1.19124	0.717794	1.0666	0.928966	0.700491	1.1695	0.772681	1.08643	0.691831	0.211463	1.40605	0.398107	0.972747	0.751623	0.183743	1.28233	0.496592	0.963829	0.597035	0.0617163	1.36773	0.30761	0.816582	0.416869	0.00822543	1.6293	0.101859	0.679204	0.862979	0.657719	1.23595	0.529663	1.0666
709	19.44	19.83	36.65	23.45	18.32	sp|P01042|KNG1_HUMAN	Kininogen-1 OS=Homo sapiens GN=KNG1 PE=1 SV=2	HUMAN	21	P01042	GN=KNG1	0.359749	0.00372194	1.67494	0.0325087	0.60256	0.465586	0.01583	1.44544	0.0564937	0.672977	1.2942	0.291298	1.19124	1.08643	1.7378	1.21339	0.34872	1.19124	1.01859	1.57036	1.39316	0.215261	1.22462	1.13763	1.94089	0.928966	0.652701	1.27057	0.711214	1.18032	1.08643	0.666746	1.14815	0.946237	1.30617
710	19.43	23.48	18.51	9.211	4.44	sp|Q16787|LAMA3_HUMAN	Laminin subunit alpha-3 OS=Homo sapiens GN=LAMA3 PE=1 SV=2	HUMAN	16	Q16787	GN=LAMA3	0.737904	0.274496	1.38038	0.432514	1.01859	0.554626	0.0671291	1.58489	0.222844	0.879023	0.436516	0.185625	2.01372	0.237684	0.879023	0.765597	0.683492	1.41906	0.448745	1.08643	1.41906	0.0949955	1.40605	1.00925	2.29087	1.22462	0.352893	1.40605	0.870964	1.80302	1.02802	0.858385	1.51356	0.679204	1.47231
711	19.41	20.17	40.57	29.14	19.29	sp|P17655|CAN2_HUMAN	Calpain-2 catalytic subunit OS=Homo sapiens GN=CAPN2 PE=1 SV=6	HUMAN	14	P17655	GN=CAPN2	0.465586	0.00608728	1.31826	0.177011	0.613762	0.469894	0.00651436	1.33045	0.18197	0.625173	1.03753	0.74008	1.10662	0.937562	1.18032	0.928966	0.967169	1.11686	0.824138	1.03753	0.787046	0.367786	1.11686	0.648634	0.879023	0.765597	0.259854	1.1695	0.586138	0.895365	0.972747	0.766856	1.15878	0.809096	1.1272
712	19.41	19.91	22.98	15.35	10.92	sp|Q6P2E9|EDC4_HUMAN	Enhancer of mRNA-decapping protein 4 OS=Homo sapiens GN=EDC4 PE=1 SV=1	HUMAN	11	Q6P2E9	GN=EDC4	0.963829	0.677945	1.11686	0.855067	1.07647	0.963829	0.639723	1.15878	0.816582	1.11686	0.990832	0.947857	1.14815	0.862979	1.13763	1.07647	0.411083	1.10662	0.972747	1.21339	0.92045	0.466036	1.18032	0.751623	1.08643	0.937562	0.610401	1.11686	0.816582	1.04713	0.928966	0.57968	1.10662	0.831764	1.02802
713	19.39	20.3	35.28	27.14	22.25	sp|P35611|ADDA_HUMAN	Alpha-adducin OS=Homo sapiens GN=ADD1 PE=1 SV=2	HUMAN	15	P35611	GN=ADD1	0.972747	0.612957	1.55597	0.731139	1.51356	0.92045	0.910558	1.2942	0.704693	1.19124	2.63027	0.014091	1.55597	1.69044	9.46237	2.33346	0.0207816	1.49968	1.55597	8.79023	2.51189	0.0144761	1.55597	1.61436	9.37562	2.67917	0.0047207	1.52757	1.75388	10.9648	0.731139	0.388316	1.35519	0.255859	0.990832
714	19.38	19.75	49.77	33.1	28.47	sp|Q96I99|SUCB2_HUMAN	Succinate--CoA ligase [GDP-forming] subunit beta, mitochondrial OS=Homo sapiens GN=SUCLG2 PE=1 SV=2	HUMAN	12	Q96I99	GN=SUCLG2	1.55597	0.3489	1.48594	1.04713	7.44732	1.87068	0.096549	1.5417	1.21339	10.5682	1.02802	0.966975	1.58489	0.648634	2.35505	0.794328	0.31516	1.39316	0.199526	1.10662	1.39316	0.409769	1.40605	0.990832	6.91831	1.04713	0.974044	1.72187	0.608135	1.83654	1.33045	0.346417	1.23595	1.07647	7.44732
715	19.37	20.11	63.7	57.65	45.2	sp|P29692|EF1D_HUMAN	Elongation factor 1-delta OS=Homo sapiens GN=EEF1D PE=1 SV=5	HUMAN	19	P29692	GN=EEF1D	1.14815	0.429823	1.36773	0.83946	1.61436	1.38038	0.273016	1.34276	1.02802	2.208	0.660693	0.46333	1.41906	0.267917	0.937562	0.879023	0.863103	1.33045	0.608135	1.1695	0.60256	0.354611	1.48594	0.149968	0.895365	0.519996	0.308385	1.5417	0.0870964	0.801678	0.870964	0.981889	1.33045	0.608135	1.15878
716	19.36	21.87	41.38	30.8	21.38	sp|Q96CW1|AP2M1_HUMAN	AP-2 complex subunit mu OS=Homo sapiens GN=AP2M1 PE=1 SV=2	HUMAN	11	Q96CW1	GN=AP2M1	1.7378	0.0776178	1.40605	1.23595	6.13762	1.1695	0.79258	1.35519	0.862979	2.88403	1.41906	0.270648	1.43219	0.990832	3.87258	1.31826	0.376055	1.30617	1.00925	3.90841	1.21339	0.655248	1.43219	0.847227	2.37684	1.1695	0.667137	1.48594	0.787046	2.46604	1.10662	0.781943	1.34276	0.824138	2.48886
717	19.32	19.51	49.44	40.22	31.01	sp|P60228|EIF3E_HUMAN	Eukaryotic translation initiation factor 3 subunit E OS=Homo sapiens GN=EIF3E PE=1 SV=1	HUMAN	12	P60228	GN=EIF3E	1.47231	0.106301	1.40605	1.04713	3.31131	1.55597	0.260243	1.44544	1.07647	3.13329	0.990832	0.685389	1.41906	0.724436	1.40605	1.21339	0.349593	1.20226	1.00925	2.65461	0.972747	0.954849	1.36773	0.704693	1.33045	0.401791	0.415605	2.10863	0.207014	0.847227	1.38038	0.338676	1.28233	1.07647	3.25087
718	19.29	20.07	54.74	39.45	34.86	sp|O75436|VP26A_HUMAN	Vacuolar protein sorting-associated protein 26A OS=Homo sapiens GN=VPS26A PE=1 SV=2	HUMAN	11	O75436	GN=VPS26A	0.946237	0.932779	1.33045	0.679204	1.25893	0.928966	0.865472	1.35519	0.654636	1.25893	1.55597	0.138044	1.38038	1.1272	2.99226	1.33045	0.371861	1.33045	1	2.46604	1.19124	0.575971	1.33045	0.895365	2.07014	1.02802	0.934186	1.33045	0.772681	1.41906	0.83946	0.860816	1.41906	0.409261	1.19124
719	19.27	19.66	51.14	43.18	35.8	sp|Q9NYL9|TMOD3_HUMAN	Tropomodulin-3 OS=Homo sapiens GN=TMOD3 PE=1 SV=1	HUMAN	12	Q9NYL9	GN=TMOD3	0.691831	0.187899	1.21339	0.544503	0.83946	0.758578	0.249745	1.18032	0.619441	0.895365	1.19124	0.248919	1.21339	0.981748	1.47231	1.15878	0.336679	1.15878	1	1.38038	0.903649	0.812376	1.19124	0.737904	1.07647	0.816582	0.452132	1.21339	0.654636	0.990832	1.04713	0.888647	1.11686	0.937562	1.1695
720	19.25	19.52	28.21	18.65	12.82	sp|P13591|NCAM1_HUMAN	Neural cell adhesion molecule 1 OS=Homo sapiens GN=NCAM1 PE=1 SV=3	HUMAN	12	P13591	GN=NCAM1	0.141906	0.00410033	3.0761	0.0218776	0.436516	0.185353	0.00362246	2.46604	0.0325087	0.457088	2.51189	0.000601697	1.47231	1.70608	4.52898	2.35505	0.00234761	1.44544	1.6293	4.05509	2.51189	0.000442776	1.40605	1.78649	4.74242	2.60615	0.00042979	1.34276	1.94089	5.01187	1	0.641378	1.27057	0.787046	1.35519
721	19.23	22.79	60.61	50.84	36.7	sp|P46777|RL5_HUMAN	60S ribosomal protein L5 OS=Homo sapiens GN=RPL5 PE=1 SV=3	HUMAN	18	P46777	GN=RPL5	0.928966	0.935592	1.21339	0.772681	1.1272	0.990832	0.584731	1.23595	0.801678	1.22462	0.855067	0.466117	1.20226	0.685488	1.02802	0.751623	0.584648	1.24738	0.554626	0.937562	0.608135	0.164338	1.35519	0.285759	0.824138	0.501187	0.0824721	1.47231	0.105682	0.737904	1	0.927856	1.21339	0.824138	1.18032
722	19.23	21.21	42.91	30.71	27.76	sp|Q9Y285|SYFA_HUMAN	Phenylalanine--tRNA ligase alpha subunit OS=Homo sapiens GN=FARSA PE=1 SV=3	HUMAN	12	Q9Y285	GN=FARSA	0.831764	0.851096	1.30617	0.597035	1.08643	0.758578	0.499232	1.27057	0.544503	0.963829	1.44544	0.197661	1.28233	1.1272	1.94089	1.48594	0.108635	1.24738	1.19124	1.92309	0.895365	0.607653	1.25893	0.691831	1.1272	0.870964	0.561891	1.28233	0.625173	1.11686	1.0666	0.541349	1.21339	0.879023	1.30617
723	19.23	19.67	62.24	55.78	45.24	sp|P45880|VDAC2_HUMAN	Voltage-dependent anion-selective channel protein 2 OS=Homo sapiens GN=VDAC2 PE=1 SV=2	HUMAN	18	P45880	GN=VDAC2	1.57036	0.0276853	1.59956	0.981748	3.16228	1.8197	0.0243009	1.58489	1.14815	4.74242	0.724436	0.852639	1.67494	0.413047	1.21339	0.831764	0.948238	1.49968	0.465586	1.24738	1.24738	0.271447	1.58489	0.787046	2.48886	0.862979	0.969168	1.61436	0.529663	1.39316	0.57544	0.415598	1.88799	0.231206	1.08643
724	19.22	19.85	48.5	28.65	18.91	sp|O43242|PSMD3_HUMAN	26S proteasome non-ATPase regulatory subunit 3 OS=Homo sapiens GN=PSMD3 PE=1 SV=2	HUMAN	13	O43242	GN=PSMD3	0.946237	0.637889	1.0666	0.887156	1.00925	0.937562	0.613438	1.0666	0.879023	1	0.928966	0.420509	1.0666	0.870964	0.990832	0.937562	0.516488	1.0666	0.879023	1	0.972747	0.682603	1.0666	0.912011	1.03753	0.954993	0.628846	1.0666	0.895365	1.01859	0.954993	0.522349	1.0666	0.895365	1.01859
725	19.2	19.57	43.01	36.68	27.44	sp|P27361|MK03_HUMAN	Mitogen-activated protein kinase 3 OS=Homo sapiens GN=MAPK3 PE=1 SV=4	HUMAN	10	P27361	GN=MAPK3	1.10662	0.376125	1.38038	0.801678	1.5417	0.928966	0.82201	1.20226	0.597035	1.11686	1.61436	0.0798485	1.36773	1.18032	3.19154	1.5417	0.0869838	1.30617	1.18032	3.10456	1.52757	0.157061	1.24738	1.22462	3.0761	1.65959	0.0946334	1.28233	1.2942	3.37287	0.928966	0.673177	1.22462	0.660693	1.13763
726	19.19	23.89	19.81	10.26	4.418	sp|Q14573|ITPR3_HUMAN	Inositol 1,4,5-trisphosphate receptor type 3 OS=Homo sapiens GN=ITPR3 PE=1 SV=2	HUMAN	14	Q14573	GN=ITPR3	0.794328	0.275843	1.23595	0.636796	0.981748	0.787046	0.258162	1.23595	0.630957	0.972747	0.765597	0.222432	1.23595	0.613762	0.946237	0.711214	0.135717	1.33045	0.529663	0.946237	0.855067	0.456203	1.24738	0.685488	1.0666	0.847227	0.418975	1.30617	0.648634	1.10662	1.02802	0.855079	1.24738	0.824138	1.28233
727	19.19	21.3	92.86	90	88.57	sp|P07737|PROF1_HUMAN	Profilin-1 OS=Homo sapiens GN=PFN1 PE=1 SV=2	HUMAN	28	P07737	GN=PFN1	0.83946	0.0518114	1.22462	0.666807	1.02802	0.862979	0.070869	1.21339	0.672977	1.04713	0.559758	0.252878	1.52757	0.416869	0.855067	0.772681	0.0815299	1.22462	0.539511	0.946237	1.7378	0.609724	1.38038	1.25893	2.51189	1.5417	0.700643	1.34276	1.14815	2.07014	0.937562	0.949077	1.18032	0.787046	1.10662
728	19.19	19.43	70.39	62.14	57.28	sp|O43399|TPD54_HUMAN	Tumor protein D54 OS=Homo sapiens GN=TPD52L2 PE=1 SV=2	HUMAN	13	O43399	GN=TPD52L2	0.972747	0.946966	1.07647	0.912011	1.04713	0.946237	0.509212	1.0666	0.887156	1.00925	1.03753	0.566168	1.07647	0.963829	1.11686	1.01859	0.563604	1.07647	0.946237	1.10662	0.990832	0.725809	1.09648	0.903649	1.08643	0.928966	0.6255	1.08643	0.847227	1.00925	1.02802	0.77758	1.05682	0.972747	1.08643
729	19.19	19.26	55.68	55.68	51.7	sp|Q9BW30|TPPP3_HUMAN	Tubulin polymerization-promoting protein family member 3 OS=Homo sapiens GN=TPPP3 PE=1 SV=1	HUMAN	15	Q9BW30	GN=TPPP3	0.0524807	0.152931	3.83707	0.0149968	0.201372	0.0401791	3.32258e-06	4.57088	0.0120226	0.183654	0.0666807	0.000170767	3.63078	0.0147231	0.242103	0.0711213	0.000179612	3.56451	0.018197	0.253513	1.61436	0.0432041	1.30617	1.23595	2.14783	1.47231	0.0532432	1.22462	1.20226	1.83654	1.10662	0.469285	1.07647	1.02802	1.21339
730	19.17	19.25	47.76	43.27	38.46	sp|O00764|PDXK_HUMAN	Pyridoxal kinase OS=Homo sapiens GN=PDXK PE=1 SV=1	HUMAN	14	O00764	GN=PDXK	0.672977	0.136361	1.24738	0.376704	0.83946	0.660693	0.0713388	1.25893	0.401791	0.831764	1.07647	0.744172	1.20226	0.895365	1.34276	1.15878	0.658121	1.1695	0.990832	1.43219	0.619441	0.0272895	1.28233	0.280543	0.794328	0.57544	0.0317942	1.31826	0.235505	0.758578	0.946237	0.934148	1.18032	0.772681	1.11686
731	19.12	21.55	68.98	61.11	50	sp|P23284|PPIB_HUMAN	Peptidyl-prolyl cis-trans isomerase B OS=Homo sapiens GN=PPIB PE=1 SV=2	HUMAN	17	P23284	GN=PPIB	1.00925	0.79369	1.22462	0.824138	1.28233	1.08643	0.741902	1.22462	0.887156	1.47231	1.35519	0.156611	1.24738	1.08643	2.1677	1.33045	0.101037	1.20226	1.10662	2.33346	0.990832	0.96146	1.25893	0.698232	1.24738	0.737904	0.244354	1.25893	0.143219	0.928966	1.22462	0.367416	1.15878	1.05682	1.90546
732	19.11	23.17	30.66	24.07	16.76	sp|P33121|ACSL1_HUMAN	Long-chain-fatty-acid--CoA ligase 1 OS=Homo sapiens GN=ACSL1 PE=1 SV=1	HUMAN	12	P33121	GN=ACSL1	1.95884	0.00979547	1.39316	1.40605	4.65586	2.03236	0.00551087	1.38038	1.47231	4.83059	0.534564	0.195257	1.85353	0.231206	0.990832	0.963829	0.930301	1.52757	0.654636	1.47231	1.35519	0.332543	1.48594	0.912011	2.24905	1.24738	0.164284	1.38038	0.903649	1.83654	0.465586	0.0627716	1.88799	0.161436	0.879023
733	19.06	19.5	54.22	52.11	50.9	sp|P29966|MARCS_HUMAN	Myristoylated alanine-rich C-kinase substrate OS=Homo sapiens GN=MARCKS PE=1 SV=4	HUMAN	12	P29966	GN=MARCKS	1.83654	0.0754874	1.40605	1.30617	15.2757	1.90546	0.0531397	1.51356	1.25893	12.3595	3.59749	0.00161128	1.59956	2.24905	32.2107	3.25087	0.00309051	1.58489	2.05116	28.5759	2.24905	0.0220622	1.47231	1.52757	20.3236	1.61436	0.15012	1.40605	1.14815	11.3763	1.35519	0.309183	1.28233	1.05682	5.80764
734	19.02	19.84	37.46	30.47	28.49	sp|Q9NPH2|INO1_HUMAN	Inositol-3-phosphate synthase 1 OS=Homo sapiens GN=ISYNA1 PE=1 SV=1	HUMAN	13	Q9NPH2	GN=ISYNA1	3.25087	0.00906091	2.31206	1.40605	28.5759	3.25087	0.00955243	2.31206	1.40605	28.5759	2.96483	0.0125996	2.24905	1.31826	26.3027	3.59749	0.00583154	2.24905	1.59956	38.0189	3.76704	0.00388615	2.35505	1.59956	34.9945	2.46604	0.0221789	2.05116	1.20226	13.9316	1.31826	0.503771	1.51356	0.870964	7.04693
735	19.02	19.17	51.41	44.98	38.96	sp|Q9P0L0|VAPA_HUMAN	Vesicle-associated membrane protein-associated protein A OS=Homo sapiens GN=VAPA PE=1 SV=3	HUMAN	12	Q9P0L0	GN=VAPA	0.501187	0.0306914	1.65959	0.0981748	0.831764	0.619441	0.0889221	1.49968	0.194089	0.928966	0.83946	0.560201	1.2942	0.559758	1.08643	0.887156	0.652426	1.47231	0.515229	1.30617	0.666807	0.174099	1.2942	0.277971	0.862979	0.529663	0.084278	1.7378	0.140605	0.92045	1.04713	0.796103	1.20226	0.870964	1.2942
736	19.01	19.19	22.36	14.59	13.52	sp|A4D1P6|WDR91_HUMAN	WD repeat-containing protein 91 OS=Homo sapiens GN=WDR91 PE=1 SV=2	HUMAN	12	A4D1P6	GN=WDR91	0.928966	0.909987	1.28233	0.698232	1.19124	0.809096	0.422619	1.27057	0.591562	1.02802	1.15878	0.363066	1.28233	0.903649	1.55597	1.27057	0.152552	1.20226	1.05682	1.59956	0.963829	0.983861	1.23595	0.765597	1.19124	1.01859	0.882427	1.20226	0.847227	1.23595	0.787046	0.350444	1.18032	0.60256	0.928966
737	18.99	19.15	34.68	30.88	23.28	sp|Q9UGI8|TES_HUMAN	Testin OS=Homo sapiens GN=TES PE=1 SV=1	HUMAN	12	Q9UGI8	GN=TES	0.436516	0.0017212	1.39316	0.12942	0.608135	0.47863	0.00225482	1.31826	0.197697	0.630957	0.272898	0.000191579	1.75388	0.0255859	0.47863	0.301995	0.000139722	1.65959	0.0366438	0.501187	0.704693	0.132673	1.18032	0.510505	0.831764	0.60256	0.0475041	1.27057	0.376704	0.765597	1.03753	0.814219	1.08643	0.954993	1.13763
738	18.98	19.42	23.21	17.72	9.328	sp|Q8WX93|PALLD_HUMAN	Palladin OS=Homo sapiens GN=PALLD PE=1 SV=3	HUMAN	13	Q8WX93	GN=PALLD	0.380189	0.0374154	1.85353	0.0401791	0.704693	0.487529	0.0579941	1.58489	0.0879023	0.772681	1.14815	0.335262	1.27057	0.903649	1.70608	1.22462	0.232225	1.28233	0.954993	1.85353	2.14783	0.00761475	1.44544	1.48594	4.09261	1.92309	0.0148481	1.44544	1.33045	3.37287	0.972747	0.905771	1.22462	0.772681	1.19124
739	18.98	19.05	34.31	19.04	18.18	sp|Q13740|CD166_HUMAN	CD166 antigen OS=Homo sapiens GN=ALCAM PE=1 SV=2	HUMAN	11	Q13740	GN=ALCAM	2.60615	0.0107183	1.67494	1.55597	18.7068	2.72898	0.00911268	1.69044	1.61436	19.4089	2.05116	0.0668359	1.6293	1.25893	14.7231	1.95884	0.0649822	1.64437	1.19124	12.4738	2.10863	0.0606189	1.64437	1.28233	14.9968	1.97697	0.0377494	1.52757	1.2942	15.417	0.963829	0.76322	1.95884	0.625173	1.88799
740	18.94	19.84	50.9	45.13	30.69	sp|P47756|CAPZB_HUMAN	F-actin-capping protein subunit beta OS=Homo sapiens GN=CAPZB PE=1 SV=4	HUMAN	17	P47756	GN=CAPZB	1.00925	0.751046	1.23595	0.816582	1.2942	1.0666	0.506374	1.25893	0.847227	1.36773	1.00925	0.826112	1.20226	0.83946	1.27057	1.20226	0.338842	1.24738	0.963829	1.78649	1.36773	0.127182	1.30617	1.04713	2.07014	1.15878	0.388992	1.21339	0.954993	1.61436	1.22462	0.332201	1.21339	1.00925	1.88799
741	18.94	18.98	43.35	36.44	29.52	sp|Q9UNM6|PSD13_HUMAN	26S proteasome non-ATPase regulatory subunit 13 OS=Homo sapiens GN=PSMD13 PE=1 SV=2	HUMAN	11	Q9UNM6	GN=PSMD13	0.963829	0.900503	1.18032	0.794328	1.13763	0.946237	0.893117	1.19124	0.77983	1.1272	0.928966	0.464949	1.15878	0.772681	1.07647	0.990832	0.877383	1.19124	0.831764	1.18032	0.831764	0.317013	1.1695	0.636796	0.972747	0.816582	0.236136	1.15878	0.625173	0.946237	0.963829	0.676875	1.08643	0.855067	1.04713
742	18.92	21.96	23	12.59	9.904	sp|O15061|SYNEM_HUMAN	Synemin OS=Homo sapiens GN=SYNM PE=1 SV=2	HUMAN	16	O15061	GN=SYNM	0.613762	0.446303	1.59956	0.239883	0.981748	0.809096	0.56737	1.41906	0.210863	1.14815	2.70396	0.00385245	1.75388	1.5417	15.5597	1.70608	0.470423	1.8197	0.937562	10.0925	7.44732	3.27267e-06	2.10863	3.53183	34.9945	5.91562	0.000326539	2.10863	2.80543	27.5423	1.33045	0.46727	1.38038	0.963829	3.28095
743	18.91	19.04	53.14	47.28	41	sp|Q9NR28|DBLOH_HUMAN	Diablo homolog, mitochondrial OS=Homo sapiens GN=DIABLO PE=1 SV=1	HUMAN	12	Q9NR28	GN=DIABLO	0.981748	0.620862	1.31826	0.751623	1.2942	0.772681	0.600304	1.23595	0.448745	0.954993	0.862979	0.978279	1.30617	0.60256	1.1272	1.1695	0.446474	1.18032	0.990832	1.95884	0.744732	0.640472	1.2942	0.334195	0.963829	0.672977	0.539693	1.41906	0.280543	0.954993	1.09648	0.543271	1.24738	0.879023	1.49968
744	18.9	19.29	53.08	33.89	28.2	sp|O00231|PSD11_HUMAN	26S proteasome non-ATPase regulatory subunit 11 OS=Homo sapiens GN=PSMD11 PE=1 SV=3	HUMAN	12	O00231	GN=PSMD11	0.963829	0.956778	1.09648	0.879023	1.05682	0.981748	0.571583	1.11686	0.879023	1.09648	0.981748	0.682056	1.08643	0.903649	1.0666	1.01859	0.520027	1.07647	0.946237	1.10662	1.01859	0.55802	1.08643	0.937562	1.10662	0.92045	0.49648	1.11686	0.809096	1.02802	0.990832	0.864932	1.0666	0.928966	1.05682
745	18.88	19	76.76	64.32	57.68	sp|O00299|CLIC1_HUMAN	Chloride intracellular channel protein 1 OS=Homo sapiens GN=CLIC1 PE=1 SV=4	HUMAN	18	O00299	GN=CLIC1	0.717794	0.119876	1.30617	0.444631	0.937562	0.772681	0.234839	1.36773	0.465586	1.05682	0.519996	0.0229216	1.44544	0.138038	0.751623	0.428549	0.0135021	1.67494	0.0685488	0.717794	0.554626	0.0542774	1.36773	0.183654	0.758578	0.448745	0.0289607	1.61436	0.0809096	0.724436	1.14815	0.690998	1.30617	0.879023	1.64437
746	18.83	19.04	31.87	21.89	19.44	sp|Q10471|GALT2_HUMAN	Polypeptide N-acetylgalactosaminyltransferase 2 OS=Homo sapiens GN=GALNT2 PE=1 SV=1	HUMAN	10	Q10471	GN=GALNT2	2.12814	0.0967126	1.64437	1.2942	3.94457	1.90546	0.127623	1.58489	1.20226	3.37287	1.21339	0.617462	1.48594	0.816582	1.92309	1.5417	0.454056	1.51356	1.01859	2.65461	0.937562	0.839771	1.44544	0.613762	1.35519	0.737904	0.675197	1.57036	0.444631	1.15878	1.19124	0.917416	1.38038	0.862979	1.88799
747	18.83	18.99	37.92	27.69	24.34	sp|Q96RQ9|OXLA_HUMAN	L-amino-acid oxidase OS=Homo sapiens GN=IL4I1 PE=1 SV=1	HUMAN	10	Q96RQ9	GN=IL4I1	1.35519	0.115431	1.21339	1.11686	1.70608	1.44544	0.0370286	1.15878	1.24738	1.7378	0.102802	0.188957	3.13329	0.0283139	0.322107	0.145881	0.00453786	2.51189	0.0359749	0.366438	0.554626	0.00950272	1.44544	0.301995	0.801678	0.519996	0.00654972	1.44544	0.265461	0.751623	0.963829	0.926093	1.20226	0.794328	1.15878
748	18.82	22.07	30.32	22.67	14.05	sp|P33993|MCM7_HUMAN	DNA replication licensing factor MCM7 OS=Homo sapiens GN=MCM7 PE=1 SV=4	HUMAN	12	P33993	GN=MCM7	5.59758	2.92692e-06	1.72187	3.25087	28.5759	5.10505	6.77607e-05	1.85353	2.75423	24.2103	0.334195	0.176225	2.14783	0.0981748	0.717794	0.887156	0.899833	1.90546	0.457088	1.69044	0.772681	0.770873	1.77011	0.376704	1.36773	0.60256	0.176249	1.83654	0.248886	1.10662	0.544503	0.159455	1.80302	0.275423	0.981748
749	18.81	22.22	53.98	45.13	37.17	sp|O94905|ERLN2_HUMAN	Erlin-2 OS=Homo sapiens GN=ERLIN2 PE=1 SV=1	HUMAN	13	O94905	GN=ERLIN2	0.340408	0.00881897	1.65959	0.021677	0.564937	0.30761	0.00429501	1.72187	0.0203236	0.529663	1.6293	0.0371999	1.20226	1.35519	2.24905	1.55597	0.0560851	1.1695	1.33045	2.0893	0.724436	0.366346	1.22462	0.401791	0.887156	0.672977	0.235513	1.24738	0.343558	0.83946	1.02802	0.84093	1.19124	0.862979	1.18032
750	18.8	19.9	46.04	38.87	34.27	sp|P68400|CSK21_HUMAN	Casein kinase II subunit alpha OS=Homo sapiens GN=CSNK2A1 PE=1 SV=1	HUMAN	11	P68400	GN=CSNK2A1	1.36773	0.222035	1.28233	1.0666	2.37684	1.2942	0.226838	1.27057	1.01859	2.18776	0.937562	0.99614	1.33045	0.660693	1.24738	1.1695	0.456039	1.2942	0.903649	1.8197	0.887156	0.374945	1.28233	0.636796	1.13763	1.07647	0.663395	1.34276	0.801678	1.44544	0.751623	0.342086	1.35519	0.260615	1.01859
751	18.77	20.95	65.73	54.44	46.37	sp|P18124|RL7_HUMAN	60S ribosomal protein L7 OS=Homo sapiens GN=RPL7 PE=1 SV=1	HUMAN	16	P18124	GN=RPL7	1.07647	0.767588	1.5417	0.698232	1.65959	1.15878	0.405041	1.52757	0.758578	1.80302	0.349945	0.0259704	2.03236	0.123595	0.711214	0.564937	0.0514561	1.57036	0.248886	0.887156	0.346737	0.0411703	2.03236	0.118032	0.704693	0.291072	0.0291238	2.18776	0.0794328	0.636796	1.30617	0.369281	1.44544	0.903649	2.22844
752	18.75	19.2	32.41	24.41	18.48	sp|Q96RQ3|MCCA_HUMAN	Methylcrotonoyl-CoA carboxylase subunit alpha, mitochondrial OS=Homo sapiens GN=MCCC1 PE=1 SV=3	HUMAN	10	Q96RQ3	GN=MCCC1	1.21339	0.54292	1.28233	0.946237	1.7378	1.27057	0.328226	1.28233	0.990832	1.88799	0.92045	0.568311	1.2942	0.679204	1.19124	0.981748	0.868969	1.27057	0.787046	1.24738	0.903649	0.536343	1.27057	0.660693	1.14815	1.05682	0.793773	1.2942	0.816582	1.38038	0.937562	0.64527	1.34276	0.672977	1.25893
753	18.74	19.01	35.19	29.61	17.4	sp|P40763|STAT3_HUMAN	Signal transducer and activator of transcription 3 OS=Homo sapiens GN=STAT3 PE=1 SV=2	HUMAN	11	P40763	GN=STAT3	3.28095	0.000874242	2.01372	1.6293	10	3.69828	0.000210705	2.05116	1.80302	11.4815	1.02802	0.776137	1.87068	0.549541	1.52757	1.19124	0.549247	1.85353	0.642688	2.14783	2.18776	0.012402	1.77011	1.23595	5.34564	1.97697	0.0516534	1.7378	1.13763	3.7325	1.55597	0.315812	1.58489	0.981748	2.88403
754	18.72	19.29	26.2	14.88	11.82	sp|Q9HC35|EMAL4_HUMAN	Echinoderm microtubule-associated protein-like 4 OS=Homo sapiens GN=EML4 PE=1 SV=3	HUMAN	11	Q9HC35	GN=EML4	0.981748	0.977678	1.34276	0.737904	1.31826	1	0.78594	1.36773	0.731139	1.35519	0.49204	0.035146	1.49968	0.224905	0.737904	0.625173	0.363794	1.40605	0.337287	0.879023	0.57544	0.127337	1.44544	0.296483	0.831764	0.452898	0.0268955	1.67494	0.157036	0.758578	1.10662	0.356568	1.20226	0.92045	1.36773
755	18.7	18.81	79.61	71.36	63.11	sp|P30043|BLVRB_HUMAN	Flavin reductase (NADPH) OS=Homo sapiens GN=BLVRB PE=1 SV=3	HUMAN	16	P30043	GN=BLVRB	3.16228	0.0293058	2.03236	1.55597	7.51623	2.96483	0.0432948	1.97697	1.49968	6.72977	6.36796	0.0003018	2.51189	2.53513	19.7697	4.28549	0.000160404	2.22844	1.92309	13.5519	7.04693	5.01298e-05	2.55859	2.75423	21.677	7.04693	7.53924e-05	2.58226	2.72898	21.2814	1	0.476164	1.49968	0.666807	1.45881
756	18.65	21.25	43.59	28.29	21.22	sp|O94826|TOM70_HUMAN	Mitochondrial import receptor subunit TOM70 OS=Homo sapiens GN=TOMM70 PE=1 SV=1	HUMAN	11	O94826	GN=TOMM70	1.36773	0.315271	1.2942	1.05682	1.97697	1.27057	0.446898	1.30617	0.972747	1.77011	1.20226	0.384501	1.2942	0.928966	1.65959	1.11686	0.68215	1.25893	0.887156	1.49968	0.824138	0.700925	1.2942	0.539511	1.0666	0.724436	0.357964	1.22462	0.380189	0.887156	0.937562	0.848279	1.27057	0.679204	1.19124
757	18.65	19.12	31.1	20.12	14.76	sp|Q9BUQ8|DDX23_HUMAN	Probable ATP-dependent RNA helicase DDX23 OS=Homo sapiens GN=DDX23 PE=1 SV=3	HUMAN	12	Q9BUQ8	GN=DDX23	1.25893	0.40411	1.2942	0.972747	1.70608	1.43219	0.222504	1.24738	1.14815	2.44343	1.03753	0.934915	1.31826	0.787046	1.33045	1.23595	0.544809	1.22462	1.00925	1.95884	0.937562	0.511233	1.24738	0.691831	1.1695	0.816582	0.2435	1.2942	0.337287	1.05682	0.744732	0.52533	1.34276	0.270396	1
758	18.63	18.82	74.09	71.5	54.4	sp|P21291|CSRP1_HUMAN	Cysteine and glycine-rich protein 1 OS=Homo sapiens GN=CSRP1 PE=1 SV=3	HUMAN	13	P21291	GN=CSRP1	0.0717794	0.000178126	4.28549	0.01	0.30761	0.0895365	0.000778077	3.37287	0.0130617	0.301995	1.00925	0.955522	1.2942	0.77983	1.30617	0.879023	0.769426	1.2942	0.654636	1.13763	2.39883	0.00290628	1.35519	1.77011	3.53183	2.05116	0.00557142	1.23595	1.65959	2.77971	1.00925	0.684339	1.18032	0.855067	1.19124
759	18.63	18.79	41.45	35.09	29.17	sp|P30520|PURA2_HUMAN	Adenylosuccinate synthetase isozyme 2 OS=Homo sapiens GN=ADSS PE=1 SV=3	HUMAN	11	P30520	GN=ADSS	0.608135	0.0227928	1.2942	0.42462	0.787046	0.613762	0.0263504	1.25893	0.457088	0.772681	0.534564	0.0157851	1.39316	0.337287	0.744732	0.519996	0.0159266	1.38038	0.340408	0.717794	0.648634	0.0556288	1.2942	0.452898	0.83946	0.619441	0.0329788	1.33045	0.420727	0.824138	1.0666	0.742092	1.14815	0.928966	1.24738
760	18.63	18.78	24.07	16.37	14.03	sp|Q02809|PLOD1_HUMAN	Procollagen-lysine,2-oxoglutarate 5-dioxygenase 1 OS=Homo sapiens GN=PLOD1 PE=1 SV=2	HUMAN	10	Q02809	GN=PLOD1	1.77011	0.0577676	1.41906	1.24738	5.7544	1.67494	0.0913662	1.47231	1.13763	5.19996	1.38038	0.277847	1.58489	0.870964	2.96483	1.15878	0.718712	1.41906	0.816582	2.55859	0.903649	0.894061	1.57036	0.564937	1.41906	0.963829	0.952456	1.57036	0.60256	1.51356	1.04713	0.641353	1.6293	0.642688	1.65959
761	18.62	21.16	29.15	14.78	12.04	sp|Q9HD20|AT131_HUMAN	Manganese-transporting ATPase 13A1 OS=Homo sapiens GN=ATP13A1 PE=1 SV=2	HUMAN	13	Q9HD20	GN=ATP13A1	1.04713	0.866204	1.28233	0.816582	1.39316	0.862979	0.560208	1.35519	0.505825	1.1695	0.895365	0.677251	1.28233	0.654636	1.14815	0.903649	0.631849	1.23595	0.691831	1.11686	0.724436	0.324636	1.36773	0.270396	0.990832	0.870964	0.613954	1.27057	0.505825	1.10662	1.01859	0.955039	1.2942	0.787046	1.28233
762	18.59	18.98	38.92	28.6	25.55	sp|Q8N8S7|ENAH_HUMAN	Protein enabled homolog OS=Homo sapiens GN=ENAH PE=1 SV=2	HUMAN	12	Q8N8S7	GN=ENAH	0.83946	0.631749	1.20226	0.534564	1.00925	0.666807	0.180986	1.24738	0.296483	0.831764	1.2942	0.276816	1.21339	1.0666	1.75388	1.28233	0.352503	1.20226	1.0666	1.72187	0.963829	0.98966	1.14815	0.824138	1.10662	0.946237	0.964877	1.13763	0.758578	1.07647	1	0.875128	1.19124	0.83946	1.1695
763	18.58	18.84	26.53	18.13	11.07	sp|P06756|ITAV_HUMAN	Integrin alpha-V OS=Homo sapiens GN=ITGAV PE=1 SV=2	HUMAN	10	P06756	GN=ITGAV	1.13763	0.34529	1.34276	0.847227	1.64437	1.11686	0.506057	1.28233	0.870964	1.72187	1.8197	0.00775736	1.36773	1.33045	3.87258	1.80302	0.0122007	1.30617	1.38038	3.87258	1.39316	0.109491	1.25893	1.10662	2.60615	1.58489	0.0332779	1.30617	1.21339	3.13329	0.855067	0.498774	1.33045	0.440555	1.13763
764	18.57	19.74	73.14	58.3	56.54	sp|P21796|VDAC1_HUMAN	Voltage-dependent anion-selective channel protein 1 OS=Homo sapiens GN=VDAC1 PE=1 SV=2	HUMAN	22	P21796	GN=VDAC1	1.28233	0.240068	1.39316	0.92045	1.92309	1.45881	0.110022	1.35519	1.07647	2.33346	0.685488	0.278244	1.51356	0.275423	1.03753	0.519996	0.16014	1.7378	0.222844	0.903649	0.744732	0.45124	1.27057	0.296483	0.946237	0.510505	0.108425	1.52757	0.0660693	0.77983	0.83946	0.910119	1.48594	0.539511	1.24738
765	18.56	22.25	39.11	28.22	24	sp|Q9Y6N5|SQRD_HUMAN	Sulfide:quinone oxidoreductase, mitochondrial OS=Homo sapiens GN=SQRDL PE=1 SV=1	HUMAN	11	Q9Y6N5	GN=SQRDL	0.758578	0.260324	1.20226	0.483059	0.912011	0.758578	0.188137	1.22462	0.465586	0.928966	0.387258	0.00180493	1.5417	0.0487528	0.597035	0.416869	0.0032999	1.43219	0.0559758	0.597035	0.831764	0.304633	1.23595	0.539511	1.02802	0.794328	0.228126	1.1695	0.591562	0.928966	1.11686	0.499539	1.09648	1.01859	1.25893
766	18.54	20.62	26.17	14.32	7.755	sp|Q9UKV3|ACINU_HUMAN	Apoptotic chromatin condensation inducer in the nucleus OS=Homo sapiens GN=ACIN1 PE=1 SV=2	HUMAN	12	Q9UKV3	GN=ACIN1	1.00925	0.445106	1.28233	0.787046	1.27057	1.02802	0.249152	1.38038	0.744732	1.31826	1.07647	0.649732	1.20226	0.895365	1.33045	1.08643	0.64194	1.18032	0.92045	1.35519	0.77983	0.349889	1.18032	0.465586	0.92045	0.77983	0.434935	1.28233	0.444631	1	1.01859	0.740987	1.25893	0.809096	1.21339
767	18.52	19.27	30.7	19.3	15.4	sp|Q96A65|EXOC4_HUMAN	Exocyst complex component 4 OS=Homo sapiens GN=EXOC4 PE=1 SV=1	HUMAN	15	Q96A65	GN=EXOC4	0.990832	0.893738	1.11686	0.887156	1.10662	1	0.878624	1.08643	0.92045	1.08643	1.08643	0.179062	1.10662	0.981748	1.20226	1.04713	0.347393	1.09648	0.954993	1.14815	1.01859	0.545762	1.10662	0.92045	1.1272	1.02802	0.578401	1.15878	0.887156	1.19124	0.981748	0.941254	1.10662	0.887156	1.08643
768	18.52	18.6	40.26	26.26	25.38	sp|Q13451|FKBP5_HUMAN	Peptidyl-prolyl cis-trans isomerase FKBP5 OS=Homo sapiens GN=FKBP5 PE=1 SV=2	HUMAN	10	Q13451	GN=FKBP5	0.642688	0.106389	1.24738	0.201372	0.801678	0.731139	0.179987	1.27057	0.353183	0.928966	1.88799	0.0108164	1.25893	1.49968	3.13329	1.64437	0.0327431	1.23595	1.33045	2.63027	0.83946	0.559669	1.25893	0.564937	1.05682	0.711214	0.200349	1.30617	0.277971	0.928966	0.855067	0.732457	1.22462	0.510505	1.04713
769	18.51	18.84	21.2	13.32	9.16	sp|P56199|ITA1_HUMAN	Integrin alpha-1 OS=Homo sapiens GN=ITGA1 PE=1 SV=2	HUMAN	11	P56199	GN=ITGA1	0.409261	0.0210555	1.88799	0.0847227	0.772681	0.398107	0.0191533	1.88799	0.077983	0.751623	1.75388	0.0459691	1.44544	1.21339	4.40555	1.59956	0.130786	1.43219	1.11686	2.65461	3.83707	4.42328e-05	1.65959	2.31206	12.942	3.49945	6.40028e-05	1.65959	2.10863	10.9648	0.895365	0.883068	1.27057	0.630957	1.13763
770	18.5	22.19	38.46	35.34	32.93	sp|Q9HDC9|APMAP_HUMAN	Adipocyte plasma membrane-associated protein OS=Homo sapiens GN=APMAP PE=1 SV=2	HUMAN	12	Q9HDC9	GN=APMAP	0.92045	0.318953	1.35519	0.642688	1.24738	0.954993	0.477495	1.34276	0.654636	1.28233	1.39316	0.216896	1.31826	1.05682	2.48886	1.18032	0.586795	1.2942	0.912011	1.87068	1.09648	0.546754	1.30617	0.83946	1.51356	1.13763	0.696149	1.33045	0.855067	1.67494	1.13763	0.635119	1.27057	0.895365	1.58489
771	18.48	20.2	32.78	22.18	11.58	sp|P14735|IDE_HUMAN	Insulin-degrading enzyme OS=Homo sapiens GN=IDE PE=1 SV=4	HUMAN	11	P14735	GN=IDE	1.25893	0.112393	1.22462	1.02802	1.94089	1.27057	0.103491	1.22462	1.03753	1.95884	0.465586	0.00174617	1.55597	0.0444631	0.724436	0.549541	0.0369337	1.57036	0.149968	0.862979	0.794328	0.169153	1.2942	0.501187	1.02802	0.816582	0.547831	1.34276	0.474242	1.09648	1.04713	0.901803	1.28233	0.816582	1.43219
772	18.48	19.45	42.28	32.52	29	sp|P50502|F10A1_HUMAN	Hsc70-interacting protein OS=Homo sapiens GN=ST13 PE=1 SV=2	HUMAN	14	P50502	GN=ST13	1.30617	0.0283649	1.21339	1.07647	2.18776	1.38038	0.0184822	1.20226	1.14815	3.19154	3.16228	2.37035e-05	1.41906	2.22844	12.2462	2.60615	0.000140303	1.36773	1.90546	9.46237	1.61436	0.00858872	1.23595	1.30617	4.44631	1.31826	0.0943426	1.28233	1.02802	2.35505	1.14815	0.417792	1.19124	0.963829	1.58489
773	18.43	19.04	13.51	8.731	6.919	sp|Q14767|LTBP2_HUMAN	Latent-transforming growth factor beta-binding protein 2 OS=Homo sapiens GN=LTBP2 PE=1 SV=3	HUMAN	10	Q14767	GN=LTBP2	0.428549	0.00257961	1.52757	0.0765597	0.654636	0.337287	0.000423112	1.69044	0.0613762	0.570164	1.27057	0.266599	1.18032	1.07647	1.61436	1.23595	0.315201	1.14815	1.07647	1.52757	0.328095	0.000240995	1.65959	0.0398107	0.544503	0.331131	0.000450838	1.67494	0.0483059	0.554626	0.946237	0.770561	1.1695	0.731139	1.10662
774	18.41	18.75	25.5	13.79	12.46	sp|Q66K74|MAP1S_HUMAN	Microtubule-associated protein 1S OS=Homo sapiens GN=MAP1S PE=1 SV=2	HUMAN	12	Q66K74	GN=MAP1S	1.09648	0.8314	1.1695	0.937562	1.41906	1	0.957668	1.27057	0.787046	1.24738	0.963829	0.95823	1.27057	0.731139	1.22462	1.1272	0.643518	1.19124	0.946237	1.48594	0.685488	0.0999967	1.28233	0.231206	0.879023	0.765597	0.427244	1.25893	0.205116	0.963829	0.895365	0.814292	1.27057	0.469894	1.13763
775	18.37	18.49	35.42	24.79	19.58	sp|P11172|UMPS_HUMAN	Uridine 5'-monophosphate synthase OS=Homo sapiens GN=UMPS PE=1 SV=1	HUMAN	10	P11172	GN=UMPS	1.47231	0.148592	1.25893	1.1695	3.37287	1.39316	0.167878	1.28233	1.08643	2.91072	0.963829	0.802308	1.38038	0.758578	1.33045	1.13763	0.641766	1.21339	0.937562	1.95884	0.794328	0.419468	1.33045	0.448745	1.05682	1.00925	0.757469	1.64437	0.613762	1.40605	1.04713	0.833667	1.23595	0.847227	1.34276
776	18.35	24.86	60.48	56.89	47.6	sp|P40925|MDHC_HUMAN	Malate dehydrogenase, cytoplasmic OS=Homo sapiens GN=MDH1 PE=1 SV=4	HUMAN	22	P40925	GN=MDH1	0.92045	0.863643	1.41906	0.636796	1.30617	0.972747	0.686758	1.39316	0.698232	1.35519	1.21339	0.238474	1.39316	0.870964	1.78649	1.05682	0.642418	1.36773	0.772681	1.49968	1.64437	0.0173138	1.44544	1.13763	2.63027	1.2942	0.0690245	1.40605	0.92045	1.92309	1.22462	0.357123	1.18032	1.03753	1.58489
777	18.35	20.71	43.27	32.71	26.92	sp|P52209|6PGD_HUMAN	6-phosphogluconate dehydrogenase, decarboxylating OS=Homo sapiens GN=PGD PE=1 SV=3	HUMAN	15	P52209	GN=PGD	1.18032	0.330307	1.2942	0.912011	1.87068	1.45881	0.116637	1.27057	1.14815	2.67917	0.855067	0.824382	1.30617	0.42462	1.11686	1.05682	0.727663	1.23595	0.855067	1.52757	0.809096	0.784964	1.35519	0.413047	1.09648	0.737904	0.726749	1.39316	0.265461	1.02802	1.02802	0.788261	1.27057	0.809096	1.24738
778	18.34	19.54	62.24	53.15	53.15	sp|P52907|CAZA1_HUMAN	F-actin-capping protein subunit alpha-1 OS=Homo sapiens GN=CAPZA1 PE=1 SV=3	HUMAN	22	P52907	GN=CAPZA1	1	0.821959	1.30617	0.765597	1.31826	1.1272	0.476633	1.22462	0.92045	1.45881	0.990832	0.871549	1.22462	0.809096	1.21339	0.990832	0.860687	1.23595	0.809096	1.22462	1.05682	0.838916	1.31826	0.801678	1.41906	0.855067	0.216884	1.31826	0.60256	1.1272	1.01859	0.839636	1.14815	0.887156	1.18032
779	18.32	18.77	31.55	20.82	14.18	sp|Q9NR30|DDX21_HUMAN	Nucleolar RNA helicase 2 OS=Homo sapiens GN=DDX21 PE=1 SV=5	HUMAN	11	Q9NR30	GN=DDX21	2.01372	0.117934	1.69044	1.19124	3.19154	2.24905	0.0484443	1.67494	1.34276	3.56451	0.322107	0.0103728	2.208	0.0586138	0.711214	0.679204	0.0483771	1.64437	0.30479	1.11686	0.376704	0.0312559	1.83654	0.138038	0.691831	0.772681	0.0580328	1.59956	0.283139	1.23595	1.10662	0.909441	1.92309	0.57544	1.75388
780	18.32	18.64	47.36	38.04	33	sp|P42765|THIM_HUMAN	3-ketoacyl-CoA thiolase, mitochondrial OS=Homo sapiens GN=ACAA2 PE=1 SV=2	HUMAN	13	P42765	GN=ACAA2	0.564937	0.0750651	1.38038	0.122462	0.77983	0.564937	0.128885	1.49968	0.144544	0.847227	1.36773	0.186117	1.21339	1.1272	1.94089	1.28233	0.259956	1.18032	1.08643	1.72187	0.794328	0.344759	1.35519	0.42462	1.07647	0.717794	0.224793	1.35519	0.288403	0.972747	1.04713	0.749323	1.1695	0.895365	1.28233
781	18.28	20.27	49.55	41.79	39.4	sp|Q16698|DECR_HUMAN	2,4-dienoyl-CoA reductase, mitochondrial OS=Homo sapiens GN=DECR1 PE=1 SV=1	HUMAN	16	Q16698	GN=DECR1	1.28233	0.218984	1.21339	1.05682	1.70608	1.52757	0.108896	1.19124	1.28233	2.0893	0.954993	0.837786	1.27057	0.711214	1.21339	0.954993	0.649209	1.21339	0.77983	1.15878	0.954993	0.58173	1.24738	0.751623	1.19124	0.698232	0.233891	1.34276	0.316228	0.937562	1.22462	0.467703	1.1272	1.08643	1.5417
782	18.25	20.42	26.41	13.63	10.99	sp|P30876|RPB2_HUMAN	DNA-directed RNA polymerase II subunit RPB2 OS=Homo sapiens GN=POLR2B PE=1 SV=1	HUMAN	11	P30876	GN=POLR2B	1.43219	0.232403	1.28233	1.11686	4.48745	1.6293	0.128909	1.41906	1.14815	4.83059	1.39316	0.281998	1.38038	1.00925	3.46737	1.38038	0.320375	1.34276	1.02802	3.0761	1.57036	0.0926738	1.36773	1.14815	5.29663	1.48594	0.0923413	1.41906	1.04713	3.16228	1.13763	0.767509	1.24738	0.912011	2.05116
783	18.24	19.19	28.63	19.35	14.9	sp|Q15436|SC23A_HUMAN	Protein transport protein Sec23A OS=Homo sapiens GN=SEC23A PE=1 SV=2	HUMAN	11	Q15436	GN=SEC23A	0.895365	0.440634	1.39316	0.619441	1.24738	0.92045	0.437348	1.40605	0.642688	1.2942	1.25893	0.243742	1.25893	1	2.29087	1.21339	0.289087	1.30617	0.928966	2.0893	1.22462	0.364643	1.36773	0.895365	2.05116	1.28233	0.392866	1.33045	0.963829	2.208	1.19124	0.296117	1.33045	0.895365	1.99526
784	18.24	18.7	50.17	47.75	44.29	sp|O43396|TXNL1_HUMAN	Thioredoxin-like protein 1 OS=Homo sapiens GN=TXNL1 PE=1 SV=3	HUMAN	12	O43396	GN=TXNL1	1.07647	0.351751	1.08643	0.990832	1.1695	1.0666	0.463659	1.08643	0.981748	1.15878	1.03753	0.54993	1.08643	0.954993	1.13763	1.02802	0.65728	1.08643	0.946237	1.11686	0.963829	0.886372	1.08643	0.887156	1.04713	0.963829	0.539722	1.08643	0.887156	1.04713	0.937562	0.507903	1.08643	0.862979	1.01859
785	18.24	18.66	43.79	34.47	31.06	sp|Q00577|PURA_HUMAN	Transcriptional activator protein Pur-alpha OS=Homo sapiens GN=PURA PE=1 SV=2	HUMAN	12	Q00577	GN=PURA	0.457088	0.188138	1.92309	0.0343558	0.879023	0.409261	0.0804049	1.99526	0.0328095	0.816582	2.39883	0.00353408	1.36773	1.75388	6.0256	1.92309	0.0150974	1.30617	1.47231	4.65586	1.90546	0.0263042	1.36773	1.39316	4.65586	1.61436	0.0800081	1.25893	1.28233	3.80189	0.963829	0.963813	1.45881	0.691831	1.40605
786	18.23	20.11	24.56	17.11	12.61	sp|Q92888|ARHG1_HUMAN	Rho guanine nucleotide exchange factor 1 OS=Homo sapiens GN=ARHGEF1 PE=1 SV=2	HUMAN	11	Q92888	GN=ARHGEF1	0.990832	0.621525	1.27057	0.77983	1.25893	0.981748	0.553165	1.33045	0.717794	1.30617	0.772681	0.175017	1.19124	0.564937	0.92045	0.824138	0.367336	1.19124	0.625173	0.981748	0.903649	0.803849	1.20226	0.717794	1.08643	0.870964	0.452395	1.15878	0.679204	1.00925	0.946237	0.959486	1.11686	0.831764	1.05682
787	18.2	19.06	39.11	35.41	28.02	sp|Q9BZK7|TBL1R_HUMAN	F-box-like/WD repeat-containing protein TBL1XR1 OS=Homo sapiens GN=TBL1XR1 PE=1 SV=1	HUMAN	11	Q9BZK7	GN=TBL1XR1	1.90546	0.0279855	1.38038	1.38038	3.59749	1.97697	0.0193071	1.40605	1.40605	3.76704	1.14815	0.496303	1.52757	0.751623	1.77011	1.48594	0.141063	1.33045	1.11686	2.55859	1.23595	0.592584	1.43219	0.862979	2.01372	1	0.78283	1.52757	0.654636	1.52757	1.1272	0.73639	1.27057	0.887156	1.72187
788	18.2	18.41	21.88	13.98	10.76	sp|P11215|ITAM_HUMAN	Integrin alpha-M OS=Homo sapiens GN=ITGAM PE=1 SV=2	HUMAN	12	P11215	GN=ITGAM	0.751623	0.100605	1.27057	0.457088	0.954993	0.648634	0.0584867	1.24738	0.285759	0.809096	0.405509	0.00257	1.67494	0.0787046	0.679204	0.457088	0.00339298	1.5417	0.0946237	0.704693	0.642688	0.0330919	1.27057	0.359749	0.816582	0.597035	0.0215828	1.40605	0.255859	0.83946	1.11686	0.387722	1.13763	0.981748	1.34276
789	18.2	18.4	43.97	38.22	36.78	sp|P40121|CAPG_HUMAN	Macrophage-capping protein OS=Homo sapiens GN=CAPG PE=1 SV=2	HUMAN	10	P40121	GN=CAPG	1.01859	0.950555	1.47231	0.691831	1.45881	1	0.960563	1.49968	0.666807	1.45881	0.272898	0.0124903	2.22844	0.047863	0.608135	0.515229	0.0317148	1.41906	0.119124	0.731139	0.654636	0.128341	1.25893	0.30761	0.824138	0.613762	0.0754687	1.39316	0.233346	0.855067	0.92045	0.931462	1.34276	0.613762	1.23595
790	18.17	23.84	52.87	48.09	42.58	sp|P31323|KAP3_HUMAN	cAMP-dependent protein kinase type II-beta regulatory subunit OS=Homo sapiens GN=PRKAR2B PE=1 SV=3	HUMAN	13	P31323	GN=PRKAR2B	0.299226	0.207859	2.24905	0.0143219	0.672977	0.253513	0.107328	2.55859	0.0165959	0.648634	2.91072	0.673501	1.67494	1.7378	9.63829	3.22107	0.00942604	1.6293	1.97697	10.666	1.31826	0.735926	1.39316	0.946237	2.18776	1.28233	0.94096	1.38038	0.928966	1.97697	1.04713	0.105309	1.5417	0.679204	1.40605
791	18.17	20.03	58.09	53.94	47.72	sp|P28066|PSA5_HUMAN	Proteasome subunit alpha type-5 OS=Homo sapiens GN=PSMA5 PE=1 SV=3	HUMAN	16	P28066	GN=PSMA5	1.04713	0.82048	1.21339	0.862979	1.27057	1.15878	0.556278	1.20226	0.963829	1.41906	1.05682	0.726774	1.14815	0.92045	1.23595	1.05682	0.949028	1.19124	0.887156	1.27057	1.11686	0.79867	1.22462	0.912011	1.39316	1	0.68584	1.19124	0.83946	1.20226	1.03753	0.899438	1.13763	0.912011	1.19124
792	18.17	18.22	26.3	18.59	18.59	sp|P04003|C4BPA_HUMAN	C4b-binding protein alpha chain OS=Homo sapiens GN=C4BPA PE=1 SV=2	HUMAN	11	P04003	GN=C4BPA	0.544503	0.015704	1.27057	0.194089	0.691831	0.549541	0.0232669	1.30617	0.148594	0.717794	0.77983	0.235602	1.1695	0.570164	0.912011	0.724436	0.134727	1.24738	0.452898	0.903649	1.1272	0.582928	1.21339	0.928966	1.45881	0.990832	0.928957	1.22462	0.809096	1.21339	1.09648	0.64343	1.1272	0.972747	1.28233
793	18.15	22.75	20.68	10.04	6.064	sp|Q92621|NU205_HUMAN	Nuclear pore complex protein Nup205 OS=Homo sapiens GN=NUP205 PE=1 SV=3	HUMAN	13	Q92621	GN=NUP205	1.18032	0.328025	1.31826	0.895365	1.70608	1.27057	0.290713	1.23595	1.02802	2.18776	1.15878	0.494178	1.28233	0.903649	1.69044	1.23595	0.375328	1.27057	0.972747	2.01372	1.0666	0.61175	1.28233	0.831764	1.5417	0.787046	0.834758	1.36773	0.413047	1.07647	1.22462	0.454361	1.18032	1.03753	2.07014
794	18.15	21.37	36.64	29.28	21.4	sp|P13645|K1C10_HUMAN	Keratin, type I cytoskeletal 10 OS=Homo sapiens GN=KRT10 PE=1 SV=6	HUMAN	14	P13645	GN=KRT10	0.613762	0.278515	1.52757	0.390841	0.937562	0.672977	0.390009	1.49968	0.405509	1.00925	4.52898	2.54788e-05	1.33045	3.40408	8.16582	4.2462	3.62667e-05	1.34276	3.16228	7.65597	1.25893	0.496388	1.25893	1	1.77011	1.23595	0.456497	1.25893	0.981748	1.69044	1.00925	0.67893	1.21339	0.831764	1.20226
795	18.13	20	70.41	62.93	48.3	sp|P06748|NPM_HUMAN	Nucleophosmin OS=Homo sapiens GN=NPM1 PE=1 SV=2	HUMAN	21	P06748	GN=NPM1	1.35519	0.342938	1.22462	1.10662	1.78649	1.39316	0.127388	1.22462	1.13763	1.95884	0.809096	0.482998	1.22462	0.597035	0.990832	1.03753	0.859617	1.20226	0.862979	1.25893	0.554626	0.0792506	1.40605	0.205116	0.77983	0.457088	0.138847	1.69044	0.113763	0.772681	0.580764	0.979195	1.57036	0.444631	0.912011
796	18.12	30.59	39.36	30.38	26.15	sp|P17858|PFKAL_HUMAN	ATP-dependent 6-phosphofructokinase, liver type OS=Homo sapiens GN=PFKL PE=1 SV=6	HUMAN	26	P17858	GN=PFKL	1.08643	0.496348	1.09648	0.990832	1.21339	1.13763	0.36556	1.09648	1.03753	1.2942	0.946237	0.283104	1.21339	0.765597	1.14815	0.972747	0.372364	1.18032	0.816582	1.14815	1.01859	0.875502	1.20226	0.847227	1.23595	1.0666	0.500459	1.21339	0.879023	1.30617	1.03753	0.919335	1.11686	0.928966	1.1695
797	18.12	18.26	46.96	38.18	36.49	sp|P53004|BIEA_HUMAN	Biliverdin reductase A OS=Homo sapiens GN=BLVRA PE=1 SV=2	HUMAN	10	P53004	GN=BLVRA	0.912011	0.538921	1.21339	0.691831	1.10662	1.08643	0.725833	1.18032	0.92045	1.38038	1.6293	0.037494	1.23595	1.31826	2.37684	1.58489	0.0513555	1.21339	1.30617	2.26986	1.40605	0.0792139	1.19124	1.18032	1.92309	1.1695	0.347434	1.19124	0.981748	1.51356	0.912011	0.974964	1.18032	0.679204	1.07647
798	18.11	18.77	81.55	74.76	61.17	sp|P62805|H4_HUMAN	Histone H4 OS=Homo sapiens GN=HIST1H4A PE=1 SV=2	HUMAN	27	P62805	GN=HIST1H4A	0.737904	0.0825691	1.1695	0.586138	0.862979	0.666807	0.0903151	1.22462	0.554626	0.816582	0.356451	0.0351634	1.35519	0.242103	0.483059	0.260615	0.0156406	1.59956	0.144544	0.416869	2.53513	0.0457434	1.20226	2.10863	3.19154	2.18776	0.0756546	1.19124	1.83654	2.75423	0.337287	0.416432	1.1272	0.299226	0.380189
799	18.11	18.23	35.62	24.07	19.77	sp|P48444|COPD_HUMAN	Coatomer subunit delta OS=Homo sapiens GN=ARCN1 PE=1 SV=1	HUMAN	14	P48444	GN=ARCN1	0.77983	0.236326	1.2942	0.524807	1.00925	0.895365	0.484896	1.22462	0.642688	1.09648	0.469894	0.00586381	1.55597	0.0691831	0.731139	0.580764	0.0257101	1.33045	0.178649	0.772681	0.613762	0.0587059	1.30617	0.270396	0.801678	0.461318	0.0131255	1.49968	0.0879023	0.691831	1.08643	0.666624	1.14815	0.946237	1.33045
800	18.09	18.35	42.79	32.89	25	sp|Q96HC4|PDLI5_HUMAN	PDZ and LIM domain protein 5 OS=Homo sapiens GN=PDLIM5 PE=1 SV=5	HUMAN	14	Q96HC4	GN=PDLIM5	0.272898	0.00545896	2.22844	0.0554626	0.608135	0.224905	0.00409666	2.63027	0.0564937	0.591562	1.21339	0.514555	1.27057	0.954993	1.59956	1.11686	0.494286	1.2942	0.862979	1.51356	1.38038	0.201872	1.30617	1.05682	1.88799	1.15878	0.341511	1.2942	0.895365	1.51356	1.11686	0.880376	1.2942	0.862979	1.44544
801	18.08	18.09	74.89	57.71	56.39	sp|P80723|BASP1_HUMAN	Brain acid soluble protein 1 OS=Homo sapiens GN=BASP1 PE=1 SV=2	HUMAN	9	P80723	GN=BASP1	0.465586	0.182421	1.67494	0.267917	0.77983	0.570164	0.448262	1.5417	0.272898	0.879023	2.96483	0.0169944	1.90546	1.55597	4.96592	2.65461	0.0394055	1.87068	1.41906	4.40555	0.224905	0.258172	2.75423	0.0787046	0.619441	0.0501187	0.260138	7.31139	0.0192309	0.366438	1.25893	0.233425	1.47231	0.855067	1.97697
802	18.07	18.9	29.03	16.1	12.92	sp|Q9H3U1|UN45A_HUMAN	Protein unc-45 homolog A OS=Homo sapiens GN=UNC45A PE=1 SV=1	HUMAN	12	Q9H3U1	GN=UNC45A	1.52757	0.0323146	1.21339	1.25893	2.77971	1.47231	0.0628569	1.2942	1.13763	2.60615	1.23595	0.572005	1.24738	0.990832	1.94089	1.18032	0.605272	1.24738	0.946237	1.77011	1.49968	0.0438594	1.24738	1.20226	2.75423	1.28233	0.0497903	1.18032	1.08643	2.05116	1.07647	0.568879	1.22462	0.879023	1.47231
803	18.06	24.51	40.42	30.55	27.13	sp|P21397|AOFA_HUMAN	Amine oxidase [flavin-containing] A OS=Homo sapiens GN=MAOA PE=1 SV=1	HUMAN	13	P21397	GN=MAOA	8.62979	0.0344918	3.59749	2.39883	31.0456	6.54636	0.017179	3.90841	1.67494	23.7684	12.2462	0.00668156	4.01791	3.04789	36.3078	13.6773	0.000717703	4.09261	3.34195	42.0727	17.2187	0.000258577	3.7325	4.61318	42.0727	17.2187	1.6293e-05	3.98107	4.32514	46.1318	0.824138	0.661535	1.65959	0.42462	1.36773
804	18.03	22.78	26.64	17.04	10.81	sp|Q8WUM0|NU133_HUMAN	Nuclear pore complex protein Nup133 OS=Homo sapiens GN=NUP133 PE=1 SV=2	HUMAN	12	Q8WUM0	GN=NUP133	1.0666	0.467654	1.18032	0.903649	1.25893	1.07647	0.413402	1.21339	0.887156	1.30617	1.20226	0.0976091	1.14815	1.04713	1.41906	1.1272	0.214144	1.19124	0.946237	1.36773	1.11686	0.257345	1.10662	1.00925	1.24738	1.02802	0.707742	1.1695	0.879023	1.22462	1.02802	0.667512	1.14815	0.895365	1.18032
805	18.02	19.78	18.53	12.88	10.26	sp|P39060|COIA1_HUMAN	Collagen alpha-1(XVIII) chain OS=Homo sapiens GN=COL18A1 PE=1 SV=5	HUMAN	21	P39060	GN=COL18A1	0.816582	0.509933	1.24738	0.554626	1.01859	0.737904	0.296725	1.2942	0.448745	0.954993	1.31826	0.236953	1.23595	1.0666	1.8197	1.48594	0.092254	1.18032	1.25893	1.99526	1.2942	0.166531	1.24738	1.03753	1.78649	0.83946	0.867793	1.38038	0.505825	1.15878	0.928966	0.895967	1.22462	0.691831	1.13763
806	18.01	21.32	46.45	39.36	37.59	sp|P09012|SNRPA_HUMAN	U1 small nuclear ribonucleoprotein A OS=Homo sapiens GN=SNRPA PE=1 SV=3	HUMAN	14	P09012	GN=SNRPA	1.20226	0.539974	1.51356	0.794328	2.18776	1.14815	0.692692	1.48594	0.772681	2.01372	1	0.800595	1.52757	0.654636	1.64437	0.990832	0.813285	1.80302	0.772681	1.78649	1.03753	0.956079	1.52757	0.679204	1.70608	0.554626	0.34778	1.80302	0.102802	1	1.18032	0.552409	1.44544	0.816582	2.10863
807	18	19.78	29.53	23.11	19.42	sp|P35527|K1C9_HUMAN	Keratin, type I cytoskeletal 9 OS=Homo sapiens GN=KRT9 PE=1 SV=3	HUMAN	14	P35527	GN=KRT9	0.420727	0.0359645	1.61436	0.0801678	0.679204	0.501187	0.379106	1.59956	0.158489	0.801678	1.77011	0.00675586	1.30617	1.35519	2.83139	1.90546	0.00309923	1.35519	1.40605	3.10456	0.990832	0.600105	1.33045	0.751623	1.31826	1.35519	0.0403342	1.33045	1.01859	2.01372	0.937562	0.980049	1.25893	0.758578	1.18032
808	18	18.3	30.09	19.75	15.05	sp|P03952|KLKB1_HUMAN	Plasma kallikrein OS=Homo sapiens GN=KLKB1 PE=1 SV=1	HUMAN	10	P03952	GN=KLKB1	0.474242	0.014158	1.34276	0.201372	0.636796	0.469894	0.0198255	1.33045	0.190546	0.625173	1.41906	0.102575	1.14815	1.23595	1.7378	1.36773	0.129044	1.11686	1.22462	1.61436	1.11686	0.523785	1.21339	0.92045	1.39316	1.09648	0.697272	1.15878	0.946237	1.30617	1.1695	0.455265	1.09648	1.0666	1.31826
809	17.98	21.31	40.37	29.19	23.19	sp|P26196|DDX6_HUMAN	Probable ATP-dependent RNA helicase DDX6 OS=Homo sapiens GN=DDX6 PE=1 SV=2	HUMAN	11	P26196	GN=DDX6	1.01859	0.571265	1.0666	0.954993	1.08643	1.01859	0.638664	1.08643	0.937562	1.10662	1.03753	0.864609	1.0666	0.972747	1.10662	1.02802	0.83606	1.0666	0.963829	1.09648	0.963829	0.571071	1.0666	0.903649	1.02802	0.963829	0.589004	1.0666	0.903649	1.02802	1	0.843691	1.0666	0.937562	1.0666
810	17.98	20.37	35.71	25.48	22.01	sp|Q9NP81|SYSM_HUMAN	Serine--tRNA ligase, mitochondrial OS=Homo sapiens GN=SARS2 PE=1 SV=1	HUMAN	11	Q9NP81	GN=SARS2	1.33045	0.28099	1.39316	0.954993	2.24905	1.51356	0.0642858	1.41906	1.0666	2.80543	0.92045	0.985676	1.40605	0.619441	1.2942	1.14815	0.445112	1.39316	0.824138	1.8197	0.801678	0.576903	1.41906	0.515229	1.13763	0.724436	0.436818	1.43219	0.405509	1.03753	0.83946	0.863927	1.36773	0.47863	1.14815
811	17.97	21.07	28.07	16.35	8.412	sp|O60610|DIAP1_HUMAN	Protein diaphanous homolog 1 OS=Homo sapiens GN=DIAPH1 PE=1 SV=2	HUMAN	12	O60610	GN=DIAPH1	1.28233	0.258673	1.19124	1.07647	1.92309	1.30617	0.194223	1.14815	1.13763	2.35505	0.448745	0.0145436	1.59956	0.0539511	0.717794	0.660693	0.205896	1.34276	0.288403	0.887156	0.946237	0.893612	1.2942	0.731139	1.22462	0.77983	0.484783	1.35519	0.452898	1.05682	1.1272	0.600974	1.13763	0.990832	1.8197
812	17.95	20.28	31.35	18.33	16.4	sp|Q8NBJ5|GT251_HUMAN	Procollagen galactosyltransferase 1 OS=Homo sapiens GN=COLGALT1 PE=1 SV=1	HUMAN	14	Q8NBJ5	GN=COLGALT1	1.69044	0.0545483	1.34276	1.25893	2.85759	1.55597	0.0486596	1.34276	1.15878	2.33346	0.772681	0.154023	1.31826	0.452898	1.01859	1.02802	0.641659	1.2942	0.794328	1.34276	0.787046	0.231316	1.28233	0.432514	1.00925	0.564937	0.0159818	1.47231	0.178649	0.831764	0.672977	0.23264	1.40605	0.265461	0.946237
813	17.94	20.85	43.25	35.86	29.11	sp|Q16204|CCDC6_HUMAN	Coiled-coil domain-containing protein 6 OS=Homo sapiens GN=CCDC6 PE=1 SV=2	HUMAN	12	Q16204	GN=CCDC6	1.69044	0.0296097	1.2942	1.30617	2.51189	1.67494	0.0348586	1.30617	1.28233	2.51189	0.147231	0.001051	3.34195	0.0131826	0.49204	0.398107	0.0171859	1.7378	0.0591562	0.691831	0.469894	0.0156666	1.57036	0.12942	0.737904	0.474242	0.0170286	1.44544	0.10666	0.685488	1.13763	0.546285	1.13763	1	1.35519
814	17.93	18.77	41.43	32.29	29.71	sp|Q12792|TWF1_HUMAN	Twinfilin-1 OS=Homo sapiens GN=TWF1 PE=1 SV=3	HUMAN	10	Q12792	GN=TWF1	0.711214	0.388933	1.23595	0.501187	0.879023	0.717794	0.393168	1.39316	0.420727	1	0.346737	0.0876541	1.7378	0.047863	0.60256	0.359749	0.0811828	1.70608	0.0428549	0.613762	0.816582	0.609193	1.25893	0.586138	1.02802	0.870964	0.605646	1.57036	0.515229	1.36773	0.92045	0.942182	1.2942	0.679204	1.19124
815	17.92	18.72	26.93	19.41	14.73	sp|Q9H0A0|NAT10_HUMAN	RNA cytidine acetyltransferase OS=Homo sapiens GN=NAT10 PE=1 SV=2	HUMAN	16	Q9H0A0	GN=NAT10	1.23595	0.268832	1.52757	0.809096	1.90546	1.27057	0.326766	1.45881	0.870964	1.95884	0.711214	0.225554	1.55597	0.231206	1.10662	0.597035	0.109492	1.55597	0.136773	0.928966	0.654636	0.132147	1.36773	0.214783	0.895365	0.608135	0.100841	1.40605	0.139316	0.855067	1.07647	0.781852	1.18032	0.912011	1.36773
816	17.91	18.68	52.18	34.47	29.61	sp|P00966|ASSY_HUMAN	Argininosuccinate synthase OS=Homo sapiens GN=ASS1 PE=1 SV=2	HUMAN	18	P00966	GN=ASS1	1.75388	0.115096	1.28233	1.36773	2.31206	1.57036	0.104183	1.28233	1.22462	2.03236	0.110662	2.28123e-06	2.12814	0.0369828	0.235505	0.353183	0.000214166	1.43219	0.131826	0.505825	0.685488	0.00228471	1.34276	0.47863	0.92045	0.544503	0.00409745	1.39316	0.369828	0.758578	0.990832	0.758679	1.30617	0.765597	1.2942
817	17.88	20.13	38.92	28.86	23.84	sp|Q99829|CPNE1_HUMAN	Copine-1 OS=Homo sapiens GN=CPNE1 PE=1 SV=1	HUMAN	12	Q99829	GN=CPNE1	0.963829	0.994408	1.23595	0.737904	1.19124	0.855067	0.613713	1.27057	0.597035	1.08643	1.22462	0.307	1.23595	0.990832	1.67494	1.08643	0.606131	1.2942	0.83946	1.43219	0.787046	0.541907	1.2942	0.457088	1.01859	0.870964	0.660192	1.23595	0.625173	1.07647	1.11686	0.526707	1.1272	0.990832	1.34276
818	17.85	20.38	19.27	13.25	10.62	sp|Q92626|PXDN_HUMAN	Peroxidasin homolog OS=Homo sapiens GN=PXDN PE=1 SV=2	HUMAN	13	Q92626	GN=PXDN	0.630957	0.136843	1.30617	0.353183	0.824138	0.57544	0.108233	1.35519	0.195884	0.77983	0.731139	0.252596	1.23595	0.416869	0.903649	0.824138	0.374043	1.24738	0.586138	1.02802	0.515229	0.0426646	1.41906	0.152757	0.731139	0.461318	0.0420718	1.6293	0.0794328	0.751623	1.02802	0.928435	1.14815	0.895365	1.21339
819	17.84	21.06	26.73	17.02	13.43	sp|P06681|CO2_HUMAN	Complement C2 OS=Homo sapiens GN=C2 PE=1 SV=2	HUMAN	14	P06681	GN=C2	0.487529	0.064479	1.70608	0.148594	0.831764	0.49204	0.0365061	1.59956	0.180302	0.787046	0.912011	0.661785	1.24738	0.685488	1.13763	0.801678	0.273296	1.23595	0.570164	0.990832	1.03753	0.645464	1.25893	0.824138	1.34276	0.824138	0.539805	1.2942	0.519996	1.0666	0.954993	0.718835	1.25893	0.737904	1.20226
820	17.83	19.11	48.84	40.59	38.94	sp|P46109|CRKL_HUMAN	Crk-like protein OS=Homo sapiens GN=CRKL PE=1 SV=1	HUMAN	13	P46109	GN=CRKL	1.00925	0.672856	1.47231	0.685488	1.5417	1.1695	0.538173	1.28233	0.912011	2.96483	1.94089	0.0513821	1.38038	1.40605	8.55067	1.99526	0.0501207	1.38038	1.44544	8.70964	1.61436	0.123597	1.33045	1.21339	5.97035	1.65959	0.108933	1.38038	1.20226	6.0256	0.946237	0.975493	1.35519	0.597035	1.28233
821	17.82	18.73	46.2	40.12	29.48	sp|Q08257|QOR_HUMAN	Quinone oxidoreductase OS=Homo sapiens GN=CRYZ PE=1 SV=1	HUMAN	12	Q08257	GN=CRYZ	0.461318	0.0144518	1.59956	0.0444631	0.737904	0.448745	0.00543551	1.6293	0.0586138	0.731139	1.48594	0.267385	1.24738	1.19124	2.44343	1.25893	0.566817	1.24738	1.00925	1.88799	1.80302	0.0618201	1.2942	1.39316	3.16228	1.39316	0.536438	1.28233	1.08643	2.14783	0.879023	0.909577	1.2942	0.580764	1.13763
822	17.75	18.11	17.05	9.405	6.495	sp|Q14C86|GAPD1_HUMAN	GTPase-activating protein and VPS9 domain-containing protein 1 OS=Homo sapiens GN=GAPVD1 PE=1 SV=2	HUMAN	11	Q14C86	GN=GAPVD1	1.09648	0.195572	1.13763	0.963829	1.24738	1.08643	0.210529	1.09648	0.990832	1.20226	0.963829	0.761428	1.08643	0.887156	1.04713	0.972747	0.925147	1.09648	0.887156	1.0666	1	0.906978	1.08643	0.92045	1.08643	1.04713	0.487909	1.10662	0.946237	1.15878	1.00925	0.819052	1.08643	0.928966	1.09648
823	17.72	19.72	34.22	24.25	17.28	sp|Q14738|2A5D_HUMAN	Serine/threonine-protein phosphatase 2A 56 kDa regulatory subunit delta isoform OS=Homo sapiens GN=PPP2R5D PE=1 SV=1	HUMAN	12	Q14738	GN=PPP2R5D	1.05682	0.55834	1.24738	0.847227	1.35519	1.01859	0.801897	1.33045	0.765597	1.36773	1.59956	0.0465442	1.1695	1.36773	2.03236	1.55597	0.0747185	1.1695	1.33045	1.88799	1.5417	0.0648412	1.15878	1.33045	1.88799	1.33045	0.171455	1.20226	1.10662	1.70608	0.954993	0.721769	1.18032	0.801678	1.1272
824	17.7	18.37	27.57	20.45	13.54	sp|P41226|UBA7_HUMAN	Ubiquitin-like modifier-activating enzyme 7 OS=Homo sapiens GN=UBA7 PE=1 SV=2	HUMAN	11	P41226	GN=UBA7	1.09648	0.489766	1.11686	0.981748	1.23595	1.08643	0.592688	1.13763	0.954993	1.24738	0.912011	0.417086	1.1695	0.772681	1.0666	0.954993	0.769502	1.15878	0.816582	1.10662	0.963829	0.740663	1.1272	0.847227	1.08643	0.903649	0.390925	1.18032	0.765597	1.0666	0.903649	0.455601	1.13763	0.77983	1.02802
825	17.68	18.12	24.16	18.88	13.15	sp|Q06033|ITIH3_HUMAN	Inter-alpha-trypsin inhibitor heavy chain H3 OS=Homo sapiens GN=ITIH3 PE=1 SV=2	HUMAN	11	Q06033	GN=ITIH3	0.554626	0.0886633	1.35519	0.1	0.751623	0.586138	0.143652	1.28233	0.155597	0.751623	0.794328	0.525179	1.30617	0.487529	1.03753	0.831764	0.724331	1.25893	0.529663	1.04713	1.11686	0.675848	1.19124	0.937562	1.45881	0.981748	0.971239	1.30617	0.731139	1.28233	1.05682	0.733954	1.1272	0.937562	1.23595
826	17.66	22.04	52.09	44.57	34.26	sp|P07585|PGS2_HUMAN	Decorin OS=Homo sapiens GN=DCN PE=1 SV=1	HUMAN	25	P07585	GN=DCN	0.428549	0.138708	1.97697	0.141906	0.847227	0.501187	0.0941056	1.67494	0.109648	0.83946	4.16869	0.000224797	1.67494	2.48886	21.8776	3.69828	0.000539445	1.57036	2.35505	21.2814	4.01791	0.000235244	1.6293	2.46604	22.08	3.7325	0.000390667	1.57036	2.37684	21.8776	1.01859	0.938121	1.43219	0.711214	1.7378
827	17.63	17.77	41.02	34.47	28.88	sp|P07339|CATD_HUMAN	Cathepsin D OS=Homo sapiens GN=CTSD PE=1 SV=1	HUMAN	14	P07339	GN=CTSD	0.672977	0.33957	1.38038	0.398107	0.928966	0.717794	0.358457	1.35519	0.510505	0.972747	0.660693	0.181103	1.31826	0.416869	0.870964	0.60256	0.104824	1.39316	0.313329	0.83946	0.630957	0.165438	1.40605	0.337287	0.887156	0.613762	0.180785	1.43219	0.316228	0.879023	1.1272	0.817853	1.20226	0.937562	1.69044
828	17.62	17.78	54.1	52.05	46.31	sp|Q9Y224|CN166_HUMAN	UPF0568 protein C14orf166 OS=Homo sapiens GN=C14orf166 PE=1 SV=1	HUMAN	10	Q9Y224	GN=C14orf166	0.946237	0.64404	1.1695	0.801678	1.10662	0.895365	0.448132	1.1272	0.772681	1.00925	1.19124	0.250761	1.10662	1.07647	1.33045	1.1695	0.306699	1.10662	1.05682	1.2942	0.928966	0.729155	1.1272	0.816582	1.04713	0.879023	0.496623	1.1695	0.744732	1.02802	1.00925	0.887737	1.10662	0.912011	1.10662
829	17.61	17.69	45.23	38.59	36.93	sp|P78417|GSTO1_HUMAN	Glutathione S-transferase omega-1 OS=Homo sapiens GN=GSTO1 PE=1 SV=2	HUMAN	11	P78417	GN=GSTO1	0.831764	0.422734	1.18032	0.636796	0.981748	0.855067	0.531473	1.15878	0.685488	0.990832	1.38038	0.0485492	1.19124	1.15878	1.85353	1.44544	0.0512641	1.18032	1.22462	1.95884	1.1272	0.338522	1.20226	0.937562	1.44544	0.990832	0.632737	1.23595	0.816582	1.22462	1.04713	0.827092	1.14815	0.912011	1.23595
830	17.6	17.8	35.11	26.62	20.47	sp|Q15642|CIP4_HUMAN	Cdc42-interacting protein 4 OS=Homo sapiens GN=TRIP10 PE=1 SV=3	HUMAN	10	Q15642	GN=TRIP10	0.636796	0.100015	1.34276	0.369828	0.855067	0.554626	0.0302604	1.38038	0.205116	0.765597	1.03753	0.650354	1.25893	0.824138	1.34276	1.00925	0.46599	1.1695	0.862979	1.25893	0.895365	0.986621	1.25893	0.691831	1.1272	0.847227	0.908628	1.24738	0.630957	1.05682	1.04713	0.299106	1.11686	0.937562	1.24738
831	17.6	17.71	47.71	38.96	36.25	sp|P31930|QCR1_HUMAN	Cytochrome b-c1 complex subunit 1, mitochondrial OS=Homo sapiens GN=UQCRC1 PE=1 SV=3	HUMAN	14	P31930	GN=UQCRC1	1.03753	0.708215	1.47231	0.704693	1.57036	1.21339	0.401821	1.34276	0.903649	1.90546	0.648634	0.137666	1.6293	0.113763	1.05682	0.963829	0.996418	1.31826	0.685488	1.27057	0.946237	0.977104	1.47231	0.580764	1.39316	0.597035	0.23895	1.67494	0.131826	1	1.27057	0.420969	1.27057	1	1.94089
832	17.59	19.07	29.97	18.7	12.54	sp|Q9NZ08|ERAP1_HUMAN	Endoplasmic reticulum aminopeptidase 1 OS=Homo sapiens GN=ERAP1 PE=1 SV=3	HUMAN	13	Q9NZ08	GN=ERAP1	1.23595	0.213844	1.20226	1.02802	1.87068	1.25893	0.230742	1.25893	1	1.92309	1.1695	0.325751	1.14815	1.01859	1.65959	1.21339	0.331675	1.27057	0.954993	1.77011	1.05682	0.371762	1.2942	0.816582	1.40605	1.15878	0.1969	1.22462	0.946237	1.58489	0.990832	0.97454	1.1695	0.787046	1.15878
833	17.58	22.7	23.61	15.9	9.38	sp|Q8WVM7|STAG1_HUMAN	Cohesin subunit SA-1 OS=Homo sapiens GN=STAG1 PE=1 SV=3	HUMAN	14	Q8WVM7	GN=STAG1	1.27057	0.273961	1.41906	0.895365	2.83139	1.33045	0.101579	1.30617	1.01859	3.22107	1.55597	0.0748851	1.36773	1.13763	4.05509	1.64437	0.0361093	1.39316	1.18032	4.57088	1.09648	0.353612	1.49968	0.731139	1.95884	1.22462	0.374039	1.5417	0.794328	2.37684	1.03753	0.275766	1.18032	0.879023	1.94089
834	17.54	17.67	48.29	41.74	34.89	sp|Q9BWM7|SFXN3_HUMAN	Sideroflexin-3 OS=Homo sapiens GN=SFXN3 PE=1 SV=3	HUMAN	10	Q9BWM7	GN=SFXN3	0.401791	0.0162375	1.78649	0.0879023	0.717794	0.353183	0.00858063	1.90546	0.0704693	0.672977	1.07647	0.234153	1.27057	0.847227	1.41906	0.879023	0.962217	1.24738	0.672977	1.09648	0.642688	0.292662	1.38038	0.383707	0.887156	0.648634	0.132322	1.36773	0.394457	0.887156	0.903649	0.94259	1.23595	0.636796	1.11686
835	17.51	17.55	41.23	28.13	28.13	sp|P11177|ODPB_HUMAN	Pyruvate dehydrogenase E1 component subunit beta, mitochondrial OS=Homo sapiens GN=PDHB PE=1 SV=3	HUMAN	11	P11177	GN=PDHB	0.946237	0.821793	1.1272	0.809096	1.0666	0.963829	0.987665	1.14815	0.831764	1.10662	0.794328	0.358302	1.14815	0.586138	0.912011	0.879023	0.712237	1.1272	0.717794	0.990832	1.03753	0.709971	1.15878	0.895365	1.23595	1	0.860465	1.14815	0.870964	1.14815	0.972747	0.937279	1.13763	0.83946	1.10662
836	17.5	20.88	30.03	24.19	21.1	sp|Q7Z3D6|CN159_HUMAN	UPF0317 protein C14orf159, mitochondrial OS=Homo sapiens GN=C14orf159 PE=1 SV=2	HUMAN	15	Q7Z3D6	GN=C14orf159	1.83654	0.141045	1.58489	1.15878	6.91831	1.80302	0.125156	1.51356	1.19124	7.24436	2.01372	0.0606129	1.52757	1.31826	9.2045	1.64437	0.243288	1.47231	1.11686	6.30957	2.26986	0.0420981	1.6293	1.39316	10.0925	2.35505	0.0315981	1.64437	1.43219	10.666	0.954993	0.762419	1.47231	0.469894	1.40605
837	17.49	18.69	50.81	38.51	33.66	sp|Q15785|TOM34_HUMAN	Mitochondrial import receptor subunit TOM34 OS=Homo sapiens GN=TOMM34 PE=1 SV=2	HUMAN	11	Q15785	GN=TOMM34	0.937562	0.528025	1.08643	0.862979	1.01859	0.972747	0.704074	1.07647	0.903649	1.04713	0.981748	0.739173	1.08643	0.903649	1.0666	0.990832	0.872283	1.08643	0.912011	1.07647	0.963829	0.525114	1.07647	0.895365	1.03753	0.946237	0.374968	1.07647	0.879023	1.01859	0.981748	0.988782	1.07647	0.912011	1.05682
838	17.43	17.68	29.31	21.64	15.85	sp|P54886|P5CS_HUMAN	Delta-1-pyrroline-5-carboxylate synthase OS=Homo sapiens GN=ALDH18A1 PE=1 SV=2	HUMAN	12	P54886	GN=ALDH18A1	1.61436	0.0922598	1.33045	1.21339	2.42103	1.75388	0.0382036	1.27057	1.38038	2.58226	0.231206	0.0179205	2.42103	0.0237684	0.559758	0.293765	0.0181267	2.14783	0.0366438	0.630957	0.691831	0.693917	1.59956	0.30761	1.10662	0.809096	0.816582	1.51356	0.444631	1.22462	0.737904	0.322213	1.52757	0.316228	1.1272
839	17.43	17.64	40.64	30.9	24.16	sp|Q13564|ULA1_HUMAN	NEDD8-activating enzyme E1 regulatory subunit OS=Homo sapiens GN=NAE1 PE=1 SV=1	HUMAN	12	Q13564	GN=NAE1	0.963829	0.563614	1.09648	0.879023	1.05682	0.963829	0.653879	1.09648	0.879023	1.05682	1.0666	0.458529	1.11686	0.954993	1.19124	1.07647	0.376573	1.09648	0.981748	1.18032	1.08643	0.302716	1.09648	0.990832	1.19124	1.03753	0.751329	1.09648	0.946237	1.13763	0.972747	0.809832	1.09648	0.887156	1.0666
840	17.38	20.1	32.46	24.45	20.04	sp|Q13557|KCC2D_HUMAN	Calcium/calmodulin-dependent protein kinase type II subunit delta OS=Homo sapiens GN=CAMK2D PE=1 SV=3	HUMAN	10	Q13557	GN=CAMK2D	0.824138	0.40805	1.51356	0.313329	1.24738	0.554626	0.239596	1.7378	0.0954993	0.963829	2.10863	0.0526559	1.41906	1.48594	5.97035	1.95884	0.0731071	1.36773	1.43219	5.29663	1.80302	0.137398	1.43219	1.25893	4.61318	1.57036	0.341273	1.43219	1.09648	3.53183	0.92045	0.840695	1.21339	0.380189	1.11686
841	17.38	17.49	49.44	40.5	32.68	sp|O14745|NHRF1_HUMAN	Na(+)/H(+) exchange regulatory cofactor NHE-RF1 OS=Homo sapiens GN=SLC9A3R1 PE=1 SV=4	HUMAN	9	O14745	GN=SLC9A3R1	0.322107	0.00301704	1.75388	0.0619441	0.564937	0.363078	0.00295446	1.57036	0.0787046	0.570164	0.359749	0.00438964	1.72187	0.0691831	0.619441	0.310456	0.00137426	1.94089	0.0580764	0.60256	0.870964	0.31712	1.33045	0.636796	1.15878	0.731139	0.225653	1.33045	0.496592	0.972747	1	0.765363	1.22462	0.816582	1.30617
842	17.37	17.74	66.5	52.22	40.39	sp|P40429|RL13A_HUMAN	60S ribosomal protein L13a OS=Homo sapiens GN=RPL13A PE=1 SV=2	HUMAN	12	P40429	GN=RPL13A	1.36773	0.147217	1.28233	1.0666	2.05116	1.22462	0.587006	1.28233	0.954993	1.70608	0.413047	0.0566964	1.70608	0.0928966	0.704693	0.515229	0.0671316	1.48594	0.127057	0.765597	0.636796	0.378538	1.41906	0.349945	0.903649	0.717794	0.416676	1.2942	0.387258	0.928966	1.11686	0.617251	1.19124	0.937562	1.52757
843	17.36	17.8	50.15	44	37.23	sp|Q13347|EIF3I_HUMAN	Eukaryotic translation initiation factor 3 subunit I OS=Homo sapiens GN=EIF3I PE=1 SV=1	HUMAN	11	Q13347	GN=EIF3I	1.27057	0.621981	1.19124	1.0666	1.85353	1.25893	0.474683	1.1695	1.07647	1.8197	1.41906	0.226264	1.22462	1.15878	2.22844	1.44544	0.134813	1.22462	1.18032	2.26986	1.01859	0.823074	1.27057	0.801678	1.33045	0.794328	0.561449	1.39316	0.293765	1.10662	1.22462	0.352405	1.14815	1.0666	1.61436
844	17.33	18.52	27.58	22.12	16.81	sp|Q12889|OVGP1_HUMAN	Oviduct-specific glycoprotein OS=Homo sapiens GN=OVGP1 PE=2 SV=1	HUMAN	12	Q12889	GN=OVGP1	2.72898	0.276366	1.92309	1.41906	8.3946	2.42103	0.296077	1.80302	1.34276	6.85488	2.53513	0.246374	1.70608	1.48594	7.04693	1.95884	0.310968	1.67494	1.1695	6.60693	15.2757	0.0490832	2.35505	6.48634	49.6592	13.1826	0.0599052	2.33346	5.64937	45.7088	0.724436	0.983703	1.65959	0.436516	1.20226
845	17.32	18.95	35.02	26.27	23.27	sp|Q8NFW8|NEUA_HUMAN	N-acylneuraminate cytidylyltransferase OS=Homo sapiens GN=CMAS PE=1 SV=2	HUMAN	10	Q8NFW8	GN=CMAS	0.529663	0.117993	1.49968	0.0870964	0.794328	0.474242	0.0506222	1.44544	0.0390841	0.685488	2.44343	0.00377801	1.30617	1.87068	4.7863	2.26986	0.00625788	1.30617	1.7378	4.32514	1.24738	0.478066	1.14815	1.08643	1.85353	1.15878	0.397208	1.21339	0.954993	1.67494	1.1272	0.479137	1.22462	0.92045	1.52757
846	17.25	17.39	61.69	53.64	52.11	sp|Q99714|HCD2_HUMAN	3-hydroxyacyl-CoA dehydrogenase type-2 OS=Homo sapiens GN=HSD17B10 PE=1 SV=3	HUMAN	10	Q99714	GN=HSD17B10	1.35519	0.322849	1.2942	1.04713	2.26986	1.58489	0.138664	1.33045	1.19124	2.88403	0.903649	0.800554	1.38038	0.49204	1.24738	0.903649	0.739625	1.2942	0.559758	1.1695	1.03753	0.761655	1.40605	0.737904	1.45881	0.847227	0.903886	1.41906	0.263027	1.20226	1.15878	0.676664	1.30617	0.887156	1.78649
847	17.22	20.82	53.01	48.12	40.98	sp|P62424|RL7A_HUMAN	60S ribosomal protein L7a OS=Homo sapiens GN=RPL7A PE=1 SV=2	HUMAN	15	P62424	GN=RPL7A	1.18032	0.529769	1.20226	0.981748	2.14783	1.49968	0.101648	1.27057	1.18032	3.10456	0.698232	0.264086	1.35519	0.190546	0.946237	0.724436	0.241857	1.35519	0.255859	0.981748	0.870964	0.78614	1.40605	0.57544	1.22462	0.60256	0.214281	1.55597	0.102802	0.937562	1.19124	0.471674	1.23595	0.963829	2.01372
848	17.22	18.05	40.57	28.88	18.85	sp|Q7L1Q6|BZW1_HUMAN	Basic leucine zipper and W2 domain-containing protein 1 OS=Homo sapiens GN=BZW1 PE=1 SV=1	HUMAN	13	Q7L1Q6	GN=BZW1	0.963829	0.535053	1.58489	0.586138	1.52757	1.14815	0.418153	1.44544	0.794328	1.78649	1.1695	0.624537	1.55597	0.751623	1.85353	0.972747	0.903942	1.44544	0.630957	1.40605	0.586138	0.166935	1.5417	0.1	0.903649	0.711214	0.454515	1.45881	0.258226	1.03753	0.772681	0.382751	1.39316	0.401791	1.07647
849	17.21	20.84	58.51	43.36	33.33	sp|Q9NVA2|SEP11_HUMAN	Septin-11 OS=Homo sapiens GN=SEPT11 PE=1 SV=3	HUMAN	14	Q9NVA2	GN=SEPT11	0.679204	0.647361	1.80302	0.21677	1.22462	0.539511	0.549634	2.12814	0.102802	1.14815	1.59956	0.673771	1.95884	0.816582	3.80189	1.20226	0.892894	1.57036	0.765597	2.37684	1.22462	0.891598	1.65959	0.737904	2.51189	1.19124	0.829606	1.30617	0.912011	2.0893	0.981748	0.947072	1.47231	0.711214	1.44544
850	17.21	17.93	28.47	23.67	19.04	sp|P05156|CFAI_HUMAN	Complement factor I OS=Homo sapiens GN=CFI PE=1 SV=2	HUMAN	10	P05156	GN=CFI	0.570164	0.0586314	1.30617	0.237684	0.744732	0.544503	0.0477176	1.34276	0.175388	0.731139	0.963829	0.842973	1.20226	0.77983	1.15878	0.928966	0.762629	1.22462	0.731139	1.13763	1.0666	0.776217	1.19124	0.895365	1.30617	0.946237	0.867925	1.19124	0.772681	1.1272	0.963829	0.906653	1.24738	0.744732	1.20226
851	17.19	17.82	23.17	15.08	11.86	sp|Q7Z2W4|ZCCHV_HUMAN	Zinc finger CCCH-type antiviral protein 1 OS=Homo sapiens GN=ZC3HAV1 PE=1 SV=3	HUMAN	9	Q7Z2W4	GN=ZC3HAV1	1.09648	0.713407	1.30617	0.83946	1.44544	1.1695	0.609306	1.2942	0.903649	1.61436	0.794328	0.42151	1.30617	0.496592	1.03753	0.928966	0.812696	1.31826	0.672977	1.22462	0.809096	0.455931	1.30617	0.534564	1.05682	0.809096	0.78449	1.28233	0.436516	1.03753	0.847227	0.5424	1.28233	0.559758	1.08643
852	17.17	17.23	39.86	31	27.74	sp|O96019|ACL6A_HUMAN	Actin-like protein 6A OS=Homo sapiens GN=ACTL6A PE=1 SV=1	HUMAN	11	O96019	GN=ACTL6A	1.6293	0.0969656	1.22462	1.33045	2.39883	1.59956	0.096702	1.23595	1.2942	2.39883	1.24738	0.498092	1.25893	0.990832	1.78649	1.30617	0.385481	1.21339	1.07647	1.80302	0.972747	0.817866	1.41906	0.666807	1.38038	1.14815	0.474607	1.2942	0.887156	1.59956	1.02802	0.886022	1.21339	0.847227	1.30617
853	17.15	20.25	51.85	43.21	34.88	sp|P51665|PSMD7_HUMAN	26S proteasome non-ATPase regulatory subunit 7 OS=Homo sapiens GN=PSMD7 PE=1 SV=2	HUMAN	11	P51665	GN=PSMD7	1.01859	0.825832	1.11686	0.912011	1.13763	1.02802	0.701158	1.11686	0.92045	1.14815	1.02802	0.562613	1.10662	0.928966	1.13763	1.05682	0.0884218	1.08643	0.972747	1.14815	1.00925	0.405141	1.10662	0.912011	1.11686	1.03753	0.458902	1.1272	0.92045	1.1695	1.01859	0.812354	1.08643	0.937562	1.10662
854	17.11	18.39	29.32	21.9	15.94	sp|O43747|AP1G1_HUMAN	AP-1 complex subunit gamma-1 OS=Homo sapiens GN=AP1G1 PE=1 SV=5	HUMAN	14	O43747	GN=AP1G1	1.03753	0.52265	1.21339	0.855067	1.27057	0.972747	0.913134	1.14815	0.83946	1.11686	0.648634	0.0691934	1.35519	0.30761	0.879023	0.625173	0.0207117	1.27057	0.310456	0.794328	0.794328	0.191554	1.21339	0.564937	0.963829	0.809096	0.342852	1.24738	0.559758	1.00925	0.937562	0.700731	1.18032	0.765597	1.10662
855	17.1	20.59	27.2	19.87	17.75	sp|O95340|PAPS2_HUMAN	Bifunctional 3'-phosphoadenosine 5'-phosphosulfate synthase 2 OS=Homo sapiens GN=PAPSS2 PE=1 SV=2	HUMAN	12	O95340	GN=PAPSS2	0.597035	0.200174	1.47231	0.131826	0.879023	0.625173	0.207706	1.34276	0.212814	0.83946	1.65959	0.144209	1.30617	1.27057	2.65461	1.43219	0.337781	1.22462	1.1695	2.12814	0.928966	0.715217	1.52757	0.57544	1.41906	1.05682	0.952977	1.28233	0.824138	1.41906	0.801678	0.600378	1.38038	0.409261	1.10662
856	17.09	17.19	45.45	35.03	32.62	sp|P11766|ADHX_HUMAN	Alcohol dehydrogenase class-3 OS=Homo sapiens GN=ADH5 PE=1 SV=4	HUMAN	12	P11766	GN=ADH5	0.296483	0.00669833	1.97697	0.0147231	0.586138	0.21677	0.00871812	2.55859	0.0159956	0.554626	2.12814	0.0484934	1.55597	1.36773	3.59749	1.99526	0.0443949	1.57036	1.27057	3.80189	1.43219	0.231404	1.47231	0.972747	2.48886	1.55597	0.182719	1.39316	1.11686	2.77971	0.954993	0.813174	1.30617	0.765597	1.24738
857	17.07	18.43	50	39.29	36.69	sp|O95861|BPNT1_HUMAN	3'(2'),5'-bisphosphate nucleotidase 1 OS=Homo sapiens GN=BPNT1 PE=1 SV=1	HUMAN	10	O95861	GN=BPNT1	0.765597	0.454187	1.30617	0.487529	1	0.794328	0.500239	1.25893	0.534564	1	1.18032	0.429024	1.23595	0.954993	1.6293	1.09648	0.559501	1.25893	0.870964	1.47231	0.737904	0.211268	1.34276	0.340408	0.990832	0.809096	0.719731	1.33045	0.461318	1.07647	1.01859	0.741176	1.1695	0.870964	1.20226
858	17.05	17.14	39.37	31.88	29.62	sp|P21589|5NTD_HUMAN	5'-nucleotidase OS=Homo sapiens GN=NT5E PE=1 SV=1	HUMAN	14	P21589	GN=NT5E	0.316228	0.00865749	2.31206	0.0401791	0.731139	0.296483	0.0123966	2.14783	0.0328095	0.636796	3.46737	0.000248569	1.49968	2.31206	8.79023	3.0761	0.000402706	1.45881	2.10863	7.72681	2.83139	0.000940087	1.47231	1.92309	6.79204	2.70396	0.00221542	1.49968	1.80302	6.42688	0.666807	0.261569	1.40605	0.237684	0.937562
859	17.03	17.38	28.31	17.3	11.47	sp|Q8TEX9|IPO4_HUMAN	Importin-4 OS=Homo sapiens GN=IPO4 PE=1 SV=2	HUMAN	10	Q8TEX9	GN=IPO4	1.58489	0.114249	1.44544	1.09648	2.33346	1.43219	0.231433	1.43219	1	2.07014	0.11272	0.00274133	5.19996	0.0293765	0.586138	0.205116	0.00806029	3.16228	0.0642688	0.648634	0.496592	0.0630349	1.65959	0.195884	0.824138	0.570164	0.147241	1.55597	0.383707	0.887156	0.801678	0.51952	1.34276	0.428549	1.07647
860	17.01	19.59	30.38	28.69	19.41	sp|Q9ULV4|COR1C_HUMAN	Coronin-1C OS=Homo sapiens GN=CORO1C PE=1 SV=1	HUMAN	11	Q9ULV4	GN=CORO1C	0.895365	0.427479	1.30617	0.580764	1.1695	0.981748	0.731106	1.33045	0.758578	1.30617	0.801678	0.680976	1.34276	0.57544	1.07647	0.809096	0.420645	1.2942	0.30479	1.04713	2.70396	0.000815842	1.47231	1.83654	6.13762	2.37684	0.00229961	1.40605	1.69044	5.29663	1	0.76957	1.34276	0.744732	1.2942
861	17	18.46	33.23	20.42	16.39	sp|O60504|VINEX_HUMAN	Vinexin OS=Homo sapiens GN=SORBS3 PE=1 SV=2	HUMAN	10	O60504	GN=SORBS3	0.928966	0.787424	1.39316	0.420727	1.2942	0.60256	0.457236	1.48594	0.135519	0.895365	3.76704	2.99045e-05	1.72187	2.18776	12.942	3.66438	5.80848e-05	1.70608	2.14783	12.8233	4.36516	1.70615e-05	1.7378	2.51189	16.1436	4.13048	2.08901e-05	1.72187	2.39883	15.7036	0.487529	0.445238	1.7378	0.255859	0.847227
862	16.99	19.66	35.84	26.39	23.97	sp|P17174|AATC_HUMAN	Aspartate aminotransferase, cytoplasmic OS=Homo sapiens GN=GOT1 PE=1 SV=3	HUMAN	10	P17174	GN=GOT1	1.75388	0.0587093	1.5417	1.13763	6.0256	1.80302	0.0544848	1.51356	1.19124	6.91831	1.6293	0.15294	1.51356	1.07647	5.44503	1.51356	0.184316	1.43219	1.05682	5.05825	1.78649	0.0855436	1.59956	1.11686	5.80764	1.39316	0.284205	1.40605	0.990832	2.72898	1.01859	0.983417	1.52757	0.666807	1.51356
863	16.98	17.73	29.05	18.58	13.51	sp|O00186|STXB3_HUMAN	Syntaxin-binding protein 3 OS=Homo sapiens GN=STXBP3 PE=1 SV=2	HUMAN	8	O00186	GN=STXBP3	0.691831	0.0655056	1.24738	0.405509	0.862979	0.751623	0.129273	1.23595	0.469894	0.928966	1.24738	0.335196	1.20226	1.03753	1.69044	1.36773	0.0951041	1.19124	1.14815	1.90546	1.31826	0.23056	1.30617	1.00925	1.92309	1.1695	0.491116	1.22462	0.954993	1.58489	1.0666	0.839702	1.18032	0.903649	1.31826
864	16.97	17.08	54.13	50	40.83	sp|Q15907|RB11B_HUMAN	Ras-related protein Rab-11B OS=Homo sapiens GN=RAB11B PE=1 SV=4	HUMAN	10	Q15907	GN=RAB11B	0.928966	0.435792	1.11686	0.831764	1.03753	0.981748	0.906847	1.11686	0.879023	1.09648	0.928966	0.396324	1.14815	0.809096	1.0666	0.928966	0.360918	1.14815	0.809096	1.0666	0.954993	0.650908	1.14815	0.831764	1.09648	0.954993	0.59136	1.14815	0.831764	1.09648	0.963829	0.725496	1.11686	0.862979	1.07647
865	16.94	17.15	25.11	15.93	11.5	sp|Q12959|DLG1_HUMAN	Disks large homolog 1 OS=Homo sapiens GN=DLG1 PE=1 SV=2	HUMAN	9	Q12959	GN=DLG1	0.990832	0.911133	1.15878	0.855067	1.14815	0.946237	0.907002	1.11686	0.847227	1.05682	0.963829	0.897243	1.18032	0.816582	1.13763	0.937562	0.794127	1.11686	0.83946	1.04713	0.963829	0.910401	1.13763	0.847227	1.09648	0.895365	0.538159	1.10662	0.809096	0.990832	1.03753	0.585474	1.13763	0.912011	1.18032
866	16.92	33.93	80.82	77.96	65.31	sp|P27348|1433T_HUMAN	14-3-3 protein theta OS=Homo sapiens GN=YWHAQ PE=1 SV=1	HUMAN	32	P27348	GN=YWHAQ	0.648634	0.145173	1.2942	0.331131	0.83946	0.597035	0.0763773	1.28233	0.239883	0.765597	1.72187	0.0506028	1.25893	1.36773	2.55859	1.5417	0.16832	1.24738	1.23595	2.208	1.14815	0.790682	1.19124	0.963829	1.48594	1.00925	0.811682	1.20226	0.83946	1.22462	1.14815	0.602883	1.11686	1.02802	1.43219
867	16.9	21.16	19.17	9.636	5.279	sp|P49750|YLPM1_HUMAN	YLP motif-containing protein 1 OS=Homo sapiens GN=YLPM1 PE=1 SV=3	HUMAN	11	P49750	GN=YLPM1	0.963829	0.730386	1.08643	0.887156	1.04713	0.946237	0.530971	1.08643	0.870964	1.02802	0.972747	0.80762	1.09648	0.887156	1.0666	0.990832	0.825879	1.0666	0.928966	1.05682	0.937562	0.339759	1.10662	0.847227	1.03753	0.946237	0.632937	1.09648	0.862979	1.03753	0.981748	0.997523	1.0666	0.92045	1.04713
868	16.9	17.81	36.24	22.05	18.12	sp|Q9UH65|SWP70_HUMAN	Switch-associated protein 70 OS=Homo sapiens GN=SWAP70 PE=1 SV=1	HUMAN	10	Q9UH65	GN=SWAP70	0.685488	0.0796368	1.15878	0.549541	0.794328	0.608135	0.0393585	1.21339	0.440555	0.737904	0.698232	0.0713716	1.19124	0.544503	0.831764	0.711214	0.126844	1.24738	0.519996	0.887156	0.794328	0.191731	1.1695	0.648634	0.928966	0.862979	0.446236	1.15878	0.724436	1	1.0666	0.777076	1.10662	0.963829	1.18032
869	16.9	17.05	68.56	59.28	54.64	sp|P00568|KAD1_HUMAN	Adenylate kinase isoenzyme 1 OS=Homo sapiens GN=AK1 PE=1 SV=3	HUMAN	14	P00568	GN=AK1	0.452898	0.0264951	1.55597	0.128233	0.704693	0.288403	0.00707074	1.97697	0.030479	0.570164	2.07014	0.00442314	1.27057	1.6293	3.19154	1.87068	0.0063002	1.24738	1.49968	2.85759	1.45881	0.0441336	1.21339	1.20226	2.07014	1.28233	0.0547867	1.21339	1.05682	1.7378	0.879023	0.451731	1.24738	0.625173	1.09648
870	16.88	18.54	75	45.59	34.8	sp|P52565|GDIR1_HUMAN	Rho GDP-dissociation inhibitor 1 OS=Homo sapiens GN=ARHGDIA PE=1 SV=3	HUMAN	10	P52565	GN=ARHGDIA	0.630957	0.161763	1.31826	0.420727	0.831764	0.744732	0.229286	1.21339	0.554626	0.903649	1.49968	0.259139	1.23595	1.21339	1.95884	1.34276	0.531801	1.23595	1.08643	1.75388	0.954993	0.982198	1.22462	0.751623	1.1695	0.928966	0.879427	1.21339	0.731139	1.1272	1.1695	0.585779	1.11686	1.04713	1.35519
871	16.87	17.84	47.46	44.67	33.76	sp|Q92597|NDRG1_HUMAN	Protein NDRG1 OS=Homo sapiens GN=NDRG1 PE=1 SV=1	HUMAN	12	Q92597	GN=NDRG1	1.45881	0.222945	1.33045	1.09648	3.25087	1.43219	0.437831	1.33045	1.07647	3.28095	2.35505	0.00609546	1.40605	1.67494	6.98232	1.97697	0.0163297	1.43219	1.38038	4.69894	1.03753	0.950788	1.31826	0.787046	1.41906	0.758578	0.510575	1.36773	0.383707	1.03753	1.01859	0.675237	1.18032	0.862979	1.52757
872	16.86	18.2	41.08	28.45	23.4	sp|O00567|NOP56_HUMAN	Nucleolar protein 56 OS=Homo sapiens GN=NOP56 PE=1 SV=4	HUMAN	13	O00567	GN=NOP56	0.879023	0.822942	1.30617	0.625173	1.14815	0.731139	0.246594	1.27057	0.359749	0.928966	0.469894	0.106171	1.64437	0.214783	0.772681	0.660693	0.211645	1.24738	0.37325	0.824138	0.49204	0.0630027	1.5417	0.105682	0.758578	0.539511	0.0827185	1.52757	0.161436	0.824138	0.887156	0.881084	1.24738	0.519996	1.10662
873	16.83	26.35	75.2	65.45	61.79	sp|Q04917|1433F_HUMAN	14-3-3 protein eta OS=Homo sapiens GN=YWHAH PE=1 SV=4	HUMAN	23	Q04917	GN=YWHAH	1.18032	0.278955	1.14815	1.02802	1.48594	1.19124	0.22887	1.14815	1.03753	1.49968	0.981748	0.850777	1.18032	0.801678	1.15878	0.903649	0.34868	1.1272	0.744732	1.01859	1.19124	0.263451	1.14815	1.03753	1.48594	1.02802	0.602082	1.1695	0.879023	1.20226	1.03753	0.53454	1.13763	0.912011	1.18032
874	16.81	44.99	81.9	73.93	70.55	sp|P01859|IGHG2_HUMAN	Immunoglobulin heavy constant gamma 2 OS=Homo sapiens GN=IGHG2 PE=1 SV=2	HUMAN	76	P01859	GN=IGHG2	0.0195884	0.018272	1.92309	0.0124738	0.0376704	0.0549541	0.0167834	1.97697	0.0280543	0.108643	1.09648	0.618029	1.22462	0.895365	1.35519	0.758578	0.600505	1.31826	0.57544	1	1.0666	0.91875	1.30617	0.816582	1.40605	0.758578	0.385071	1.33045	0.559758	1.00925	1.00925	0.863959	1.15878	0.870964	1.1695
875	16.81	17.56	23.43	11.23	6.593	sp|P35573|GDE_HUMAN	Glycogen debranching enzyme OS=Homo sapiens GN=AGL PE=1 SV=3	HUMAN	10	P35573	GN=AGL	1.03753	0.675496	1.38038	0.751623	1.44544	1.05682	0.760295	1.28233	0.824138	1.39316	0.711214	0.211035	1.36773	0.258226	0.972747	0.879023	0.632562	1.1695	0.685488	1.02802	1.39316	0.140797	1.30617	1.0666	2.12814	1.47231	0.109863	1.22462	1.20226	2.1677	0.937562	0.763409	1.13763	0.787046	1.0666
876	16.8	17.06	45.75	32.5	21.75	sp|P36507|MP2K2_HUMAN	Dual specificity mitogen-activated protein kinase kinase 2 OS=Homo sapiens GN=MAP2K2 PE=1 SV=1	HUMAN	9	P36507	GN=MAP2K2	1.08643	0.771817	1.34276	0.809096	1.45881	1.09648	0.726201	1.2942	0.847227	1.41906	1.08643	0.627314	1.24738	0.870964	1.35519	1.08643	0.61319	1.18032	0.92045	1.28233	1.0666	0.761983	1.18032	0.903649	1.25893	1.09648	0.712872	1.21339	0.903649	1.33045	1.02802	0.792539	1.20226	0.855067	1.23595
877	16.79	18.72	46.86	40.88	34.28	sp|P11908|PRPS2_HUMAN	Ribose-phosphate pyrophosphokinase 2 OS=Homo sapiens GN=PRPS2 PE=1 SV=2	HUMAN	11	P11908	GN=PRPS2	1.69044	0.192289	1.70608	0.990832	7.11213	1.92309	0.0964662	1.75388	1.09648	10.7647	4.09261	0.00630468	1.97697	2.07014	33.1131	3.40408	0.0150988	1.87068	1.8197	29.1072	1.87068	0.13925	1.61436	1.15878	15.7036	1.75388	0.148946	1.61436	1.08643	9.54993	1.05682	0.842252	1.58489	0.666807	3.56451
878	16.78	17.74	61.81	50.69	40.28	sp|P27105|STOM_HUMAN	Erythrocyte band 7 integral membrane protein OS=Homo sapiens GN=STOM PE=1 SV=3	HUMAN	17	P27105	GN=STOM	0.534564	0.0617962	1.47231	0.136773	0.787046	0.416869	0.0663633	1.7378	0.0847227	0.724436	1.28233	0.377549	1.19124	1.07647	1.77011	1.21339	0.554139	1.20226	1.00925	1.61436	1.41906	0.106324	1.23595	1.14815	2.03236	1.41906	0.143975	1.21339	1.1695	2.03236	0.981748	0.800942	1.13763	0.717794	1.11686
879	16.77	18.43	63.96	47.3	36.94	sp|P08263|GSTA1_HUMAN	Glutathione S-transferase A1 OS=Homo sapiens GN=GSTA1 PE=1 SV=3	HUMAN	11	P08263	GN=GSTA1	0.192309	0.319919	2.63027	0.0717794	0.505825	0.0824138	0.020135	4.40555	0.0128233	0.363078	8.70964	2.63966e-05	1.92309	4.52898	35.3183	7.44732	5.11865e-05	1.92309	3.87258	31.9154	2.35505	0.01749	1.77011	1.33045	10.1859	2.63027	0.00958493	1.55597	1.69044	15.2757	0.765597	0.601577	1.75388	0.47863	1.34276
880	16.75	19.21	28.64	19.79	14.55	sp|Q9Y2D5|AKAP2_HUMAN	A-kinase anchor protein 2 OS=Homo sapiens GN=AKAP2 PE=1 SV=3	HUMAN	11	Q9Y2D5	GN=AKAP2	0.751623	0.326491	1.27057	0.37325	0.954993	0.679204	0.153953	1.24738	0.293765	0.847227	1.23595	0.202383	1.20226	1.02802	1.75388	1.15878	0.350004	1.25893	0.92045	1.6293	1.51356	0.0522578	1.27057	1.19124	2.39883	1.48594	0.0621419	1.24738	1.19124	2.31206	0.954993	0.875648	1.15878	0.801678	1.10662
881	16.75	18.58	45.65	36.23	32.25	sp|Q9NQR4|NIT2_HUMAN	Omega-amidase NIT2 OS=Homo sapiens GN=NIT2 PE=1 SV=1	HUMAN	11	Q9NQR4	GN=NIT2	0.862979	0.500545	1.24738	0.648634	1.07647	0.879023	0.486063	1.19124	0.704693	1.04713	1.08643	0.687616	1.15878	0.937562	1.30617	1.18032	0.48149	1.1695	1.00925	1.45881	0.990832	0.892785	1.2942	0.765597	1.28233	0.887156	0.711121	1.25893	0.666807	1.11686	1.01859	0.95893	1.19124	0.855067	1.22462
882	16.73	20.49	55.6	43.24	35.52	sp|Q9BZG1|RAB34_HUMAN	Ras-related protein Rab-34 OS=Homo sapiens GN=RAB34 PE=1 SV=1	HUMAN	11	Q9BZG1	GN=RAB34	0.505825	0.0283556	1.41906	0.0231206	0.717794	0.691831	0.131966	1.2942	0.2208	0.895365	1.52757	0.106302	1.30617	1.1695	2.65461	1.44544	0.128	1.2942	1.11686	2.42103	1.10662	0.95574	1.24738	0.887156	1.55597	1.08643	0.888496	1.27057	0.855067	1.51356	0.691831	0.723488	1.6293	0.349945	1.1272
883	16.72	19.22	24.4	13.36	9.04	sp|Q66K14|TBC9B_HUMAN	TBC1 domain family member 9B OS=Homo sapiens GN=TBC1D9B PE=1 SV=3	HUMAN	10	Q66K14	GN=TBC1D9B	1.0666	0.722612	1.31826	0.809096	1.52757	1.03753	0.844853	1.34276	0.772681	1.44544	1.55597	0.0844684	1.24738	1.24738	2.80543	1.40605	0.181931	1.18032	1.19124	2.18776	1	0.948279	1.45881	0.685488	1.33045	1.11686	0.573917	1.36773	0.816582	1.58489	0.92045	0.910042	1.30617	0.608135	1.20226
884	16.69	18.22	42.35	32.71	26.59	sp|P22234|PUR6_HUMAN	Multifunctional protein ADE2 OS=Homo sapiens GN=PAICS PE=1 SV=3	HUMAN	17	P22234	GN=PAICS	1.35519	0.0480238	1.25893	1.07647	1.83654	1.43219	0.0297659	1.27057	1.1272	1.92309	0.608135	0.028777	1.33045	0.380189	0.809096	0.704693	0.122597	1.31826	0.444631	0.928966	0.636796	0.0383387	1.33045	0.380189	0.847227	0.679204	0.10221	1.36773	0.405509	0.928966	0.862979	0.76531	1.25893	0.636796	1.08643
885	16.69	17.52	22.22	14.64	12.15	sp|Q6VY07|PACS1_HUMAN	Phosphofurin acidic cluster sorting protein 1 OS=Homo sapiens GN=PACS1 PE=1 SV=2	HUMAN	11	Q6VY07	GN=PACS1	0.654636	0.283309	1.41906	0.359749	0.928966	0.744732	0.438549	1.23595	0.465586	0.92045	1.03753	0.892059	1.35519	0.765597	1.43219	0.954993	0.80618	1.25893	0.737904	1.20226	0.737904	0.348775	1.34276	0.444631	0.990832	0.625173	0.245912	1.44544	0.337287	0.903649	1.08643	0.799068	1.15878	0.937562	1.31826
886	16.67	16.78	53.9	42.71	36.95	sp|P54920|SNAA_HUMAN	Alpha-soluble NSF attachment protein OS=Homo sapiens GN=NAPA PE=1 SV=3	HUMAN	10	P54920	GN=NAPA	2.51189	0.0238862	1.52757	1.64437	19.5884	2.44343	0.0231343	1.52757	1.59956	18.5353	2.53513	0.0318362	1.59956	1.58489	18.197	2.1677	0.0388904	1.51356	1.43219	16.1436	2.0893	0.0838366	1.58489	1.31826	14.0605	1.8197	0.201118	1.58489	1.14815	9.72747	0.559758	0.326539	1.7378	0.125893	0.972747
887	16.66	22.23	18.82	9.881	5.484	sp|Q15154|PCM1_HUMAN	Pericentriolar material 1 protein OS=Homo sapiens GN=PCM1 PE=1 SV=4	HUMAN	13	Q15154	GN=PCM1	0.487529	0.0351373	1.65959	0.218776	0.809096	0.387258	0.00651804	1.78649	0.169044	0.691831	0.248886	0.00228295	2.29087	0.0474242	0.570164	0.301995	0.0010252	1.92309	0.0501187	0.580764	0.483059	0.0126147	1.5417	0.251189	0.744732	0.642688	0.24295	1.51356	0.398107	0.972747	0.92045	0.740525	1.38038	0.570164	1.27057
888	16.66	17.97	23.5	14.7	11.81	sp|Q9UBC2|EP15R_HUMAN	Epidermal growth factor receptor substrate 15-like 1 OS=Homo sapiens GN=EPS15L1 PE=1 SV=1	HUMAN	12	Q9UBC2	GN=EPS15L1	1.00925	0.959217	1.11686	0.903649	1.1272	1.00925	0.982702	1.11686	0.903649	1.1272	1.13763	0.232234	1.09648	1.03753	1.24738	1.09648	0.303923	1.09648	1	1.21339	1.1272	0.277282	1.09648	1.02802	1.23595	1.01859	0.775007	1.09648	0.928966	1.1272	1.00925	0.989145	1.09648	0.92045	1.10662
889	16.64	18.21	48.25	33.77	22.15	sp|O00232|PSD12_HUMAN	26S proteasome non-ATPase regulatory subunit 12 OS=Homo sapiens GN=PSMD12 PE=1 SV=3	HUMAN	10	O00232	GN=PSMD12	1.21339	0.256375	1.21339	1	1.69044	1.24738	0.299773	1.27057	0.981748	1.78649	0.963829	0.544412	1.23595	0.772681	1.19124	1.03753	0.906288	1.27057	0.816582	1.36773	1.11686	0.757533	1.24738	0.895365	1.49968	1.00925	0.937337	1.36773	0.737904	1.31826	1.0666	0.631016	1.14815	0.928966	1.30617
890	16.59	17.18	30.21	18.51	12.91	sp|Q14566|MCM6_HUMAN	DNA replication licensing factor MCM6 OS=Homo sapiens GN=MCM6 PE=1 SV=1	HUMAN	10	Q14566	GN=MCM6	1.95884	0.0545896	1.45881	1.34276	2.91072	2.03236	0.0499899	1.45881	1.39316	3.01995	0.870964	0.504601	1.1695	0.698232	1.01859	1.1272	0.917071	1.24738	0.903649	1.43219	0.847227	0.794519	1.28233	0.60256	1.08643	0.937562	0.930672	1.1272	0.809096	1.05682	0.586138	0.312101	1.44544	0.398107	0.847227
891	16.57	16.83	29.93	15.64	11.58	sp|P46087|NOP2_HUMAN	Probable 28S rRNA (cytosine(4447)-C(5))-methyltransferase OS=Homo sapiens GN=NOP2 PE=1 SV=2	HUMAN	8	P46087	GN=NOP2	1.14815	0.551187	1.25893	0.912011	1.52757	1.10662	0.732155	1.2942	0.855067	1.48594	0.390841	0.00322267	1.59956	0.0648634	0.625173	0.534564	0.0175127	1.39316	0.149968	0.744732	0.363078	0.000633222	1.72187	0.0608135	0.625173	0.539511	0.0154164	1.55597	0.199526	0.83946	0.981748	0.762718	1.18032	0.809096	1.15878
892	16.56	18.11	22.4	17.98	12.48	sp|Q12860|CNTN1_HUMAN	Contactin-1 OS=Homo sapiens GN=CNTN1 PE=1 SV=1	HUMAN	11	Q12860	GN=CNTN1	0.343558	0.00171134	1.83654	0.0505825	0.630957	0.285759	0.000892446	1.97697	0.0285759	0.564937	1.85353	0.00376765	1.34276	1.38038	2.93765	1.69044	0.0103363	1.2942	1.30617	2.55859	0.642688	0.193134	1.52757	0.420727	0.981748	0.648634	0.103324	1.43219	0.328095	0.928966	1.05682	0.848052	1.19124	0.887156	1.30617
[truncated: 4,068 more rows]

## Sheet: run.2
Table S3. Proteomic raw data of LGSC group 119.
[truncated: 4,991 more rows]
