# Supplementary material for: Asparagine Synthetase and Filamin A Have Different Roles in Ovarian Cancer
Source: Front Oncol. 2019 Oct 18;9:1072. doi: 10.3389/fonc.2019.01072 (PMC6813569; doi:10.3389/fonc.2019.01072)
Supplement: Supplementary file 5 [file Table_5.XLSX]

## Sheet: protein of different expression
Table S5. List of 323 differentially expressed proteins between ovarian HGSC and LGSC.
	RUN.1												RUN.2												RUN.1				RUN.2				RUN.1				RUN.2				1	1	1	1
Accession	N	Unused	Total	%Cov	%Cov(50)	%Cov(95)	Accession	Name	Species	Peptides(95%)	Citable Accession	Gene Name	N	Unused	Total	%Cov	%Cov(50)	%Cov(95)	Accession	Name	Species	Peptides(95%)	Citable Accession	Gene Name	113:119	114:119	113:121	114:121	113:119	114:119	113:121	114:121	C.V	AVG.	T.TEST	FLAG	C.V	AVG.	T.TEST	FLAG	COMP
Q15149	1	408.47	408.47	65.5	54.89	46.71	sp|Q15149|PLEC_HUMAN	Plectin OS=Homo sapiens GN=PLEC PE=1 SV=3	HUMAN	245	Q15149	GN=PLEC	1	388.02	388.02	66.4	55.47	46.14	sp|Q15149|PLEC_HUMAN	Plectin OS=Homo sapiens GN=PLEC PE=1 SV=3	HUMAN	235	Q15149	GN=PLEC	0.187068	0.161436	0.188799	0.161436	0.201372	0.136773	0.218776	0.144544	0.0759255	0.174685	1.76085e-06	DOWN	0.201613	0.175366	3.33764e-05	DOWN	COM_DOWN
Q09666	2	359.2	358.7	82.61	69.97	56.26	sp|Q09666|AHNK_HUMAN	Neuroblast differentiation-associated protein AHNAK OS=Homo sapiens GN=AHNAK PE=1 SV=2	HUMAN	222	Q09666	GN=AHNAK	2	376.44	375.23	84.53	67.56	58.32	sp|Q09666|AHNK_HUMAN	Neuroblast differentiation-associated protein AHNAK OS=Homo sapiens GN=AHNAK PE=1 SV=2	HUMAN	234	Q09666	GN=AHNAK	0.125893	0.164437	0.122462	0.15417	0.175388	0.226986	0.16293	0.20893	0.12682	0.14174	3.89711e-06	DOWN	0.132274	0.193558	1.35645e-05	DOWN	COM_DOWN
P12111	3	287.57	285.96	66.41	58.58	53.32	sp|P12111|CO6A3_HUMAN	Collagen alpha-3(VI) chain OS=Homo sapiens GN=COL6A3 PE=1 SV=5	HUMAN	270	P12111	GN=COL6A3	3	275.55	273.61	60.81	54.55	49.2	sp|P12111|CO6A3_HUMAN	Collagen alpha-3(VI) chain OS=Homo sapiens GN=COL6A3 PE=1 SV=5	HUMAN	296	P12111	GN=COL6A3	0.119124	0.092045	0.159956	0.121339	0.16293	0.110662	0.265461	0.178649	0.196525	0.123116	8.90769e-06	DOWN	0.31035	0.179425	0.0001319	DOWN	COM_DOWN
P21333	4	254.6	253.04	72.08	66.38	60.63	sp|P21333|FLNA_HUMAN	Filamin-A OS=Homo sapiens GN=FLNA PE=1 SV=4	HUMAN	234	P21333	GN=FLNA	4	268.59	268.08	74.65	67.32	63.92	sp|P21333|FLNA_HUMAN	Filamin-A OS=Homo sapiens GN=FLNA PE=1 SV=4	HUMAN	259	P21333	GN=FLNA	0.151356	0.110662	0.136773	0.0990832	0.100925	0.0887156	0.10666	0.0946237	0.166084	0.124469	5.58272e-06	DOWN	0.0688025	0.0977311	1.75656e-07	DOWN	COM_DOWN
Q99715	7	194.69	193.97	52.99	47.86	41.72	sp|Q99715|COCA1_HUMAN	Collagen alpha-1(XII) chain OS=Homo sapiens GN=COL12A1 PE=1 SV=2	HUMAN	182	Q99715	GN=COL12A1	9	194.72	194.07	53.84	46.03	41.04	sp|Q99715|COCA1_HUMAN	Collagen alpha-1(XII) chain OS=Homo sapiens GN=COL12A1 PE=1 SV=2	HUMAN	181	Q99715	GN=COL12A1	0.394457	0.248886	0.515229	0.30479	0.337287	0.255859	0.401791	0.316228	0.275187	0.36584	0.00164805	DOWN	0.159063	0.327791	0.000196631	DOWN	COM_DOWN
Q13813	8	193.43	195.74	65.29	53.28	46.48	sp|Q13813|SPTN1_HUMAN	Spectrin alpha chain, non-erythrocytic 1 OS=Homo sapiens GN=SPTAN1 PE=1 SV=3	HUMAN	143	Q13813	GN=SPTAN1	8	197.78	200.88	65.37	54.29	45.67	sp|Q13813|SPTN1_HUMAN	Spectrin alpha chain, non-erythrocytic 1 OS=Homo sapiens GN=SPTAN1 PE=1 SV=3	HUMAN	132	Q13813	GN=SPTAN1	0.483059	0.409261	0.474242	0.405509	0.356451	0.291072	0.369828	0.296483	0.0807949	0.443017	0.000112081	DOWN	0.106724	0.328459	6.01698e-05	DOWN	COM_DOWN
Q01082	9	192.53	193.36	61.38	51.57	45.47	sp|Q01082|SPTB2_HUMAN	Spectrin beta chain, non-erythrocytic 1 OS=Homo sapiens GN=SPTBN1 PE=1 SV=2	HUMAN	124	Q01082	GN=SPTBN1	7	212.94	214.82	66.46	56.64	51.73	sp|Q01082|SPTB2_HUMAN	Spectrin beta chain, non-erythrocytic 1 OS=Homo sapiens GN=SPTBN1 PE=1 SV=2	HUMAN	137	Q01082	GN=SPTBN1	0.452898	0.440555	0.510505	0.505825	0.515229	0.405509	0.57544	0.469894	0.0650793	0.477446	8.88494e-05	DOWN	0.126526	0.491518	0.000762744	DOWN	COM_DOWN
P04114	10	191.55	192.48	41.18	31.56	25.2	sp|P04114|APOB_HUMAN	Apolipoprotein B-100 OS=Homo sapiens GN=APOB PE=1 SV=2	HUMAN	111	P04114	GN=APOB	13	173.03	174.37	41.92	31.23	23.41	sp|P04114|APOB_HUMAN	Apolipoprotein B-100 OS=Homo sapiens GN=APOB PE=1 SV=2	HUMAN	100	P04114	GN=APOB	0.469894	0.420727	0.469894	0.420727	0.444631	0.383707	0.465586	0.401791	0.0552059	0.44531	3.68604e-05	DOWN	0.0770871	0.423929	7.7181e-05	DOWN	COM_DOWN
P35749	12	174.05	215.27	74.19	63.84	57.1	sp|P35749|MYH11_HUMAN	Myosin-11 OS=Homo sapiens GN=MYH11 PE=1 SV=3	HUMAN	159	P35749	GN=MYH11	12	183.83	237.32	73.63	66.08	56.64	sp|P35749|MYH11_HUMAN	Myosin-11 OS=Homo sapiens GN=MYH11 PE=1 SV=3	HUMAN	178	P35749	GN=MYH11	0.148594	0.109648	0.185353	0.138038	0.131826	0.0937562	0.16293	0.11695	0.186411	0.145408	1.3526e-05	DOWN	0.19858	0.126365	1.00476e-05	DOWN	COM_DOWN
P01024	14	161.12	161.35	72.4	62.72	55.74	sp|P01024|CO3_HUMAN	Complement C3 OS=Homo sapiens GN=C3 PE=1 SV=2	HUMAN	130	P01024	GN=C3	15	156.07	157.62	79.37	71.86	60.25	sp|P01024|CO3_HUMAN	Complement C3 OS=Homo sapiens GN=C3 PE=1 SV=2	HUMAN	142	P01024	GN=C3	0.188799	0.201372	0.190546	0.205116	0.165959	0.177011	0.233346	0.248886	0.0353321	0.196458	2.73555e-07	DOWN	0.171896	0.2063	3.77642e-05	DOWN	COM_DOWN
P98160	17	140.56	142.27	31.45	25.05	22.82	sp|P98160|PGBM_HUMAN	Basement membrane-specific heparan sulfate proteoglycan core protein OS=Homo sapiens GN=HSPG2 PE=1 SV=4	HUMAN	93	P98160	GN=HSPG2	19	134.82	136.5	33.77	26.37	23.34	sp|P98160|PGBM_HUMAN	Basement membrane-specific heparan sulfate proteoglycan core protein OS=Homo sapiens GN=HSPG2 PE=1 SV=4	HUMAN	92	P98160	GN=HSPG2	0.383707	0.316228	0.394457	0.322107	0.416869	0.405509	0.398107	0.390841	0.0994702	0.354125	6.8603e-05	DOWN	0.0238856	0.402831	1.77477e-06	DOWN	COM_DOWN
P02452	18	131.45	132.03	73.22	69.67	66.12	sp|P02452|CO1A1_HUMAN	Collagen alpha-1(I) chain OS=Homo sapiens GN=COL1A1 PE=1 SV=5	HUMAN	627	P02452	GN=COL1A1	24	115.47	115.64	73.16	70.49	64.48	sp|P02452|CO1A1_HUMAN	Collagen alpha-1(I) chain OS=Homo sapiens GN=COL1A1 PE=1 SV=5	HUMAN	717	P02452	GN=COL1A1	0.195884	0.169044	0.199526	0.157036	0.172187	0.155597	0.214783	0.194089	0.0991909	0.180373	4.41184e-06	DOWN	0.121283	0.184164	8.70164e-06	DOWN	COM_DOWN
P22105	19	131.08	130.97	36.85	30.17	25.01	sp|P22105|TENX_HUMAN	Tenascin-X OS=Homo sapiens GN=TNXB PE=1 SV=4	HUMAN	77	P22105	GN=TNXB	18	138.81	139.08	36.92	32.08	25.86	sp|P22105|TENX_HUMAN	Tenascin-X OS=Homo sapiens GN=TNXB PE=1 SV=4	HUMAN	82	P22105	GN=TNXB	0.0608135	0.0432514	0.0654636	0.0465586	0.0765597	0.0554626	0.0772681	0.0554626	0.172844	0.0540218	4.08097e-07	DOWN	0.162092	0.0661882	6.43528e-07	DOWN	COM_DOWN
O75369	20	127.99	142.27	51.31	42.97	37.28	sp|O75369|FLNB_HUMAN	Filamin-B OS=Homo sapiens GN=FLNB PE=1 SV=2	HUMAN	89	O75369	GN=FLNB	17	149.68	168.24	54.46	47.35	42.28	sp|O75369|FLNB_HUMAN	Filamin-B OS=Homo sapiens GN=FLNB PE=1 SV=2	HUMAN	105	O75369	GN=FLNB	0.469894	0.49204	0.444631	0.465586	0.469894	0.444631	0.461318	0.436516	0.0359651	0.468038	1.34311e-05	DOWN	0.02912	0.45309	5.95476e-06	DOWN	COM_DOWN
P35580	21	117.01	174.86	64.63	54.3	44.79	sp|P35580|MYH10_HUMAN	Myosin-10 OS=Homo sapiens GN=MYH10 PE=1 SV=3	HUMAN	103	P35580	GN=MYH10	31	103.89	159.66	62.6	51.06	39.63	sp|P35580|MYH10_HUMAN	Myosin-10 OS=Homo sapiens GN=MYH10 PE=1 SV=3	HUMAN	101	P35580	GN=MYH10	0.233346	0.205116	0.199526	0.177011	0.343558	0.301995	0.299226	0.265461	0.0984842	0.20375	6.78735e-06	DOWN	0.0915442	0.30256	2.65323e-05	DOWN	COM_DOWN
Q05707	22	114.89	117.81	60.36	53.84	51.06	sp|Q05707|COEA1_HUMAN	Collagen alpha-1(XIV) chain OS=Homo sapiens GN=COL14A1 PE=1 SV=3	HUMAN	131	Q05707	GN=COL14A1	22	117.66	120.25	61.69	53.62	46.33	sp|Q05707|COEA1_HUMAN	Collagen alpha-1(XIV) chain OS=Homo sapiens GN=COL14A1 PE=1 SV=3	HUMAN	129	Q05707	GN=COL14A1	0.114815	0.0847227	0.138038	0.0937562	0.138038	0.119124	0.165959	0.133045	0.190806	0.107833	5.20245e-06	DOWN	0.122381	0.139042	3.27507e-06	DOWN	COM_DOWN
P12814	23	111.54	116.35	83.18	79.04	71.75	sp|P12814|ACTN1_HUMAN	Alpha-actinin-1 OS=Homo sapiens GN=ACTN1 PE=1 SV=2	HUMAN	84	P12814	GN=ACTN1	93	56.73	93.06	76.46	67.71	59.64	sp|P12814|ACTN1_HUMAN	Alpha-actinin-1 OS=Homo sapiens GN=ACTN1 PE=1 SV=2	HUMAN	81	P12814	GN=ACTN1	0.366438	0.383707	0.30479	0.313329	0.47863	0.37325	0.436516	0.340408	0.0985254	0.342066	5.68655e-05	DOWN	0.132108	0.407201	0.000314056	DOWN	COM_DOWN
P02545	27	109.15	110.46	79.22	74.55	67.32	sp|P02545|LMNA_HUMAN	Prelamin-A/C OS=Homo sapiens GN=LMNA PE=1 SV=1	HUMAN	124	P02545	GN=LMNA	35	93.57	96.26	77.71	72.14	68.52	sp|P02545|LMNA_HUMAN	Prelamin-A/C OS=Homo sapiens GN=LMNA PE=1 SV=1	HUMAN	124	P02545	GN=LMNA	0.0698232	0.0544503	0.0765597	0.060256	0.115878	0.0824138	0.120226	0.0862979	0.130538	0.0652723	3.21429e-07	DOWN	0.167718	0.101204	2.85729e-06	DOWN	COM_DOWN
P08123	31	105.2	105.16	76.87	71.08	66.33	sp|P08123|CO1A2_HUMAN	Collagen alpha-2(I) chain OS=Homo sapiens GN=COL1A2 PE=1 SV=7	HUMAN	305	P08123	GN=COL1A2	34	98.72	98.98	75.04	69.4	65.23	sp|P08123|CO1A2_HUMAN	Collagen alpha-2(I) chain OS=Homo sapiens GN=COL1A2 PE=1 SV=7	HUMAN	339	P08123	GN=COL1A2	0.183654	0.201372	0.143219	0.134276	0.170608	0.102802	0.203236	0.121339	0.167744	0.16563	1.56493e-05	DOWN	0.265612	0.149496	4.3078e-05	DOWN	COM_DOWN
P02787	33	102.34	102.18	78.51	73.78	68.34	sp|P02787|TRFE_HUMAN	Serotransferrin OS=Homo sapiens GN=TF PE=1 SV=3	HUMAN	120	P02787	GN=TF	38	91.51	92.74	83.67	78.08	70.63	sp|P02787|TRFE_HUMAN	Serotransferrin OS=Homo sapiens GN=TF PE=1 SV=3	HUMAN	123	P02787	GN=TF	0.0334195	0.0283139	0.0353183	0.030479	0.0519996	0.0444631	0.0549541	0.0465586	0.0842662	0.0318827	9.07037e-09	DOWN	0.0845317	0.0494939	3.61932e-08	DOWN	COM_DOWN
P58107	35	99.46	109.69	47.98	41.36	33.89	sp|P58107|EPIPL_HUMAN	Epiplakin OS=Homo sapiens GN=EPPK1 PE=1 SV=2	HUMAN	64	P58107	GN=EPPK1	46	80.4	89.47	49.31	38.78	31.91	sp|P58107|EPIPL_HUMAN	Epiplakin OS=Homo sapiens GN=EPPK1 PE=1 SV=2	HUMAN	54	P58107	GN=EPPK1	0.413047	0.405509	0.413047	0.394457	0.487529	0.436516	0.465586	0.413047	0.0187241	0.406515	8.95174e-07	DOWN	0.0627295	0.450669	5.76632e-05	DOWN	COM_DOWN
P01023	36	98.87	101.5	59.43	54.41	47.29	sp|P01023|A2MG_HUMAN	Alpha-2-macroglobulin OS=Homo sapiens GN=A2M PE=1 SV=3	HUMAN	83	P01023	GN=A2M	28	108.22	107.9	63.23	58.48	53.93	sp|P01023|A2MG_HUMAN	Alpha-2-macroglobulin OS=Homo sapiens GN=A2M PE=1 SV=3	HUMAN	92	P01023	GN=A2M	0.195884	0.139316	0.229087	0.151356	0.152757	0.128233	0.144544	0.131826	0.200221	0.178911	3.51612e-05	DOWN	0.0705835	0.13934	6.33228e-07	DOWN	COM_DOWN
P08670	39	91.64	93.92	95.71	91.2	85.41	sp|P08670|VIME_HUMAN	Vimentin OS=Homo sapiens GN=VIM PE=1 SV=4	HUMAN	150	P08670	GN=VIM	37	91.62	94.73	97	90.56	78.76	sp|P08670|VIME_HUMAN	Vimentin OS=Homo sapiens GN=VIM PE=1 SV=4	HUMAN	146	P08670	GN=VIM	0.169044	0.120226	0.248886	0.165959	0.20893	0.147231	0.331131	0.231206	0.262986	0.176029	7.49826e-05	DOWN	0.288241	0.229625	0.000266791	DOWN	COM_DOWN
Q14315	41	87.04	113.39	40.51	30.35	25.28	sp|Q14315|FLNC_HUMAN	Filamin-C OS=Homo sapiens GN=FLNC PE=1 SV=3	HUMAN	66	Q14315	GN=FLNC	36	91.88	125.05	43.93	35.41	29.47	sp|Q14315|FLNC_HUMAN	Filamin-C OS=Homo sapiens GN=FLNC PE=1 SV=3	HUMAN	73	Q14315	GN=FLNC	0.258226	0.172187	0.296483	0.20893	0.237684	0.187068	0.366438	0.285759	0.202076	0.233956	9.93103e-05	DOWN	0.245448	0.269237	0.000310812	DOWN	COM_DOWN
P11277	45	79.62	93.21	41.6	31.17	23.91	sp|P11277|SPTB1_HUMAN	Spectrin beta chain, erythrocytic OS=Homo sapiens GN=SPTB PE=1 SV=5	HUMAN	47	P11277	GN=SPTB	42	84.54	102.03	40.76	32.76	26.58	sp|P11277|SPTB1_HUMAN	Spectrin beta chain, erythrocytic OS=Homo sapiens GN=SPTB PE=1 SV=5	HUMAN	55	P11277	GN=SPTB	3.43558	3.63078	4.32514	4.52898	6.98232	6.19441	7.51623	6.72977	0.115057	3.98012	0.00149744	UP	0.0694005	6.85568	0.000225874	UP	COM_UP
P05787	50	73.49	81.77	90.68	86.13	75.98	sp|P05787|K2C8_HUMAN	Keratin, type II cytoskeletal 8 OS=Homo sapiens GN=KRT8 PE=1 SV=7	HUMAN	87	P05787	GN=KRT8	58	70.96	77.4	92.55	86.54	78.05	sp|P05787|K2C8_HUMAN	Keratin, type II cytoskeletal 8 OS=Homo sapiens GN=KRT8 PE=1 SV=7	HUMAN	79	P05787	GN=KRT8	0.239883	0.246604	0.235505	0.244343	0.258226	0.272898	0.246604	0.258226	0.0176421	0.241584	7.53183e-08	DOWN	0.0360151	0.258988	8.46303e-07	DOWN	COM_DOWN
P01009	55	69.82	69.94	78.95	75.84	71.05	sp|P01009|A1AT_HUMAN	Alpha-1-antitrypsin OS=Homo sapiens GN=SERPINA1 PE=1 SV=3	HUMAN	71	P01009	GN=SERPINA1	50	75.61	75.2	86.12	81.34	77.27	sp|P01009|A1AT_HUMAN	Alpha-1-antitrypsin OS=Homo sapiens GN=SERPINA1 PE=1 SV=3	HUMAN	78	P01009	GN=SERPINA1	0.0457088	0.0636796	0.060256	0.0847227	0.128233	0.180302	0.139316	0.192309	0.219233	0.0635918	1.40023e-06	DOWN	0.168042	0.16004	1.39128e-05	DOWN	COM_DOWN
P12109	56	69.4	69.56	63.72	52.43	41.05	sp|P12109|CO6A1_HUMAN	Collagen alpha-1(VI) chain OS=Homo sapiens GN=COL6A1 PE=1 SV=3	HUMAN	91	P12109	GN=COL6A1	56	72.28	72.98	61.19	54.38	45.91	sp|P12109|CO6A1_HUMAN	Collagen alpha-1(VI) chain OS=Homo sapiens GN=COL6A1 PE=1 SV=3	HUMAN	94	P12109	GN=COL6A1	0.301995	0.195884	0.340408	0.214783	0.134276	0.113763	0.144544	0.118032	0.227443	0.263268	0.000226069	DOWN	0.0971091	0.127654	1.21758e-06	DOWN	COM_DOWN
P35555	62	67.72	67.77	22.88	15.43	12.85	sp|P35555|FBN1_HUMAN	Fibrillin-1 OS=Homo sapiens GN=FBN1 PE=1 SV=3	HUMAN	48	P35555	GN=FBN1	81	60.05	60.21	22.29	16.96	11.77	sp|P35555|FBN1_HUMAN	Fibrillin-1 OS=Homo sapiens GN=FBN1 PE=1 SV=3	HUMAN	47	P35555	GN=FBN1	0.246604	0.15417	0.272898	0.190546	0.255859	0.185353	0.253513	0.192309	0.215171	0.216054	8.8134e-05	DOWN	0.148943	0.221758	3.2375e-05	DOWN	COM_DOWN
Q02952	65	65.97	66.45	41.19	33	29.18	sp|Q02952|AKA12_HUMAN	A-kinase anchor protein 12 OS=Homo sapiens GN=AKAP12 PE=1 SV=4	HUMAN	42	Q02952	GN=AKAP12	67	65.89	66.26	41.08	33.11	29.29	sp|Q02952|AKA12_HUMAN	A-kinase anchor protein 12 OS=Homo sapiens GN=AKAP12 PE=1 SV=4	HUMAN	39	Q02952	GN=AKAP12	0.366438	0.229087	0.483059	0.316228	0.235505	0.222844	0.356451	0.328095	0.263338	0.348703	0.00116171	DOWN	0.201613	0.285724	0.000220903	DOWN	COM_DOWN
P02549	67	65.88	73.57	36.79	25.84	17.03	sp|P02549|SPTA1_HUMAN	Spectrin alpha chain, erythrocytic 1 OS=Homo sapiens GN=SPTA1 PE=1 SV=5	HUMAN	38	P02549	GN=SPTA1	59	70.74	76.32	39.48	28.23	17.49	sp|P02549|SPTA1_HUMAN	Spectrin alpha chain, erythrocytic 1 OS=Homo sapiens GN=SPTA1 PE=1 SV=5	HUMAN	47	P02549	GN=SPTA1	4.40555	4.74242	4.65586	4.9204	2.26986	2.46604	2.35505	2.58226	0.0396202	4.68106	5.41167e-05	UP	0.0485749	2.4183	0.000239158	UP	COM_UP
P08133	69	64.55	66.55	74	65.38	60.18	sp|P08133|ANXA6_HUMAN	Annexin A6 OS=Homo sapiens GN=ANXA6 PE=1 SV=3	HUMAN	45	P08133	GN=ANXA6	70	64.33	65.49	72.81	64.93	54.53	sp|P08133|ANXA6_HUMAN	Annexin A6 OS=Homo sapiens GN=ANXA6 PE=1 SV=3	HUMAN	45	P08133	GN=ANXA6	0.331131	0.328095	0.416869	0.42462	0.349945	0.343558	0.501187	0.487529	0.121703	0.375179	0.000164577	DOWN	0.175947	0.420555	0.000866827	DOWN	COM_DOWN
P49327	71	64.1	64.71	34.73	25.53	19	sp|P49327|FAS_HUMAN	Fatty acid synthase OS=Homo sapiens GN=FASN PE=1 SV=3	HUMAN	40	P49327	GN=FASN	49	76.21	76.5	36.88	26.64	19.87	sp|P49327|FAS_HUMAN	Fatty acid synthase OS=Homo sapiens GN=FASN PE=1 SV=3	HUMAN	45	P49327	GN=FASN	2.07014	2.05116	2.44343	2.48886	2.80543	3.01995	3.49945	3.76704	0.0899055	2.2634	0.0017197	UP	0.116143	3.27297	0.00192056	UP	COM_UP
O60437	74	61.35	67.87	47.61	27.62	19.93	sp|O60437|PEPL_HUMAN	Periplakin OS=Homo sapiens GN=PPL PE=1 SV=4	HUMAN	38	O60437	GN=PPL	131	49.69	56.71	48.8	29.73	18.56	sp|O60437|PEPL_HUMAN	Periplakin OS=Homo sapiens GN=PPL PE=1 SV=4	HUMAN	33	O60437	GN=PPL	0.144544	0.077983	0.136773	0.0758578	0.175388	0.104713	0.205116	0.118032	0.29411	0.108789	1.96095e-05	DOWN	0.272438	0.150812	4.79374e-05	DOWN	COM_DOWN
P08603	76	61.14	61.14	38.91	33.87	31.68	sp|P08603|CFAH_HUMAN	Complement factor H OS=Homo sapiens GN=CFH PE=1 SV=4	HUMAN	41	P08603	GN=CFH	83	59.49	59.47	40.7	33.63	30.54	sp|P08603|CFAH_HUMAN	Complement factor H OS=Homo sapiens GN=CFH PE=1 SV=4	HUMAN	39	P08603	GN=CFH	0.130617	0.127057	0.113763	0.108643	0.133045	0.15417	0.11695	0.136773	0.0757271	0.12002	4.67552e-07	DOWN	0.0978235	0.135235	1.51903e-06	DOWN	COM_DOWN
Q63HN8	77	61.06	68.28	21.72	13.08	7.644	sp|Q63HN8|RN213_HUMAN	E3 ubiquitin-protein ligase RNF213 OS=Homo sapiens GN=RNF213 PE=1 SV=3	HUMAN	40	Q63HN8	GN=RNF213	90	57.58	62.6	22.53	12.16	6.952	sp|Q63HN8|RN213_HUMAN	E3 ubiquitin-protein ligase RNF213 OS=Homo sapiens GN=RNF213 PE=1 SV=3	HUMAN	36	Q63HN8	GN=RNF213	3.04789	3.13329	3.53183	3.69828	3.59749	3.63078	4.7863	4.83059	0.0806621	3.35282	0.00063448	UP	0.141875	4.21129	0.00262396	UP	COM_UP
P00558	80	59.74	62.67	86.57	76.74	73.62	sp|P00558|PGK1_HUMAN	Phosphoglycerate kinase 1 OS=Homo sapiens GN=PGK1 PE=1 SV=3	HUMAN	59	P00558	GN=PGK1	107	53.98	58.22	82.73	76.74	70.02	sp|P00558|PGK1_HUMAN	Phosphoglycerate kinase 1 OS=Homo sapiens GN=PGK1 PE=1 SV=3	HUMAN	55	P00558	GN=PGK1	0.47863	0.519996	0.409261	0.448745	0.483059	0.487529	0.428549	0.432514	0.0873716	0.464158	0.00018273	DOWN	0.0599735	0.457912	5.50136e-05	DOWN	COM_DOWN
Q03252	84	59.03	64.54	70.16	59.84	50.32	sp|Q03252|LMNB2_HUMAN	Lamin-B2 OS=Homo sapiens GN=LMNB2 PE=1 SV=4	HUMAN	42	Q03252	GN=LMNB2	64	67.62	69.92	68.06	57.26	54.52	sp|Q03252|LMNB2_HUMAN	Lamin-B2 OS=Homo sapiens GN=LMNB2 PE=1 SV=4	HUMAN	46	Q03252	GN=LMNB2	0.501187	0.267917	0.474242	0.251189	0.457088	0.255859	0.376704	0.21677	0.3068	0.373634	0.00250047	DOWN	0.292896	0.326605	0.00118788	DOWN	COM_DOWN
P08727	85	58.85	59.12	93	89.5	76.75	sp|P08727|K1C19_HUMAN	Keratin, type I cytoskeletal 19 OS=Homo sapiens GN=KRT19 PE=1 SV=4	HUMAN	65	P08727	GN=KRT19	69	65.23	66.43	95.5	88.5	84.75	sp|P08727|K1C19_HUMAN	Keratin, type I cytoskeletal 19 OS=Homo sapiens GN=KRT19 PE=1 SV=4	HUMAN	73	P08727	GN=KRT19	0.194089	0.167494	0.190546	0.165959	0.226986	0.210863	0.207014	0.194089	0.0716795	0.179522	1.6368e-06	DOWN	0.0559639	0.209738	1.39032e-06	DOWN	COM_DOWN
P17661	86	58.49	74.74	86.6	81.91	74.47	sp|P17661|DESM_HUMAN	Desmin OS=Homo sapiens GN=DES PE=1 SV=3	HUMAN	78	P17661	GN=DES	62	68.79	82.62	90.85	86.17	77.66	sp|P17661|DESM_HUMAN	Desmin OS=Homo sapiens GN=DES PE=1 SV=3	HUMAN	78	P17661	GN=DES	0.235505	0.214783	0.505825	0.416869	0.277971	0.224905	0.474242	0.369828	0.356703	0.343246	0.00263933	DOWN	0.281581	0.336737	0.00121022	DOWN	COM_DOWN
O43491	88	57.67	59.44	53.13	39.3	32.14	sp|O43491|E41L2_HUMAN	Band 4.1-like protein 2 OS=Homo sapiens GN=EPB41L2 PE=1 SV=1	HUMAN	33	O43491	GN=EPB41L2	66	66.25	70.11	59.3	50.35	43.78	sp|O43491|E41L2_HUMAN	Band 4.1-like protein 2 OS=Homo sapiens GN=EPB41L2 PE=1 SV=1	HUMAN	39	O43491	GN=EPB41L2	0.157036	0.125893	0.144544	0.11695	0.185353	0.110662	0.152757	0.0954993	0.115034	0.136106	2.5255e-06	DOWN	0.259805	0.136068	2.90193e-05	DOWN	COM_DOWN
P21980	90	56.82	56.84	53.13	46.72	45.41	sp|P21980|TGM2_HUMAN	Protein-glutamine gamma-glutamyltransferase 2 OS=Homo sapiens GN=TGM2 PE=1 SV=2	HUMAN	41	P21980	GN=TGM2	182	43.59	45.79	52.4	47.6	40.76	sp|P21980|TGM2_HUMAN	Protein-glutamine gamma-glutamyltransferase 2 OS=Homo sapiens GN=TGM2 PE=1 SV=2	HUMAN	42	P21980	GN=TGM2	0.534564	0.42462	0.461318	0.369828	0.394457	0.328095	0.356451	0.299226	0.133716	0.447582	0.000532194	DOWN	0.102172	0.344558	6.55344e-05	DOWN	COM_DOWN
P01857	95	54.88	56.58	87.27	82.42	76.97	sp|P01857|IGHG1_HUMAN	Immunoglobulin heavy constant gamma 1 OS=Homo sapiens GN=IGHG1 PE=1 SV=1	HUMAN	113	P01857	GN=IGHG1	139	48.54	50.27	82.12	78.79	76.36	sp|P01857|IGHG1_HUMAN	Immunoglobulin heavy constant gamma 1 OS=Homo sapiens GN=IGHG1 PE=1 SV=1	HUMAN	128	P01857	GN=IGHG1	0.170608	0.231206	0.233346	0.319154	0.123595	0.199526	0.177011	0.283139	0.221734	0.238579	0.000141513	DOWN	0.293459	0.195818	0.000153911	DOWN	COM_DOWN
P12110	96	54.87	55.26	53.97	39.65	35.23	sp|P12110|CO6A2_HUMAN	Collagen alpha-2(VI) chain OS=Homo sapiens GN=COL6A2 PE=1 SV=4	HUMAN	73	P12110	GN=COL6A2	113	53.01	53.04	55.05	44.85	38.86	sp|P12110|CO6A2_HUMAN	Collagen alpha-2(VI) chain OS=Homo sapiens GN=COL6A2 PE=1 SV=4	HUMAN	79	P12110	GN=COL6A2	0.242103	0.190546	0.277971	0.201372	0.155597	0.113763	0.229087	0.185353	0.15206	0.227998	3.8346e-05	DOWN	0.246337	0.17095	5.54497e-05	DOWN	COM_DOWN
H7BZ55	97	54.47	59.13	48.52	29.55	21.75	sp|H7BZ55|CRCC2_HUMAN	Putative ciliary rootlet coiled-coil protein 2 OS=Homo sapiens GN=CROCC2 PE=5 SV=3	HUMAN	36	H7BZ55	GN=CROCC2	114	52.93	56.45	47.13	28.58	20.85	sp|H7BZ55|CRCC2_HUMAN	Putative ciliary rootlet coiled-coil protein 2 OS=Homo sapiens GN=CROCC2 PE=5 SV=3	HUMAN	32	H7BZ55	GN=CROCC2	0.125893	0.0801678	0.161436	0.0972747	0.0928966	0.0954993	0.102802	0.103753	0.265152	0.116193	1.79517e-05	DOWN	0.0470353	0.0987376	5.80685e-08	DOWN	COM_DOWN
P05783	98	54.19	59.04	88.14	77.21	65.58	sp|P05783|K1C18_HUMAN	Keratin, type I cytoskeletal 18 OS=Homo sapiens GN=KRT18 PE=1 SV=2	HUMAN	56	P05783	GN=KRT18	146	47.64	51.15	88.14	77.67	70.93	sp|P05783|K1C18_HUMAN	Keratin, type I cytoskeletal 18 OS=Homo sapiens GN=KRT18 PE=1 SV=2	HUMAN	59	P05783	GN=KRT18	0.444631	0.465586	0.369828	0.369828	0.37325	0.37325	0.366438	0.359749	0.104927	0.412468	0.000168542	DOWN	0.0152154	0.368172	2.9577e-07	DOWN	COM_DOWN
O00159	99	54.1	58.08	54.09	41.11	34.52	sp|O00159|MYO1C_HUMAN	Unconventional myosin-Ic OS=Homo sapiens GN=MYO1C PE=1 SV=4	HUMAN	37	O00159	GN=MYO1C	73	62.45	63.7	53.06	41.2	34.34	sp|O00159|MYO1C_HUMAN	Unconventional myosin-Ic OS=Homo sapiens GN=MYO1C PE=1 SV=4	HUMAN	39	O00159	GN=MYO1C	0.359749	0.222844	0.469894	0.296483	0.376704	0.334195	0.544503	0.474242	0.268723	0.337243	0.00106123	DOWN	0.190226	0.432411	0.00125993	DOWN	COM_DOWN
Q9Y6C2	106	53.42	54.14	50.89	45.18	43.41	sp|Q9Y6C2|EMIL1_HUMAN	EMILIN-1 OS=Homo sapiens GN=EMILIN1 PE=1 SV=2	HUMAN	52	Q9Y6C2	GN=EMILIN1	98	55.68	55.78	48.72	43.01	38.29	sp|Q9Y6C2|EMIL1_HUMAN	EMILIN-1 OS=Homo sapiens GN=EMILIN1 PE=1 SV=2	HUMAN	45	Q9Y6C2	GN=EMILIN1	0.529663	0.226986	0.57544	0.253513	0.30479	0.115878	0.349945	0.144544	0.396738	0.396401	0.00693688	DOWN	0.438726	0.228789	0.000917056	DOWN	COM_DOWN
P00738	115	51.77	51.67	82.02	74.14	62.07	sp|P00738|HPT_HUMAN	Haptoglobin OS=Homo sapiens GN=HP PE=1 SV=1	HUMAN	54	P00738	GN=HP	136	48.97	49.1	75.37	69.46	57.14	sp|P00738|HPT_HUMAN	Haptoglobin OS=Homo sapiens GN=HP PE=1 SV=1	HUMAN	50	P00738	GN=HP	0.246604	0.195884	0.201372	0.157036	0.334195	0.313329	0.293765	0.277971	0.158654	0.200224	2.65441e-05	DOWN	0.069174	0.304815	1.18289e-05	DOWN	COM_DOWN
Q14195	117	51.7	51.52	65.09	60.35	53.16	sp|Q14195|DPYL3_HUMAN	Dihydropyrimidinase-related protein 3 OS=Homo sapiens GN=DPYSL3 PE=1 SV=1	HUMAN	47	Q14195	GN=DPYSL3	158	46.52	46.63	57.37	54.91	52.46	sp|Q14195|DPYL3_HUMAN	Dihydropyrimidinase-related protein 3 OS=Homo sapiens GN=DPYSL3 PE=1 SV=1	HUMAN	43	Q14195	GN=DPYSL3	0.405509	0.363078	0.366438	0.328095	0.448745	0.452898	0.436516	0.436516	0.0749482	0.36578	3.4201e-05	DOWN	0.016458	0.443669	9.59421e-07	DOWN	COM_DOWN
Q05682	127	50.39	57.4	69.1	50.82	38.34	sp|Q05682|CALD1_HUMAN	Caldesmon OS=Homo sapiens GN=CALD1 PE=1 SV=3	HUMAN	43	Q05682	GN=CALD1	100	55.29	60.66	66.96	51.83	35.69	sp|Q05682|CALD1_HUMAN	Caldesmon OS=Homo sapiens GN=CALD1 PE=1 SV=3	HUMAN	45	Q05682	GN=CALD1	0.277971	0.147231	0.299226	0.161436	0.253513	0.131826	0.222844	0.113763	0.305863	0.221466	0.000277032	DOWN	0.327164	0.180486	0.000157778	DOWN	COM_DOWN
O95425	128	50.13	52.25	30.67	20.46	16.12	sp|O95425|SVIL_HUMAN	Supervillin OS=Homo sapiens GN=SVIL PE=1 SV=2	HUMAN	32	O95425	GN=SVIL	115	52.92	56.77	28.59	19.96	14.81	sp|O95425|SVIL_HUMAN	Supervillin OS=Homo sapiens GN=SVIL PE=1 SV=2	HUMAN	29	O95425	GN=SVIL	0.376704	0.474242	0.401791	0.505825	0.394457	0.457088	0.405509	0.469894	0.119124	0.43964	0.000342885	DOWN	0.0748427	0.431737	7.77257e-05	DOWN	COM_DOWN
P07355	131	49.75	50.63	89.38	84.07	70.8	sp|P07355|ANXA2_HUMAN	Annexin A2 OS=Homo sapiens GN=ANXA2 PE=1 SV=2	HUMAN	44	P07355	GN=ANXA2	116	52.74	55.14	90.56	84.07	78.17	sp|P07355|ANXA2_HUMAN	Annexin A2 OS=Homo sapiens GN=ANXA2 PE=1 SV=2	HUMAN	61	P07355	GN=ANXA2	0.0544503	0.0413047	0.0539511	0.0401791	0.0559758	0.0505825	0.057544	0.049204	0.142053	0.0474713	1.50582e-07	DOWN	0.0658546	0.0533265	2.16656e-08	DOWN	COM_DOWN
P00450	134	49.46	49.64	49.39	43.85	34.65	sp|P00450|CERU_HUMAN	Ceruloplasmin OS=Homo sapiens GN=CP PE=1 SV=1	HUMAN	40	P00450	GN=CP	85	58.77	58.8	50.05	41.78	39.34	sp|P00450|CERU_HUMAN	Ceruloplasmin OS=Homo sapiens GN=CP PE=1 SV=1	HUMAN	45	P00450	GN=CP	0.151356	0.158489	0.139316	0.139316	0.123595	0.16293	0.130617	0.172187	0.0557434	0.147119	3.77281e-07	DOWN	0.140086	0.147332	6.01476e-06	DOWN	COM_DOWN
Q5TZA2	137	49.37	52.95	38.87	22.56	15.07	sp|Q5TZA2|CROCC_HUMAN	Rootletin OS=Homo sapiens GN=CROCC PE=1 SV=1	HUMAN	29	Q5TZA2	GN=CROCC	112	53.4	56.42	45.12	24.19	14.43	sp|Q5TZA2|CROCC_HUMAN	Rootletin OS=Homo sapiens GN=CROCC PE=1 SV=1	HUMAN	28	Q5TZA2	GN=CROCC	0.224905	0.226986	0.310456	0.310456	0.42462	0.267917	0.57544	0.366438	0.157574	0.268201	8.14159e-05	DOWN	0.272696	0.408603	0.00272205	DOWN	COM_DOWN
P08729	143	47.93	62.72	79.32	71.64	64.39	sp|P08729|K2C7_HUMAN	Keratin, type II cytoskeletal 7 OS=Homo sapiens GN=KRT7 PE=1 SV=5	HUMAN	50	P08729	GN=KRT7	167	44.93	59.47	77.61	69.3	64.18	sp|P08729|K2C7_HUMAN	Keratin, type II cytoskeletal 7 OS=Homo sapiens GN=KRT7 PE=1 SV=5	HUMAN	48	P08729	GN=KRT7	0.148594	0.178649	0.140605	0.167494	0.18197	0.165959	0.167494	0.149968	0.0946888	0.158835	2.42502e-06	DOWN	0.068132	0.166348	1.06621e-06	DOWN	COM_DOWN
P22102	150	46.92	48.5	39.9	31.98	26.14	sp|P22102|PUR2_HUMAN	Trifunctional purine biosynthetic protein adenosine-3 OS=Homo sapiens GN=GART PE=1 SV=1	HUMAN	24	P22102	GN=GART	231	39.04	41.78	39.21	27.72	21.88	sp|P22102|PUR2_HUMAN	Trifunctional purine biosynthetic protein adenosine-3 OS=Homo sapiens GN=GART PE=1 SV=1	HUMAN	21	P22102	GN=GART	2.75423	2.65461	2.83139	2.77971	1.90546	1.83654	2.58226	2.46604	0.0233311	2.75498	2.08179e-05	UP	0.150189	2.19757	0.00813562	UP	COM_UP
Q13263	156	46.4	46.66	45.03	34.49	32.22	sp|Q13263|TIF1B_HUMAN	Transcription intermediary factor 1-beta OS=Homo sapiens GN=TRIM28 PE=1 SV=5	HUMAN	32	Q13263	GN=TRIM28	181	43.66	43.83	51.02	44.91	40.6	sp|Q13263|TIF1B_HUMAN	Transcription intermediary factor 1-beta OS=Homo sapiens GN=TRIM28 PE=1 SV=5	HUMAN	37	Q13263	GN=TRIM28	1.99526	2.14783	2.48886	2.70396	2.26986	2.39883	2.31206	2.39883	0.119325	2.33398	0.00366914	UP	0.0238645	2.3449	3.05102e-05	UP	COM_UP
Q8IVF2	159	46.27	48.14	41.73	22.07	13.1	sp|Q8IVF2|AHNK2_HUMAN	Protein AHNAK2 OS=Homo sapiens GN=AHNAK2 PE=1 SV=2	HUMAN	27	Q8IVF2	GN=AHNAK2	179	43.76	46.92	45.23	28.89	19.45	sp|Q8IVF2|AHNK2_HUMAN	Protein AHNAK2 OS=Homo sapiens GN=AHNAK2 PE=1 SV=2	HUMAN	30	Q8IVF2	GN=AHNAK2	0.244343	0.255859	0.237684	0.244343	0.265461	0.246604	0.253513	0.231206	0.0266308	0.245557	2.76363e-07	DOWN	0.0496982	0.249196	1.9042e-06	DOWN	COM_DOWN
P09525	163	45.06	48.7	85.58	79.62	66.77	sp|P09525|ANXA4_HUMAN	Annexin A4 OS=Homo sapiens GN=ANXA4 PE=1 SV=4	HUMAN	29	P09525	GN=ANXA4	282	33.62	38.07	76.49	69.28	59.56	sp|P09525|ANXA4_HUMAN	Annexin A4 OS=Homo sapiens GN=ANXA4 PE=1 SV=4	HUMAN	28	P09525	GN=ANXA4	0.405509	0.337287	0.363078	0.301995	0.505825	0.47863	0.452898	0.42462	0.107279	0.351967	8.36137e-05	DOWN	0.0647025	0.465493	7.56448e-05	DOWN	COM_DOWN
P11532	164	44.93	57.24	25.67	13.22	8.358	sp|P11532|DMD_HUMAN	Dystrophin OS=Homo sapiens GN=DMD PE=1 SV=3	HUMAN	34	P11532	GN=DMD	253	36.39	52.59	29.55	14.93	7.517	sp|P11532|DMD_HUMAN	Dystrophin OS=Homo sapiens GN=DMD PE=1 SV=3	HUMAN	29	P11532	GN=DMD	0.255859	0.141906	0.474242	0.258226	0.325087	0.383707	0.369828	0.420727	0.425541	0.282558	0.00193254	DOWN	0.091299	0.374837	6.93709e-05	DOWN	COM_DOWN
P02788	170	44.02	48.93	58.45	48.31	37.89	sp|P02788|TRFL_HUMAN	Lactotransferrin OS=Homo sapiens GN=LTF PE=1 SV=6	HUMAN	29	P02788	GN=LTF	244	37.42	40.16	62.54	52.82	42.68	sp|P02788|TRFL_HUMAN	Lactotransferrin OS=Homo sapiens GN=LTF PE=1 SV=6	HUMAN	27	P02788	GN=LTF	0.205116	0.136773	0.203236	0.135519	0.0946237	0.102802	0.0903649	0.0963829	0.199954	0.170161	2.91947e-05	DOWN	0.0465781	0.0960433	5.14374e-08	DOWN	COM_DOWN
P42224	173	43.15	43.55	50.53	44.67	39.47	sp|P42224|STAT1_HUMAN	Signal transducer and activator of transcription 1-alpha/beta OS=Homo sapiens GN=STAT1 PE=1 SV=2	HUMAN	29	P42224	GN=STAT1	224	39.65	40.99	54.4	45.6	36.93	sp|P42224|STAT1_HUMAN	Signal transducer and activator of transcription 1-alpha/beta OS=Homo sapiens GN=STAT1 PE=1 SV=2	HUMAN	29	P42224	GN=STAT1	6.98232	7.44732	9.12011	9.90832	4.65586	4.96592	7.31139	7.7983	0.142788	8.36452	0.00175476	UP	0.224341	6.18287	0.00748608	UP	COM_UP
P36871	174	43.04	43.32	62.46	53.56	48.93	sp|P36871|PGM1_HUMAN	Phosphoglucomutase-1 OS=Homo sapiens GN=PGM1 PE=1 SV=3	HUMAN	28	P36871	GN=PGM1	243	37.47	38.41	60.5	57.65	47.15	sp|P36871|PGM1_HUMAN	Phosphoglucomutase-1 OS=Homo sapiens GN=PGM1 PE=1 SV=3	HUMAN	25	P36871	GN=PGM1	0.452898	0.444631	0.413047	0.398107	0.47863	0.353183	0.444631	0.319154	0.0524884	0.427171	2.54045e-05	DOWN	0.162937	0.3989	0.000529103	DOWN	COM_DOWN
P01008	178	42.82	47.41	65.73	59.7	50.22	sp|P01008|ANT3_HUMAN	Antithrombin-III OS=Homo sapiens GN=SERPINC1 PE=1 SV=1	HUMAN	36	P01008	GN=SERPINC1	208	41	45.63	65.95	57.97	49.57	sp|P01008|ANT3_HUMAN	Antithrombin-III OS=Homo sapiens GN=SERPINC1 PE=1 SV=1	HUMAN	37	P01008	GN=SERPINC1	0.120226	0.0794328	0.139316	0.0862979	0.114815	0.114815	0.120226	0.133045	0.230676	0.106318	8.76349e-06	DOWN	0.0616934	0.120726	2.57925e-07	DOWN	COM_DOWN
Q14247	188	42.02	42.34	49.09	45.27	39.09	sp|Q14247|SRC8_HUMAN	Src substrate cortactin OS=Homo sapiens GN=CTTN PE=1 SV=2	HUMAN	26	Q14247	GN=CTTN	360	29.53	30.01	54.91	38.91	29.27	sp|Q14247|SRC8_HUMAN	Src substrate cortactin OS=Homo sapiens GN=CTTN PE=1 SV=2	HUMAN	18	Q14247	GN=CTTN	0.487529	0.428549	0.49204	0.42462	0.539511	0.465586	0.524807	0.452898	0.0691222	0.458184	8.44167e-05	DOWN	0.0748427	0.4957	0.000167887	DOWN	COM_DOWN
Q15582	196	40.62	41.36	61.93	51.98	45.39	sp|Q15582|BGH3_HUMAN	Transforming growth factor-beta-induced protein ig-h3 OS=Homo sapiens GN=TGFBI PE=1 SV=1	HUMAN	34	Q15582	GN=TGFBI	240	37.69	39.17	55.05	45.83	38.95	sp|Q15582|BGH3_HUMAN	Transforming growth factor-beta-induced protein ig-h3 OS=Homo sapiens GN=TGFBI PE=1 SV=1	HUMAN	34	Q15582	GN=TGFBI	0.299226	0.267917	0.487529	0.42462	0.0691831	0.0580764	0.0744732	0.0619441	0.242705	0.369823	0.00119715	DOWN	0.0962835	0.0659192	1.33138e-07	DOWN	COM_DOWN
Q15746	197	40.57	42.29	27.43	17.55	12.49	sp|Q15746|MYLK_HUMAN	Myosin light chain kinase, smooth muscle OS=Homo sapiens GN=MYLK PE=1 SV=4	HUMAN	27	Q15746	GN=MYLK	171	44.67	45.29	30.67	20.38	15.88	sp|Q15746|MYLK_HUMAN	Myosin light chain kinase, smooth muscle OS=Homo sapiens GN=MYLK PE=1 SV=4	HUMAN	30	Q15746	GN=MYLK	0.398107	0.248886	0.448745	0.296483	0.380189	0.265461	0.461318	0.313329	0.227765	0.348055	0.000749738	DOWN	0.207395	0.355074	0.000622096	DOWN	COM_DOWN
P02647	199	40.5	44.99	84.27	79.4	72.28	sp|P02647|APOA1_HUMAN	Apolipoprotein A-I OS=Homo sapiens GN=APOA1 PE=1 SV=1	HUMAN	52	P02647	GN=APOA1	203	41.31	45.49	86.14	82.02	73.03	sp|P02647|APOA1_HUMAN	Apolipoprotein A-I OS=Homo sapiens GN=APOA1 PE=1 SV=1	HUMAN	58	P02647	GN=APOA1	0.343558	0.359749	0.387258	0.401791	0.155597	0.169044	0.169044	0.180302	0.061041	0.373089	2.03136e-05	DOWN	0.0519402	0.168497	4.94793e-07	DOWN	COM_DOWN
Q99959	218	38.51	43.04	42	33.83	33.26	sp|Q99959|PKP2_HUMAN	Plakophilin-2 OS=Homo sapiens GN=PKP2 PE=1 SV=2	HUMAN	33	Q99959	GN=PKP2	175	44.11	46.54	49.83	38.14	32.58	sp|Q99959|PKP2_HUMAN	Plakophilin-2 OS=Homo sapiens GN=PKP2 PE=1 SV=2	HUMAN	32	Q99959	GN=PKP2	0.383707	0.376704	0.366438	0.353183	0.398107	0.428549	0.369828	0.383707	0.0310606	0.370008	2.57557e-06	DOWN	0.0551154	0.395048	1.97569e-05	DOWN	COM_DOWN
Q16555	221	38.27	49.39	62.59	55.59	47.9	sp|Q16555|DPYL2_HUMAN	Dihydropyrimidinase-related protein 2 OS=Homo sapiens GN=DPYSL2 PE=1 SV=1	HUMAN	38	Q16555	GN=DPYSL2	272	34.4	45.38	67.83	61.01	54.2	sp|Q16555|DPYL2_HUMAN	Dihydropyrimidinase-related protein 2 OS=Homo sapiens GN=DPYSL2 PE=1 SV=1	HUMAN	44	Q16555	GN=DPYSL2	0.251189	0.291072	0.270396	0.313329	0.248886	0.316228	0.239883	0.299226	0.0822979	0.281496	1.42084e-05	DOWN	0.117344	0.276056	3.79316e-05	DOWN	COM_DOWN
Q9UHD8	222	38.01	40.5	55.46	45.9	40.1	sp|Q9UHD8|SEPT9_HUMAN	Septin-9 OS=Homo sapiens GN=SEPT9 PE=1 SV=2	HUMAN	25	Q9UHD8	GN=SEPT9	242	37.49	39.43	52.39	42.15	34.64	sp|Q9UHD8|SEPT9_HUMAN	Septin-9 OS=Homo sapiens GN=SEPT9 PE=1 SV=2	HUMAN	23	Q9UHD8	GN=SEPT9	0.436516	0.401791	0.349945	0.325087	0.469894	0.510505	0.401791	0.436516	0.115034	0.378335	0.000144771	DOWN	0.0884894	0.454676	0.000169347	DOWN	COM_DOWN
P09960	224	37.84	40.27	54.17	45.01	39.77	sp|P09960|LKHA4_HUMAN	Leukotriene A-4 hydrolase OS=Homo sapiens GN=LTA4H PE=1 SV=2	HUMAN	33	P09960	GN=LTA4H	189	42.74	43.03	53.52	43.21	41.73	sp|P09960|LKHA4_HUMAN	Leukotriene A-4 hydrolase OS=Homo sapiens GN=LTA4H PE=1 SV=2	HUMAN	32	P09960	GN=LTA4H	0.334195	0.272898	0.316228	0.255859	0.457088	0.405509	0.461318	0.409261	0.107368	0.294795	3.82802e-05	DOWN	0.0599735	0.433294	4.08174e-05	DOWN	COM_DOWN
P16157	231	37.16	41.01	28.02	19.19	13.08	sp|P16157|ANK1_HUMAN	Ankyrin-1 OS=Homo sapiens GN=ANK1 PE=1 SV=3	HUMAN	25	P16157	GN=ANK1	217	40.26	43.23	28.81	20.26	14.46	sp|P16157|ANK1_HUMAN	Ankyrin-1 OS=Homo sapiens GN=ANK1 PE=1 SV=3	HUMAN	25	P16157	GN=ANK1	2.26986	2.44343	2.91072	3.13329	2.12814	2.07014	2.05116	2.01372	0.129148	2.68932	0.00350945	UP	0.0200046	2.06579	2.46967e-05	UP	COM_UP
P09493	232	37.12	43.46	78.87	63.03	47.89	sp|P09493|TPM1_HUMAN	Tropomyosin alpha-1 chain OS=Homo sapiens GN=TPM1 PE=1 SV=2	HUMAN	27	P09493	GN=TPM1	708	19.99	29.79	80.63	59.86	42.96	sp|P09493|TPM1_HUMAN	Tropomyosin alpha-1 chain OS=Homo sapiens GN=TPM1 PE=1 SV=2	HUMAN	23	P09493	GN=TPM1	0.190546	0.15417	0.226986	0.188799	0.244343	0.18197	0.409261	0.291072	0.135468	0.190125	1.36345e-05	DOWN	0.295455	0.281661	0.000649393	DOWN	COM_DOWN
Q8IUX7	235	36.85	37.33	35.06	26.94	22.37	sp|Q8IUX7|AEBP1_HUMAN	Adipocyte enhancer-binding protein 1 OS=Homo sapiens GN=AEBP1 PE=1 SV=1	HUMAN	25	Q8IUX7	GN=AEBP1	312	31.81	32.83	31.61	25.22	19	sp|Q8IUX7|AEBP1_HUMAN	Adipocyte enhancer-binding protein 1 OS=Homo sapiens GN=AEBP1 PE=1 SV=1	HUMAN	20	Q8IUX7	GN=AEBP1	0.346737	0.444631	0.349945	0.448745	0.452898	0.47863	0.436516	0.465586	0.12379	0.397515	0.000229402	DOWN	0.0339723	0.458407	1.00802e-05	DOWN	COM_DOWN
P05164	237	36.82	37.08	47.65	31.14	27.92	sp|P05164|PERM_HUMAN	Myeloperoxidase OS=Homo sapiens GN=MPO PE=1 SV=1	HUMAN	28	P05164	GN=MPO	257	36.23	36.69	48.32	36.91	32.08	sp|P05164|PERM_HUMAN	Myeloperoxidase OS=Homo sapiens GN=MPO PE=1 SV=1	HUMAN	32	P05164	GN=MPO	0.20893	0.15417	0.237684	0.183654	0.111686	0.083946	0.108643	0.0847227	0.15731	0.196109	2.39437e-05	DOWN	0.133293	0.0972494	1.25622e-06	DOWN	COM_DOWN
P04083	245	35.9	36.95	76.01	71.68	62.14	sp|P04083|ANXA1_HUMAN	Annexin A1 OS=Homo sapiens GN=ANXA1 PE=1 SV=2	HUMAN	35	P04083	GN=ANXA1	261	36.04	38.44	79.19	73.99	61.56	sp|P04083|ANXA1_HUMAN	Annexin A1 OS=Homo sapiens GN=ANXA1 PE=1 SV=2	HUMAN	33	P04083	GN=ANXA1	0.185353	0.139316	0.195884	0.139316	0.140605	0.1	0.145881	0.100925	0.157124	0.164967	1.26795e-05	DOWN	0.176228	0.121853	6.20168e-06	DOWN	COM_DOWN
P06744	249	35.51	35.96	56.09	45.88	36.92	sp|P06744|G6PI_HUMAN	Glucose-6-phosphate isomerase OS=Homo sapiens GN=GPI PE=1 SV=4	HUMAN	36	P06744	GN=GPI	469	25.77	26.01	58.78	42.65	33.15	sp|P06744|G6PI_HUMAN	Glucose-6-phosphate isomerase OS=Homo sapiens GN=GPI PE=1 SV=4	HUMAN	25	P06744	GN=GPI	1.8197	2.12814	2.12814	2.53513	1.90546	2.18776	1.83654	2.12814	0.118052	2.15278	0.00429537	UP	0.0729961	2.01447	0.00126068	UP	COM_UP
Q01995	252	35.33	35.41	91.54	88.06	86.07	sp|Q01995|TAGL_HUMAN	Transgelin OS=Homo sapiens GN=TAGLN PE=1 SV=4	HUMAN	39	Q01995	GN=TAGLN	278	34.03	34.51	94.53	87.06	83.58	sp|Q01995|TAGL_HUMAN	Transgelin OS=Homo sapiens GN=TAGLN PE=1 SV=4	HUMAN	40	Q01995	GN=TAGLN	0.192309	0.0698232	0.263027	0.100925	0.170608	0.0862979	0.222844	0.105682	0.486897	0.156521	0.000309998	DOWN	0.369526	0.146358	0.000107413	DOWN	COM_DOWN
P27338	253	35.32	35.39	54.04	43.46	38.65	sp|P27338|AOFB_HUMAN	Amine oxidase [flavin-containing] B OS=Homo sapiens GN=MAOB PE=1 SV=3	HUMAN	23	P27338	GN=MAOB	325	31.26	31.58	56.35	49.62	39.04	sp|P27338|AOFB_HUMAN	Amine oxidase [flavin-containing] B OS=Homo sapiens GN=MAOB PE=1 SV=3	HUMAN	20	P27338	GN=MAOB	0.138038	0.15417	0.187068	0.199526	0.346737	0.177011	0.432514	0.2208	0.145387	0.169701	1.11238e-05	DOWN	0.344099	0.294266	0.00122323	DOWN	COM_DOWN
O00410	261	35.12	35.4	34.46	25.98	19.96	sp|O00410|IPO5_HUMAN	Importin-5 OS=Homo sapiens GN=IPO5 PE=1 SV=4	HUMAN	24	O00410	GN=IPO5	781	18.56	19.24	32.09	22.06	15.86	sp|O00410|IPO5_HUMAN	Importin-5 OS=Homo sapiens GN=IPO5 PE=1 SV=4	HUMAN	13	O00410	GN=IPO5	2.26986	2.29087	2.12814	2.12814	2.51189	2.51189	2.77971	2.93765	0.0346943	2.20425	0.000108167	UP	0.0678389	2.68528	0.000528592	UP	COM_UP
P51884	272	33.92	34.41	62.13	54.73	50.59	sp|P51884|LUM_HUMAN	Lumican OS=Homo sapiens GN=LUM PE=1 SV=2	HUMAN	38	P51884	GN=LUM	404	27.75	28.83	64.2	56.21	52.66	sp|P51884|LUM_HUMAN	Lumican OS=Homo sapiens GN=LUM PE=1 SV=2	HUMAN	41	P51884	GN=LUM	0.149968	0.120226	0.205116	0.161436	0.291072	0.15417	0.534564	0.280543	0.191508	0.159187	2.01969e-05	DOWN	0.436991	0.315087	0.00328794	DOWN	COM_DOWN
P02790	275	33.8	33.98	63.42	52.6	46.32	sp|P02790|HEMO_HUMAN	Hemopexin OS=Homo sapiens GN=HPX PE=1 SV=2	HUMAN	36	P02790	GN=HPX	264	35.16	36.97	68.4	63.64	50.43	sp|P02790|HEMO_HUMAN	Hemopexin OS=Homo sapiens GN=HPX PE=1 SV=2	HUMAN	41	P02790	GN=HPX	0.319154	0.343558	0.349945	0.376704	0.121339	0.16293	0.138038	0.187068	0.0589635	0.34734	1.30988e-05	DOWN	0.16357	0.152344	1.07712e-05	DOWN	COM_DOWN
Q93009	280	33.37	33.96	34.03	24.05	18.15	sp|Q93009|UBP7_HUMAN	Ubiquitin carboxyl-terminal hydrolase 7 OS=Homo sapiens GN=USP7 PE=1 SV=2	HUMAN	21	Q93009	GN=USP7	352	29.86	31.19	26.86	18.87	14.34	sp|Q93009|UBP7_HUMAN	Ubiquitin carboxyl-terminal hydrolase 7 OS=Homo sapiens GN=USP7 PE=1 SV=2	HUMAN	17	Q93009	GN=USP7	1.87068	1.88799	2.48886	2.53513	2.01372	2.22844	1.94089	2.14783	0.144289	2.19566	0.00727658	UP	0.0538688	2.08272	0.000466206	UP	COM_UP
Q92673	284	33.03	34.19	19.87	12.92	10.48	sp|Q92673|SORL_HUMAN	Sortilin-related receptor OS=Homo sapiens GN=SORL1 PE=1 SV=2	HUMAN	21	Q92673	GN=SORL1	398	27.93	28.41	21.77	12.24	7.633	sp|Q92673|SORL_HUMAN	Sortilin-related receptor OS=Homo sapiens GN=SORL1 PE=1 SV=2	HUMAN	16	Q92673	GN=SORL1	0.448745	0.474242	0.448745	0.474242	0.369828	0.353183	0.366438	0.349945	0.027624	0.461494	5.62704e-06	DOWN	0.0234781	0.359849	9.75436e-07	DOWN	COM_DOWN
Q8WXI7	291	32.24	37.88	8.486	4.86	3.474	sp|Q8WXI7|MUC16_HUMAN	Mucin-16 OS=Homo sapiens GN=MUC16 PE=1 SV=3	HUMAN	27	Q8WXI7	GN=MUC16	490	24.97	32.25	7.969	3.936	2.557	sp|Q8WXI7|MUC16_HUMAN	Mucin-16 OS=Homo sapiens GN=MUC16 PE=1 SV=3	HUMAN	23	Q8WXI7	GN=MUC16	0.124738	0.0946237	0.120226	0.0912011	0.285759	0.255859	0.322107	0.288403	0.138536	0.107697	1.9834e-06	DOWN	0.0814501	0.288032	1.51649e-05	DOWN	COM_DOWN
P55060	294	32.06	32.75	32.54	23.58	16.48	sp|P55060|XPO2_HUMAN	Exportin-2 OS=Homo sapiens GN=CSE1L PE=1 SV=3	HUMAN	18	P55060	GN=CSE1L	299	32.43	34.85	33.68	27.91	19.77	sp|P55060|XPO2_HUMAN	Exportin-2 OS=Homo sapiens GN=CSE1L PE=1 SV=3	HUMAN	22	P55060	GN=CSE1L	2.42103	2.55859	2.35505	2.48886	2.99226	3.01995	3.22107	3.25087	0.0308881	2.45588	5.98402e-05	UP	0.0371119	3.12104	6.88698e-05	UP	COM_UP
P02730	328	30.16	30.49	39.3	29.53	24.26	sp|P02730|B3AT_HUMAN	Band 3 anion transport protein OS=Homo sapiens GN=SLC4A1 PE=1 SV=3	HUMAN	20	P02730	GN=SLC4A1	395	27.99	30.24	33.7	26.89	19.87	sp|P02730|B3AT_HUMAN	Band 3 anion transport protein OS=Homo sapiens GN=SLC4A1 PE=1 SV=3	HUMAN	16	P02730	GN=SLC4A1	3.34195	3.10456	3.59749	3.37287	3.31131	4.16869	3.10456	3.94457	0.0520688	3.35422	0.000172145	UP	0.120538	3.63228	0.00189004	UP	COM_UP
Q04695	330	30.04	38.58	65.51	56.25	50.46	sp|Q04695|K1C17_HUMAN	Keratin, type I cytoskeletal 17 OS=Homo sapiens GN=KRT17 PE=1 SV=2	HUMAN	22	Q04695	GN=KRT17	664	20.73	33.94	59.49	47.69	42.59	sp|Q04695|K1C17_HUMAN	Keratin, type I cytoskeletal 17 OS=Homo sapiens GN=KRT17 PE=1 SV=2	HUMAN	21	Q04695	GN=KRT17	0.159956	0.0990832	0.157036	0.0946237	0.101859	0.042462	0.102802	0.0428549	0.241856	0.127675	1.87968e-05	DOWN	0.411593	0.0724944	1.41129e-05	DOWN	COM_DOWN
P23634	334	29.91	31.74	32.96	20.06	15.71	sp|P23634|AT2B4_HUMAN	Plasma membrane calcium-transporting ATPase 4 OS=Homo sapiens GN=ATP2B4 PE=1 SV=2	HUMAN	22	P23634	GN=ATP2B4	252	36.48	39.08	34.17	23.45	19.42	sp|P23634|AT2B4_HUMAN	Plasma membrane calcium-transporting ATPase 4 OS=Homo sapiens GN=ATP2B4 PE=1 SV=2	HUMAN	27	P23634	GN=ATP2B4	0.440555	0.376704	0.432514	0.369828	0.398107	0.534564	0.452898	0.613762	0.0786726	0.4049	6.48698e-05	DOWN	0.16357	0.499833	0.00179587	DOWN	COM_DOWN
P52701	341	29.56	30.5	25.37	16.69	12.94	sp|P52701|MSH6_HUMAN	DNA mismatch repair protein Msh6 OS=Homo sapiens GN=MSH6 PE=1 SV=2	HUMAN	17	P52701	GN=MSH6	500	24.69	26.51	27.43	16.76	13.16	sp|P52701|MSH6_HUMAN	DNA mismatch repair protein Msh6 OS=Homo sapiens GN=MSH6 PE=1 SV=2	HUMAN	17	P52701	GN=MSH6	2.24905	2.01372	2.26986	2.01372	1.77011	2.10863	2.22844	2.67917	0.0576094	2.13659	0.000531547	UP	0.148135	2.19659	0.00783289	UP	COM_UP
P01871	354	28.89	29.01	45.03	40.62	36.87	sp|P01871|IGHM_HUMAN	Immunoglobulin heavy constant mu OS=Homo sapiens GN=IGHM PE=1 SV=4	HUMAN	23	P01871	GN=IGHM	327	31.13	31.45	48.12	43.27	37.31	sp|P01871|IGHM_HUMAN	Immunoglobulin heavy constant mu OS=Homo sapiens GN=IGHM PE=1 SV=4	HUMAN	23	P01871	GN=IGHM	0.376704	0.325087	0.420727	0.369828	0.401791	0.496592	0.420727	0.519996	0.0908673	0.373086	6.68798e-05	DOWN	0.108034	0.459776	0.000326589	DOWN	COM_DOWN
Q6UWY5	357	28.8	29.08	62.44	51.49	44.53	sp|Q6UWY5|OLFL1_HUMAN	Olfactomedin-like protein 1 OS=Homo sapiens GN=OLFML1 PE=1 SV=2	HUMAN	21	Q6UWY5	GN=OLFML1	540	23.69	23.97	54.23	43.78	40.3	sp|Q6UWY5|OLFL1_HUMAN	Olfactomedin-like protein 1 OS=Homo sapiens GN=OLFML1 PE=1 SV=2	HUMAN	22	Q6UWY5	GN=OLFML1	0.161436	0.113763	0.197697	0.133045	0.21677	0.118032	0.369828	0.195884	0.208688	0.151485	2.19124e-05	DOWN	0.405485	0.225129	0.000682544	DOWN	COM_DOWN
Q93052	360	28.72	28.82	44.12	35.78	33.33	sp|Q93052|LPP_HUMAN	Lipoma-preferred partner OS=Homo sapiens GN=LPP PE=1 SV=1	HUMAN	21	Q93052	GN=LPP	584	22.59	22.64	37.91	30.23	28.1	sp|Q93052|LPP_HUMAN	Lipoma-preferred partner OS=Homo sapiens GN=LPP PE=1 SV=1	HUMAN	19	Q93052	GN=LPP	0.420727	0.469894	0.349945	0.401791	0.409261	0.413047	0.394457	0.376704	0.104578	0.410589	0.000163051	DOWN	0.0359143	0.398367	5.70364e-06	DOWN	COM_DOWN
P51608	371	28.33	28.66	56.38	45.88	35.6	sp|P51608|MECP2_HUMAN	Methyl-CpG-binding protein 2 OS=Homo sapiens GN=MECP2 PE=1 SV=1	HUMAN	16	P51608	GN=MECP2	355	29.76	30.8	49.38	40.12	38.07	sp|P51608|MECP2_HUMAN	Methyl-CpG-binding protein 2 OS=Homo sapiens GN=MECP2 PE=1 SV=1	HUMAN	16	P51608	GN=MECP2	0.296483	0.222844	0.280543	0.190546	0.349945	0.246604	0.343558	0.231206	0.173039	0.247604	7.80674e-05	DOWN	0.185243	0.292828	0.000190204	DOWN	COM_DOWN
P10643	372	28.28	28.42	31.91	28.11	25.39	sp|P10643|CO7_HUMAN	Complement component C7 OS=Homo sapiens GN=C7 PE=1 SV=2	HUMAN	21	P10643	GN=C7	432	26.96	27.13	33.45	27.28	25.5	sp|P10643|CO7_HUMAN	Complement component C7 OS=Homo sapiens GN=C7 PE=1 SV=2	HUMAN	17	P10643	GN=C7	0.192309	0.214783	0.188799	0.20893	0.296483	0.30761	0.288403	0.299226	0.054278	0.201205	1.08436e-06	DOWN	0.0230251	0.297931	3.95864e-07	DOWN	COM_DOWN
P28838	373	28.22	30.31	53.56	50.29	38.54	sp|P28838|AMPL_HUMAN	Cytosol aminopeptidase OS=Homo sapiens GN=LAP3 PE=1 SV=3	HUMAN	25	P28838	GN=LAP3	249	37.01	38.57	58.57	49.13	43.93	sp|P28838|AMPL_HUMAN	Cytosol aminopeptidase OS=Homo sapiens GN=LAP3 PE=1 SV=3	HUMAN	25	P28838	GN=LAP3	3.16228	3.0761	4.40555	4.2462	3.80189	3.63078	4.52898	4.28549	0.162989	3.72253	0.00443167	UP	0.0889056	4.06178	0.000684859	UP	COM_UP
Q9HC84	374	28.21	28.57	11.99	7.411	5.345	sp|Q9HC84|MUC5B_HUMAN	Mucin-5B OS=Homo sapiens GN=MUC5B PE=1 SV=3	HUMAN	18	Q9HC84	GN=MUC5B	311	31.83	31.81	12.34	7.706	5.311	sp|Q9HC84|MUC5B_HUMAN	Mucin-5B OS=Homo sapiens GN=MUC5B PE=1 SV=3	HUMAN	20	Q9HC84	GN=MUC5B	0.0515229	0.0608135	0.0409261	0.0469894	0.0505825	0.0654636	0.049204	0.0642688	0.14495	0.050063	1.89182e-07	DOWN	0.130956	0.0573797	2.1498e-07	DOWN	COM_DOWN
Q9UMS6	378	28.04	29.78	28.36	23.15	19.76	sp|Q9UMS6|SYNP2_HUMAN	Synaptopodin-2 OS=Homo sapiens GN=SYNPO2 PE=1 SV=2	HUMAN	19	Q9UMS6	GN=SYNPO2	391	28.15	29.81	31.29	24.61	20.77	sp|Q9UMS6|SYNP2_HUMAN	Synaptopodin-2 OS=Homo sapiens GN=SYNPO2 PE=1 SV=2	HUMAN	19	Q9UMS6	GN=SYNPO2	0.104713	0.145881	0.11695	0.16293	0.20893	0.15417	0.280543	0.214783	0.173549	0.132618	7.92258e-06	DOWN	0.20881	0.214607	7.85269e-05	DOWN	COM_DOWN
P30740	394	27.24	27.36	53.3	43.27	39.84	sp|P30740|ILEU_HUMAN	Leukocyte elastase inhibitor OS=Homo sapiens GN=SERPINB1 PE=1 SV=1	HUMAN	18	P30740	GN=SERPINB1	401	27.87	28.15	67.28	56.73	47.23	sp|P30740|ILEU_HUMAN	Leukocyte elastase inhibitor OS=Homo sapiens GN=SERPINB1 PE=1 SV=1	HUMAN	23	P30740	GN=SERPINB1	0.483059	0.42462	0.474242	0.416869	0.390841	0.401791	0.353183	0.363078	0.0650413	0.449697	6.35102e-05	DOWN	0.0524697	0.377223	1.36077e-05	DOWN	COM_DOWN
Q9Y6R7	395	27.23	27.67	13.51	9.528	6.346	sp|Q9Y6R7|FCGBP_HUMAN	IgGFc-binding protein OS=Homo sapiens GN=FCGBP PE=1 SV=3	HUMAN	15	Q9Y6R7	GN=FCGBP	736	19.44	19.97	12.32	6.087	4.218	sp|Q9Y6R7|FCGBP_HUMAN	IgGFc-binding protein OS=Homo sapiens GN=FCGBP PE=1 SV=3	HUMAN	12	Q9Y6R7	GN=FCGBP	0.0824138	0.030761	0.0847227	0.0299226	0.144544	0.0954993	0.152757	0.0946237	0.467516	0.056955	9.54471e-06	DOWN	0.221188	0.121856	1.22581e-05	DOWN	COM_DOWN
O15020	398	27.13	46.95	27.99	15.65	11.21	sp|O15020|SPTN2_HUMAN	Spectrin beta chain, non-erythrocytic 2 OS=Homo sapiens GN=SPTBN2 PE=1 SV=3	HUMAN	27	O15020	GN=SPTBN2	178	43.76	64.7	32.64	21.21	14.35	sp|O15020|SPTN2_HUMAN	Spectrin beta chain, non-erythrocytic 2 OS=Homo sapiens GN=SPTBN2 PE=1 SV=3	HUMAN	35	O15020	GN=SPTBN2	0.444631	0.448745	0.409261	0.428549	0.452898	0.376704	0.444631	0.369828	0.0359143	0.432796	8.72636e-06	DOWN	0.0923084	0.411015	0.000112879	DOWN	COM_DOWN
Q92817	399	27.12	32.39	27.89	15	8.214	sp|Q92817|EVPL_HUMAN	Envoplakin OS=Homo sapiens GN=EVPL PE=1 SV=3	HUMAN	17	Q92817	GN=EVPL	518	24.23	34.75	32.76	16.92	7.28	sp|Q92817|EVPL_HUMAN	Envoplakin OS=Homo sapiens GN=EVPL PE=1 SV=3	HUMAN	21	Q92817	GN=EVPL	0.383707	0.325087	0.401791	0.349945	0.288403	0.301995	0.291072	0.301995	0.0812799	0.365133	4.32418e-05	DOWN	0.020959	0.295866	2.89855e-07	DOWN	COM_DOWN
O43175	410	26.75	26.85	41.46	31.71	30.39	sp|O43175|SERA_HUMAN	D-3-phosphoglycerate dehydrogenase OS=Homo sapiens GN=PHGDH PE=1 SV=4	HUMAN	18	O43175	GN=PHGDH	706	20	21.72	39.21	29.83	26.45	sp|O43175|SERA_HUMAN	D-3-phosphoglycerate dehydrogenase OS=Homo sapiens GN=PHGDH PE=1 SV=4	HUMAN	12	O43175	GN=PHGDH	2.03236	2.14783	1.94089	2.07014	2.58226	2.91072	2.63027	2.91072	0.0363586	2.0478	0.00015136	UP	0.0555267	2.75849	0.000277938	UP	COM_UP
P50895	416	26.48	26.55	46.02	35.83	30.41	sp|P50895|BCAM_HUMAN	Basal cell adhesion molecule OS=Homo sapiens GN=BCAM PE=1 SV=2	HUMAN	13	P50895	GN=BCAM	390	28.2	28.25	45.22	38.69	36.15	sp|P50895|BCAM_HUMAN	Basal cell adhesion molecule OS=Homo sapiens GN=BCAM PE=1 SV=2	HUMAN	18	P50895	GN=BCAM	2.01372	2.24905	2.07014	2.29087	2.31206	2.83139	2.0893	2.55859	0.0541229	2.15595	0.000431267	UP	0.11306	2.44783	0.0028391	UP	COM_UP
O94832	418	26.42	28.6	34.29	22.07	16.3	sp|O94832|MYO1D_HUMAN	Unconventional myosin-Id OS=Homo sapiens GN=MYO1D PE=1 SV=2	HUMAN	16	O94832	GN=MYO1D	332	30.99	33.59	41.35	28.03	19.78	sp|O94832|MYO1D_HUMAN	Unconventional myosin-Id OS=Homo sapiens GN=MYO1D PE=1 SV=2	HUMAN	20	O94832	GN=MYO1D	0.487529	0.448745	0.448745	0.416869	0.47863	0.359749	0.519996	0.390841	0.0555892	0.450472	4.00602e-05	DOWN	0.147841	0.437304	0.000633679	DOWN	COM_DOWN
Q02388	424	26.21	26.76	20.55	11.99	7.337	sp|Q02388|CO7A1_HUMAN	Collagen alpha-1(VII) chain OS=Homo sapiens GN=COL7A1 PE=1 SV=2	HUMAN	14	Q02388	GN=COL7A1	414	27.47	27.66	20.55	10.84	6.624	sp|Q02388|CO7A1_HUMAN	Collagen alpha-1(VII) chain OS=Homo sapiens GN=COL7A1 PE=1 SV=2	HUMAN	14	Q02388	GN=COL7A1	3.37287	2.12814	2.22844	1.49968	2.44343	2.58226	2.91072	3.04789	0.292833	2.30728	0.0440174	UP	0.0885714	2.74608	0.00112098	UP	COM_UP
O94875	429	26.09	27.29	28.82	19.64	14.64	sp|O94875|SRBS2_HUMAN	Sorbin and SH3 domain-containing protein 2 OS=Homo sapiens GN=SORBS2 PE=1 SV=3	HUMAN	15	O94875	GN=SORBS2	380	28.64	30.9	28.82	21.91	17.45	sp|O94875|SRBS2_HUMAN	Sorbin and SH3 domain-containing protein 2 OS=Homo sapiens GN=SORBS2 PE=1 SV=3	HUMAN	18	O94875	GN=SORBS2	0.288403	0.376704	0.30479	0.394457	0.244343	0.299226	0.231206	0.280543	0.132824	0.341088	0.000137176	DOWN	0.103391	0.26383	2.15556e-05	DOWN	COM_DOWN
P02786	433	26.04	27.59	36.58	26.58	23.16	sp|P02786|TFR1_HUMAN	Transferrin receptor protein 1 OS=Homo sapiens GN=TFRC PE=1 SV=2	HUMAN	17	P02786	GN=TFRC	392	28.14	28.98	38.29	26.18	22.37	sp|P02786|TFR1_HUMAN	Transferrin receptor protein 1 OS=Homo sapiens GN=TFRC PE=1 SV=2	HUMAN	18	P02786	GN=TFRC	3.19154	3.31131	3.56451	3.63078	3.22107	3.59749	3.53183	3.90841	0.0524884	3.42454	0.000171807	UP	0.068482	3.5647	0.000362056	UP	COM_UP
Q9NVI7	437	25.88	28.22	40.22	30.28	26.5	sp|Q9NVI7|ATD3A_HUMAN	ATPase family AAA domain-containing protein 3A OS=Homo sapiens GN=ATAD3A PE=1 SV=2	HUMAN	17	Q9NVI7	GN=ATAD3A	521	24.16	24.91	39.91	29.02	19.87	sp|Q9NVI7|ATD3A_HUMAN	ATPase family AAA domain-containing protein 3A OS=Homo sapiens GN=ATAD3A PE=1 SV=2	HUMAN	13	Q9NVI7	GN=ATAD3A	2.88403	3.01995	2.48886	2.55859	1.92309	1.97697	2.29087	2.31206	0.0806621	2.73786	0.000854349	UP	0.0832206	2.12575	0.00159945	UP	COM_UP
P04264	440	25.77	36.62	46.74	32.76	27.95	sp|P04264|K2C1_HUMAN	Keratin, type II cytoskeletal 1 OS=Homo sapiens GN=KRT1 PE=1 SV=6	HUMAN	22	P04264	GN=KRT1	393	28.13	37.72	40.22	32.14	27.64	sp|P04264|K2C1_HUMAN	Keratin, type II cytoskeletal 1 OS=Homo sapiens GN=KRT1 PE=1 SV=6	HUMAN	27	P04264	GN=KRT1	0.233346	0.255859	0.183654	0.185353	0.334195	0.246604	0.398107	0.291072	0.144913	0.214553	2.62751e-05	DOWN	0.176078	0.317494	0.000231371	DOWN	COM_DOWN
P16144	445	25.56	26.43	19.98	12.73	9.495	sp|P16144|ITB4_HUMAN	Integrin beta-4 OS=Homo sapiens GN=ITGB4 PE=1 SV=5	HUMAN	16	P16144	GN=ITGB4	486	25.04	25.73	21.3	12.73	9.111	sp|P16144|ITB4_HUMAN	Integrin beta-4 OS=Homo sapiens GN=ITGB4 PE=1 SV=5	HUMAN	16	P16144	GN=ITGB4	0.337287	0.356451	0.310456	0.331131	0.409261	0.387258	0.444631	0.420727	0.0491599	0.333831	6.34066e-06	DOWN	0.0498021	0.415469	1.87963e-05	DOWN	COM_DOWN
P23381	448	25.46	25.92	49.47	39.49	34.61	sp|P23381|SYWC_HUMAN	Tryptophan--tRNA ligase, cytoplasmic OS=Homo sapiens GN=WARS PE=1 SV=2	HUMAN	17	P23381	GN=WARS	427	27.05	27.61	50.32	41.19	34.61	sp|P23381|SYWC_HUMAN	Tryptophan--tRNA ligase, cytoplasmic OS=Homo sapiens GN=WARS PE=1 SV=2	HUMAN	20	P23381	GN=WARS	3.53183	3.69828	5.34564	5.54626	4.40555	4.32514	6.48634	6.36796	0.203084	4.5305	0.00694127	UP	0.191271	5.39625	0.00514942	UP	COM_UP
O94901	456	25.1	25.95	32.39	26.11	23.15	sp|O94901|SUN1_HUMAN	SUN domain-containing protein 1 OS=Homo sapiens GN=SUN1 PE=1 SV=3	HUMAN	14	O94901	GN=SUN1	528	23.93	26.11	35.71	27.34	21.8	sp|O94901|SUN1_HUMAN	SUN domain-containing protein 1 OS=Homo sapiens GN=SUN1 PE=1 SV=3	HUMAN	14	O94901	GN=SUN1	0.465586	0.440555	0.465586	0.440555	0.465586	0.510505	0.461318	0.501187	0.027624	0.45307	5.08252e-06	DOWN	0.0443716	0.484649	3.07729e-05	DOWN	COM_DOWN
P22570	462	24.93	27.19	50.92	44.2	28.11	sp|P22570|ADRO_HUMAN	NADPH:adrenodoxin oxidoreductase, mitochondrial OS=Homo sapiens GN=FDXR PE=1 SV=3	HUMAN	17	P22570	GN=FDXR	303	32.11	35.14	58.45	50.31	42.16	sp|P22570|ADRO_HUMAN	NADPH:adrenodoxin oxidoreductase, mitochondrial OS=Homo sapiens GN=FDXR PE=1 SV=3	HUMAN	21	P22570	GN=FDXR	0.288403	0.30479	0.275423	0.291072	0.265461	0.188799	0.251189	0.178649	0.0359652	0.289922	1.34353e-06	DOWN	0.171071	0.221024	4.83991e-05	DOWN	COM_DOWN
O95786	474	24.66	25.02	32.65	19.24	16	sp|O95786|DDX58_HUMAN	Probable ATP-dependent RNA helicase DDX58 OS=Homo sapiens GN=DDX58 PE=1 SV=2	HUMAN	16	O95786	GN=DDX58	820	18.01	18.33	28.65	18.81	10.81	sp|O95786|DDX58_HUMAN	Probable ATP-dependent RNA helicase DDX58 OS=Homo sapiens GN=DDX58 PE=1 SV=2	HUMAN	11	O95786	GN=DDX58	2.53513	2.55859	4.13048	4.16869	4.96592	4.87528	6.60693	6.48634	0.239387	3.34822	0.0147809	UP	0.142103	5.73362	0.00208967	UP	COM_UP
P01876	480	24.47	24.61	60.91	47.31	37.96	sp|P01876|IGHA1_HUMAN	Immunoglobulin heavy constant alpha 1 OS=Homo sapiens GN=IGHA1 PE=1 SV=2	HUMAN	34	P01876	GN=IGHA1	673	20.51	21.9	56.66	53.26	48.16	sp|P01876|IGHA1_HUMAN	Immunoglobulin heavy constant alpha 1 OS=Homo sapiens GN=IGHA1 PE=1 SV=2	HUMAN	35	P01876	GN=IGHA1	0.428549	0.474242	0.409261	0.448745	0.178649	0.30479	0.172187	0.299226	0.0547673	0.440199	3.38246e-05	DOWN	0.265452	0.238713	0.000242734	DOWN	COM_DOWN
P15311	493	24.21	41.49	54.27	42.83	34.81	sp|P15311|EZRI_HUMAN	Ezrin OS=Homo sapiens GN=EZR PE=1 SV=4	HUMAN	32	P15311	GN=EZR	600	22.24	45.14	56.66	44.2	32.76	sp|P15311|EZRI_HUMAN	Ezrin OS=Homo sapiens GN=EZR PE=1 SV=4	HUMAN	33	P15311	GN=EZR	0.334195	0.210863	0.353183	0.2208	0.2208	0.207014	0.253513	0.237684	0.230112	0.27976	0.000300183	DOWN	0.0761575	0.229753	4.97222e-06	DOWN	COM_DOWN
Q16363	494	24.16	30.11	23.59	13.93	10.15	sp|Q16363|LAMA4_HUMAN	Laminin subunit alpha-4 OS=Homo sapiens GN=LAMA4 PE=1 SV=4	HUMAN	20	Q16363	GN=LAMA4	228	39.2	42.91	29.62	20.08	14.59	sp|Q16363|LAMA4_HUMAN	Laminin subunit alpha-4 OS=Homo sapiens GN=LAMA4 PE=1 SV=4	HUMAN	26	Q16363	GN=LAMA4	0.233346	0.283139	0.296483	0.328095	0.469894	0.420727	0.554626	0.49204	0.119655	0.285266	4.61013e-05	DOWN	0.0993156	0.484321	0.000340871	DOWN	COM_DOWN
P60660	495	24.08	24.19	95.36	91.39	91.39	sp|P60660|MYL6_HUMAN	Myosin light polypeptide 6 OS=Homo sapiens GN=MYL6 PE=1 SV=2	HUMAN	25	P60660	GN=MYL6	599	22.25	22.27	95.36	81.46	81.46	sp|P60660|MYL6_HUMAN	Myosin light polypeptide 6 OS=Homo sapiens GN=MYL6 PE=1 SV=2	HUMAN	26	P60660	GN=MYL6	0.496592	0.394457	0.496592	0.401791	0.559758	0.30761	0.630957	0.337287	0.110208	0.447358	0.000298489	DOWN	0.30323	0.458903	0.00668354	DOWN	COM_DOWN
Q02790	501	23.88	24.07	57.08	39	32.46	sp|Q02790|FKBP4_HUMAN	Peptidyl-prolyl cis-trans isomerase FKBP4 OS=Homo sapiens GN=FKBP4 PE=1 SV=3	HUMAN	16	Q02790	GN=FKBP4	417	27.35	29.68	64.49	43.57	34.86	sp|Q02790|FKBP4_HUMAN	Peptidyl-prolyl cis-trans isomerase FKBP4 OS=Homo sapiens GN=FKBP4 PE=1 SV=3	HUMAN	19	Q02790	GN=FKBP4	2.33346	2.37684	1.83654	1.87068	2.03236	2.24905	1.92309	2.10863	0.119526	2.10438	0.00471844	UP	0.0570732	2.07828	0.00055684	UP	COM_UP
Q13418	504	23.85	24.13	47.57	36.28	26.99	sp|Q13418|ILK_HUMAN	Integrin-linked protein kinase OS=Homo sapiens GN=ILK PE=1 SV=2	HUMAN	16	Q13418	GN=ILK	541	23.67	24.84	43.36	37.61	25	sp|Q13418|ILK_HUMAN	Integrin-linked protein kinase OS=Homo sapiens GN=ILK PE=1 SV=2	HUMAN	14	Q13418	GN=ILK	0.346737	0.263027	0.301995	0.229087	0.452898	0.529663	0.390841	0.452898	0.153925	0.285211	9.78854e-05	DOWN	0.1078	0.456575	0.00031225	DOWN	COM_DOWN
P04217	511	23.62	23.85	37.98	29.7	25.86	sp|P04217|A1BG_HUMAN	Alpha-1B-glycoprotein OS=Homo sapiens GN=A1BG PE=1 SV=4	HUMAN	13	P04217	GN=A1BG	610	22.08	23.06	39.39	30.3	28.69	sp|P04217|A1BG_HUMAN	Alpha-1B-glycoprotein OS=Homo sapiens GN=A1BG PE=1 SV=4	HUMAN	14	P04217	GN=A1BG	0.544503	0.452898	0.524807	0.440555	0.524807	0.469894	0.524807	0.469894	0.0911488	0.490691	0.000284784	DOWN	0.0552058	0.497351	6.89262e-05	DOWN	COM_DOWN
P42166	514	23.58	24.23	38.62	29.68	26.22	sp|P42166|LAP2A_HUMAN	Lamina-associated polypeptide 2, isoform alpha OS=Homo sapiens GN=TMPO PE=1 SV=2	HUMAN	16	P42166	GN=TMPO	365	29.34	29.66	42.51	32.71	29.68	sp|P42166|LAP2A_HUMAN	Lamina-associated polypeptide 2, isoform alpha OS=Homo sapiens GN=TMPO PE=1 SV=2	HUMAN	21	P42166	GN=TMPO	2.80543	2.85759	2.07014	2.12814	2.31206	2.31206	2.35505	2.35505	0.148955	2.46533	0.00620835	UP	0.00921008	2.33356	1.77609e-06	UP	COM_UP
P35237	517	23.55	23.91	59.31	54.26	44.95	sp|P35237|SPB6_HUMAN	Serpin B6 OS=Homo sapiens GN=SERPINB6 PE=1 SV=3	HUMAN	14	P35237	GN=SERPINB6	430	26.98	27.09	59.57	53.99	49.2	sp|P35237|SPB6_HUMAN	Serpin B6 OS=Homo sapiens GN=SERPINB6 PE=1 SV=3	HUMAN	15	P35237	GN=SERPINB6	0.487529	0.452898	0.452898	0.42462	0.296483	0.270396	0.291072	0.260615	0.0490627	0.454486	2.89279e-05	DOWN	0.0524884	0.279642	3.58857e-06	DOWN	COM_DOWN
P49736	519	23.48	23.8	32.08	23.23	14.71	sp|P49736|MCM2_HUMAN	DNA replication licensing factor MCM2 OS=Homo sapiens GN=MCM2 PE=1 SV=4	HUMAN	11	P49736	GN=MCM2	730	19.5	19.78	30.97	21.68	16.15	sp|P49736|MCM2_HUMAN	DNA replication licensing factor MCM2 OS=Homo sapiens GN=MCM2 PE=1 SV=4	HUMAN	13	P49736	GN=MCM2	5.05825	5.29663	5.29663	5.59758	5.29663	4.74242	10	9.0365	0.0360151	5.31227	3.69777e-05	UP	0.314138	7.26889	0.0176532	UP	COM_UP
Q16658	521	23.37	24.1	52.13	45.23	31.85	sp|Q16658|FSCN1_HUMAN	Fascin OS=Homo sapiens GN=FSCN1 PE=1 SV=3	HUMAN	15	Q16658	GN=FSCN1	423	27.18	28.33	55.58	48.07	38.13	sp|Q16658|FSCN1_HUMAN	Fascin OS=Homo sapiens GN=FSCN1 PE=1 SV=3	HUMAN	18	Q16658	GN=FSCN1	0.444631	0.452898	0.519996	0.549541	0.387258	0.363078	0.409261	0.380189	0.0901829	0.491766	0.000279443	DOWN	0.0430277	0.384946	8.28165e-06	DOWN	COM_DOWN
Q06323	529	23.11	25.22	72.69	63.05	58.63	sp|Q06323|PSME1_HUMAN	Proteasome activator complex subunit 1 OS=Homo sapiens GN=PSME1 PE=1 SV=1	HUMAN	21	Q06323	GN=PSME1	516	24.31	27.55	81.53	69.08	61.45	sp|Q06323|PSME1_HUMAN	Proteasome activator complex subunit 1 OS=Homo sapiens GN=PSME1 PE=1 SV=1	HUMAN	23	Q06323	GN=PSME1	3.49945	3.10456	4.36516	3.87258	3.69828	3.87258	3.43558	3.56451	0.125442	3.71044	0.00207546	UP	0.0444655	3.64274	9.72802e-05	UP	COM_UP
P00915	532	23	24.26	73.56	68.58	63.6	sp|P00915|CAH1_HUMAN	Carbonic anhydrase 1 OS=Homo sapiens GN=CA1 PE=1 SV=2	HUMAN	49	P00915	GN=CA1	368	29.27	29.31	77.01	73.95	67.43	sp|P00915|CAH1_HUMAN	Carbonic anhydrase 1 OS=Homo sapiens GN=CA1 PE=1 SV=2	HUMAN	60	P00915	GN=CA1	4.57088	4.52898	4.61318	4.65586	5.91562	6.13762	7.72681	8.09096	0.0102973	4.59222	9.67939e-07	UP	0.136792	6.96775	0.00167758	UP	COM_UP
Q6NZI2	533	22.98	24.28	55.13	42.56	34.36	sp|Q6NZI2|PTRF_HUMAN	Polymerase I and transcript release factor OS=Homo sapiens GN=PTRF PE=1 SV=1	HUMAN	19	Q6NZI2	GN=PTRF	687	20.32	21	51.79	41.03	33.08	sp|Q6NZI2|PTRF_HUMAN	Polymerase I and transcript release factor OS=Homo sapiens GN=PTRF PE=1 SV=1	HUMAN	19	Q6NZI2	GN=PTRF	0.231206	0.130617	0.255859	0.155597	0.267917	0.12942	0.267917	0.125893	0.267553	0.19332	0.000111328	DOWN	0.354632	0.197786	0.000281108	DOWN	COM_DOWN
P12429	541	22.78	29.7	61.3	52.63	43.03	sp|P12429|ANXA3_HUMAN	Annexin A3 OS=Homo sapiens GN=ANXA3 PE=1 SV=3	HUMAN	16	P12429	GN=ANXA3	826	17.94	22.68	69.35	47.68	38.39	sp|P12429|ANXA3_HUMAN	Annexin A3 OS=Homo sapiens GN=ANXA3 PE=1 SV=3	HUMAN	16	P12429	GN=ANXA3	0.30479	0.246604	0.313329	0.244343	0.30479	0.293765	0.343558	0.334195	0.115217	0.277266	3.6566e-05	DOWN	0.0640891	0.319077	1.14832e-05	DOWN	COM_DOWN
O75955	550	22.49	23.4	56.21	43.79	34.43	sp|O75955|FLOT1_HUMAN	Flotillin-1 OS=Homo sapiens GN=FLOT1 PE=1 SV=3	HUMAN	13	O75955	GN=FLOT1	388	28.3	29.51	64.87	58.78	45.43	sp|O75955|FLOT1_HUMAN	Flotillin-1 OS=Homo sapiens GN=FLOT1 PE=1 SV=3	HUMAN	15	O75955	GN=FLOT1	0.49204	0.501187	0.440555	0.444631	0.496592	0.539511	0.452898	0.49204	0.0580091	0.469603	5.73184e-05	DOWN	0.0619455	0.49526	9.4884e-05	DOWN	COM_DOWN
P20591	572	22.08	22.46	45.02	30.97	18.73	sp|P20591|MX1_HUMAN	Interferon-induced GTP-binding protein Mx1 OS=Homo sapiens GN=MX1 PE=1 SV=4	HUMAN	12	P20591	GN=MX1	348	30.18	30.69	49.24	34.29	28.85	sp|P20591|MX1_HUMAN	Interferon-induced GTP-binding protein Mx1 OS=Homo sapiens GN=MX1 PE=1 SV=4	HUMAN	19	P20591	GN=MX1	8.79023	9.63829	17.378	18.8799	9.12011	9.46237	10.666	11.272	0.329067	13.6716	0.0164636	UP	0.0862982	10.1301	0.000368511	UP	COM_UP
Q15942	595	21.54	21.67	41.61	39.86	36.54	sp|Q15942|ZYX_HUMAN	Zyxin OS=Homo sapiens GN=ZYX PE=1 SV=1	HUMAN	20	Q15942	GN=ZYX	660	20.92	23.67	43.36	39.51	30.24	sp|Q15942|ZYX_HUMAN	Zyxin OS=Homo sapiens GN=ZYX PE=1 SV=1	HUMAN	18	Q15942	GN=ZYX	0.440555	0.515229	0.420727	0.487529	0.483059	0.474242	0.420727	0.409261	0.0801771	0.46601	0.000144537	DOWN	0.0721463	0.446822	8.36514e-05	DOWN	COM_DOWN
P20810	608	21.41	22.66	38.42	25.71	20.48	sp|P20810|ICAL_HUMAN	Calpastatin OS=Homo sapiens GN=CAST PE=1 SV=4	HUMAN	12	P20810	GN=CAST	1091	14.6	17.1	37.85	24.86	15.68	sp|P20810|ICAL_HUMAN	Calpastatin OS=Homo sapiens GN=CAST PE=1 SV=4	HUMAN	8	P20810	GN=CAST	0.242103	0.224905	0.218776	0.203236	0.158489	0.188799	0.148594	0.172187	0.06262	0.222255	2.43111e-06	DOWN	0.0904739	0.167017	2.53258e-06	DOWN	COM_DOWN
P25311	614	21.32	21.47	50.67	39.6	33.89	sp|P25311|ZA2G_HUMAN	Zinc-alpha-2-glycoprotein OS=Homo sapiens GN=AZGP1 PE=1 SV=2	HUMAN	13	P25311	GN=AZGP1	746	19.26	19.35	45.64	34.23	29.19	sp|P25311|ZA2G_HUMAN	Zinc-alpha-2-glycoprotein OS=Homo sapiens GN=AZGP1 PE=1 SV=2	HUMAN	13	P25311	GN=AZGP1	0.390841	0.401791	0.413047	0.42462	0.49204	0.474242	0.505825	0.487529	0.0308881	0.407575	4.0705e-06	DOWN	0.0230251	0.489909	4.58711e-06	DOWN	COM_DOWN
O14639	619	21.21	22.01	33.03	24.16	15.17	sp|O14639|ABLM1_HUMAN	Actin-binding LIM protein 1 OS=Homo sapiens GN=ABLIM1 PE=1 SV=3	HUMAN	10	O14639	GN=ABLIM1	621	21.9	22.22	35.86	23.91	18.89	sp|O14639|ABLM1_HUMAN	Actin-binding LIM protein 1 OS=Homo sapiens GN=ABLIM1 PE=1 SV=3	HUMAN	11	O14639	GN=ABLIM1	0.17378	0.0787046	0.192309	0.0855067	0.487529	0.296483	0.398107	0.231206	0.384308	0.132575	8.56491e-05	DOWN	0.276434	0.353331	0.00142332	DOWN	COM_DOWN
P01834	625	21.11	21.29	89.72	89.72	83.18	sp|P01834|IGKC_HUMAN	Immunoglobulin kappa constant OS=Homo sapiens GN=IGKC PE=1 SV=2	HUMAN	74	P01834	GN=IGKC	813	18.08	18.01	93.46	85.05	83.18	sp|P01834|IGKC_HUMAN	Immunoglobulin kappa constant OS=Homo sapiens GN=IGKC PE=1 SV=2	HUMAN	69	P01834	GN=IGKC	0.197697	0.258226	0.229087	0.296483	0.190546	0.237684	0.258226	0.313329	0.148567	0.245373	4.77119e-05	DOWN	0.176272	0.249946	8.56656e-05	DOWN	COM_DOWN
P07858	637	20.9	20.96	43.66	40.12	37.76	sp|P07858|CATB_HUMAN	Cathepsin B OS=Homo sapiens GN=CTSB PE=1 SV=3	HUMAN	20	P07858	GN=CTSB	1081	14.7	14.83	37.17	34.81	32.45	sp|P07858|CATB_HUMAN	Cathepsin B OS=Homo sapiens GN=CTSB PE=1 SV=3	HUMAN	18	P07858	GN=CTSB	0.296483	0.237684	0.255859	0.214783	0.369828	0.376704	0.356451	0.363078	0.119112	0.251202	2.70275e-05	DOWN	0.0205937	0.366515	7.17769e-07	DOWN	COM_DOWN
P02765	644	20.68	20.87	66.49	64.85	56.13	sp|P02765|FETUA_HUMAN	Alpha-2-HS-glycoprotein OS=Homo sapiens GN=AHSG PE=1 SV=1	HUMAN	26	P02765	GN=AHSG	690	20.24	20.9	49.86	44.41	39.51	sp|P02765|FETUA_HUMAN	Alpha-2-HS-glycoprotein OS=Homo sapiens GN=AHSG PE=1 SV=1	HUMAN	22	P02765	GN=AHSG	0.394457	0.331131	0.416869	0.353183	0.359749	0.343558	0.369828	0.353183	0.0899754	0.37391	6.56221e-05	DOWN	0.0268505	0.35658	1.39802e-06	DOWN	COM_DOWN
Q9NRN5	645	20.65	21.07	46.06	36.45	34.98	sp|Q9NRN5|OLFL3_HUMAN	Olfactomedin-like protein 3 OS=Homo sapiens GN=OLFML3 PE=2 SV=1	HUMAN	15	Q9NRN5	GN=OLFML3	799	18.24	20.73	39.9	32.02	28.08	sp|Q9NRN5|OLFL3_HUMAN	Olfactomedin-like protein 3 OS=Homo sapiens GN=OLFML3 PE=2 SV=1	HUMAN	15	Q9NRN5	GN=OLFML3	0.319154	0.125893	0.383707	0.194089	0.239883	0.214783	0.190546	0.164437	0.396206	0.255711	0.00104713	DOWN	0.13842	0.202412	1.83705e-05	DOWN	COM_DOWN
Q9Y6K5	648	20.61	22.22	23.46	14.26	11.96	sp|Q9Y6K5|OAS3_HUMAN	2'-5'-oligoadenylate synthase 3 OS=Homo sapiens GN=OAS3 PE=1 SV=3	HUMAN	14	Q9Y6K5	GN=OAS3	534	23.83	24.74	30.27	14.26	12.79	sp|Q9Y6K5|OAS3_HUMAN	2'-5'-oligoadenylate synthase 3 OS=Homo sapiens GN=OAS3 PE=1 SV=3	HUMAN	14	Q9Y6K5	GN=OAS3	3.13329	3.49945	4.9204	5.54626	2.63027	2.55859	3.87258	3.63078	0.232095	4.27485	0.0106193	UP	0.184509	3.17305	0.00762902	UP	COM_UP
P25205	649	20.59	23.35	31.31	22.15	17.7	sp|P25205|MCM3_HUMAN	DNA replication licensing factor MCM3 OS=Homo sapiens GN=MCM3 PE=1 SV=3	HUMAN	13	P25205	GN=MCM3	750	19.13	21.34	30.69	18.69	17.2	sp|P25205|MCM3_HUMAN	DNA replication licensing factor MCM3 OS=Homo sapiens GN=MCM3 PE=1 SV=3	HUMAN	13	P25205	GN=MCM3	6.13762	6.48634	2.72898	3.16228	4.05509	4.05509	3.28095	3.22107	0.366104	4.6288	0.0340663	UP	0.110208	3.65305	0.00144306	UP	COM_UP
Q6ZMP0	652	20.56	20.64	16.31	11.3	9.725	sp|Q6ZMP0|THSD4_HUMAN	Thrombospondin type-1 domain-containing protein 4 OS=Homo sapiens GN=THSD4 PE=2 SV=2	HUMAN	10	Q6ZMP0	GN=THSD4	1067	14.81	17.03	15.03	9.528	8.743	sp|Q6ZMP0|THSD4_HUMAN	Thrombospondin type-1 domain-containing protein 4 OS=Homo sapiens GN=THSD4 PE=2 SV=2	HUMAN	9	Q6ZMP0	GN=THSD4	0.366438	0.272898	0.353183	0.270396	0.267917	0.263027	0.246604	0.237684	0.140434	0.315729	0.000114889	DOWN	0.0480907	0.253808	1.85693e-06	DOWN	COM_DOWN
P00390	656	20.42	23.23	39.66	34.87	27.59	sp|P00390|GSHR_HUMAN	Glutathione reductase, mitochondrial OS=Homo sapiens GN=GSR PE=1 SV=2	HUMAN	14	P00390	GN=GSR	702	20.08	20.59	45.4	33.14	28.54	sp|P00390|GSHR_HUMAN	Glutathione reductase, mitochondrial OS=Homo sapiens GN=GSR PE=1 SV=2	HUMAN	17	P00390	GN=GSR	0.432514	0.383707	0.465586	0.413047	0.49204	0.343558	0.448745	0.313329	0.0702598	0.423714	5.83208e-05	DOWN	0.183739	0.399418	0.000760736	DOWN	COM_DOWN
P26639	658	20.4	23.39	39.7	23.51	16.46	sp|P26639|SYTC_HUMAN	Threonine--tRNA ligase, cytoplasmic OS=Homo sapiens GN=TARS PE=1 SV=3	HUMAN	18	P26639	GN=TARS	721	19.65	20.52	35.41	24.48	16.18	sp|P26639|SYTC_HUMAN	Threonine--tRNA ligase, cytoplasmic OS=Homo sapiens GN=TARS PE=1 SV=3	HUMAN	14	P26639	GN=TARS	2.46604	2.75423	3.16228	3.53183	1.83654	1.94089	2.18776	2.33346	0.135634	2.97859	0.00343994	UP	0.0946888	2.07466	0.0024921	UP	COM_UP
P32455	661	20.36	23.12	41.72	27.87	21.11	sp|P32455|GBP1_HUMAN	Guanylate-binding protein 1 OS=Homo sapiens GN=GBP1 PE=1 SV=2	HUMAN	13	P32455	GN=GBP1	461	26.13	28.39	47.8	35.3	25	sp|P32455|GBP1_HUMAN	Guanylate-binding protein 1 OS=Homo sapiens GN=GBP1 PE=1 SV=2	HUMAN	18	P32455	GN=GBP1	7.31139	7.7983	10.3753	10.7647	5.44503	5.44503	6.19441	6.13762	0.168122	9.06241	0.00274596	UP	0.0621914	5.80552	0.000178792	UP	COM_UP
Q9P258	669	20.2	21.17	49.43	40.61	34.87	sp|Q9P258|RCC2_HUMAN	Protein RCC2 OS=Homo sapiens GN=RCC2 PE=1 SV=2	HUMAN	14	Q9P258	GN=RCC2	372	29.01	29.43	46.17	35.63	30.08	sp|Q9P258|RCC2_HUMAN	Protein RCC2 OS=Homo sapiens GN=RCC2 PE=1 SV=2	HUMAN	15	Q9P258	GN=RCC2	2.03236	2.35505	1.83654	2.0893	2.14783	2.31206	2.18776	2.35505	0.089135	2.07831	0.00207808	UP	0.0379605	2.25068	0.000134544	UP	COM_UP
P26006	674	20.11	22.18	23.79	16.08	13.51	sp|P26006|ITA3_HUMAN	Integrin alpha-3 OS=Homo sapiens GN=ITGA3 PE=1 SV=5	HUMAN	14	P26006	GN=ITGA3	982	15.9	20.31	21.5	13.89	9.515	sp|P26006|ITA3_HUMAN	Integrin alpha-3 OS=Homo sapiens GN=ITGA3 PE=1 SV=5	HUMAN	12	P26006	GN=ITGA3	0.253513	0.239883	0.260615	0.246604	0.496592	0.457088	0.49204	0.452898	0.0308881	0.250154	4.64314e-07	DOWN	0.0416784	0.474654	2.26247e-05	DOWN	COM_DOWN
O75781	675	20.1	20.19	45.22	35.92	33.07	sp|O75781|PALM_HUMAN	Paralemmin-1 OS=Homo sapiens GN=PALM PE=1 SV=2	HUMAN	11	O75781	GN=PALM	757	18.97	19.34	45.74	31.52	26.61	sp|O75781|PALM_HUMAN	Paralemmin-1 OS=Homo sapiens GN=PALM PE=1 SV=2	HUMAN	10	O75781	GN=PALM	0.539511	0.376704	0.496592	0.346737	0.580764	0.310456	0.580764	0.301995	0.182608	0.439886	0.00122158	DOWN	0.309591	0.443495	0.00593697	DOWN	COM_DOWN
Q9BTV4	682	19.92	21.62	55.5	48.25	34.25	sp|Q9BTV4|TMM43_HUMAN	Transmembrane protein 43 OS=Homo sapiens GN=TMEM43 PE=1 SV=1	HUMAN	12	Q9BTV4	GN=TMEM43	445	26.6	29.15	65.25	58.5	51.5	sp|Q9BTV4|TMM43_HUMAN	Transmembrane protein 43 OS=Homo sapiens GN=TMEM43 PE=1 SV=1	HUMAN	19	Q9BTV4	GN=TMEM43	0.420727	0.37325	0.515229	0.420727	0.49204	0.37325	0.625173	0.496592	0.119208	0.432483	0.000315056	DOWN	0.179394	0.496764	0.0022711	DOWN	COM_DOWN
P02763	687	19.88	22.37	60.7	54.73	49.75	sp|P02763|A1AG1_HUMAN	Alpha-1-acid glycoprotein 1 OS=Homo sapiens GN=ORM1 PE=1 SV=1	HUMAN	28	P02763	GN=ORM1	637	21.69	23.92	54.23	49.75	44.78	sp|P02763|A1AG1_HUMAN	Alpha-1-acid glycoprotein 1 OS=Homo sapiens GN=ORM1 PE=1 SV=1	HUMAN	21	P02763	GN=ORM1	0.12942	0.133045	0.119124	0.121339	0.177011	0.141906	0.157036	0.124738	0.0453497	0.125732	1.17732e-07	DOWN	0.128203	0.150173	4.93169e-06	DOWN	COM_DOWN
P19971	689	19.78	19.84	43.98	37.34	34.65	sp|P19971|TYPH_HUMAN	Thymidine phosphorylase OS=Homo sapiens GN=TYMP PE=1 SV=2	HUMAN	13	P19971	GN=TYMP	606	22.11	22.98	43.98	39.63	33.4	sp|P19971|TYPH_HUMAN	Thymidine phosphorylase OS=Homo sapiens GN=TYMP PE=1 SV=2	HUMAN	16	P19971	GN=TYMP	2.65461	2.42103	3.31131	2.91072	1.99526	2.48886	2.37684	2.99226	0.116902	2.82442	0.00242021	UP	0.144528	2.46331	0.00570394	UP	COM_UP
O00151	691	19.74	22.49	56.53	51.06	37.69	sp|O00151|PDLI1_HUMAN	PDZ and LIM domain protein 1 OS=Homo sapiens GN=PDLIM1 PE=1 SV=4	HUMAN	17	O00151	GN=PDLIM1	666	20.69	23.83	54.71	50.76	46.81	sp|O00151|PDLI1_HUMAN	PDZ and LIM domain protein 1 OS=Homo sapiens GN=PDLIM1 PE=1 SV=4	HUMAN	18	O00151	GN=PDLIM1	0.465586	0.487529	0.452898	0.469894	0.544503	0.483059	0.483059	0.432514	0.0264407	0.468977	5.40051e-06	DOWN	0.0816983	0.485784	0.000193741	DOWN	COM_DOWN
P09455	694	19.68	19.75	88.89	82.22	77.04	sp|P09455|RET1_HUMAN	Retinol-binding protein 1 OS=Homo sapiens GN=RBP1 PE=1 SV=2	HUMAN	18	P09455	GN=RBP1	656	21.08	21.15	89.63	84.44	77.78	sp|P09455|RET1_HUMAN	Retinol-binding protein 1 OS=Homo sapiens GN=RBP1 PE=1 SV=2	HUMAN	21	P09455	GN=RBP1	0.144544	0.138038	0.244343	0.218776	0.130617	0.0887156	0.195884	0.151356	0.247219	0.186425	7.68578e-05	DOWN	0.272505	0.141643	3.84984e-05	DOWN	COM_DOWN
P01042	709	19.44	19.83	36.65	23.45	18.32	sp|P01042|KNG1_HUMAN	Kininogen-1 OS=Homo sapiens GN=KNG1 PE=1 SV=2	HUMAN	21	P01042	GN=KNG1	466	25.9	27.79	39.13	34.16	27.02	sp|P01042|KNG1_HUMAN	Kininogen-1 OS=Homo sapiens GN=KNG1 PE=1 SV=2	HUMAN	27	P01042	GN=KNG1	0.359749	0.465586	0.328095	0.42462	0.349945	0.405509	0.325087	0.376704	0.13637	0.394513	0.000294926	DOWN	0.0822979	0.364311	4.44101e-05	DOWN	COM_DOWN
P17655	711	19.41	20.17	40.57	29.14	19.29	sp|P17655|CAN2_HUMAN	Calpain-2 catalytic subunit OS=Homo sapiens GN=CAPN2 PE=1 SV=6	HUMAN	14	P17655	GN=CAPN2	589	22.46	25.01	48	38.71	24.43	sp|P17655|CAN2_HUMAN	Calpain-2 catalytic subunit OS=Homo sapiens GN=CAPN2 PE=1 SV=6	HUMAN	16	P17655	GN=CAPN2	0.465586	0.469894	0.469894	0.474242	0.369828	0.461318	0.376704	0.469894	0.00651267	0.469904	8.16607e-08	DOWN	0.110466	0.419436	0.000214095	DOWN	COM_DOWN
P13591	720	19.25	19.52	28.21	18.65	12.82	sp|P13591|NCAM1_HUMAN	Neural cell adhesion molecule 1 OS=Homo sapiens GN=NCAM1 PE=1 SV=3	HUMAN	12	P13591	GN=NCAM1	291	33.06	33.72	34.73	29.72	28.21	sp|P13591|NCAM1_HUMAN	Neural cell adhesion molecule 1 OS=Homo sapiens GN=NCAM1 PE=1 SV=3	HUMAN	23	P13591	GN=NCAM1	0.141906	0.185353	0.136773	0.180302	0.133045	0.1	0.145881	0.1	0.135909	0.161083	7.53654e-06	DOWN	0.169102	0.119732	5.1611e-06	DOWN	COM_DOWN
Q9BW30	729	19.19	19.26	55.68	55.68	51.7	sp|Q9BW30|TPPP3_HUMAN	Tubulin polymerization-promoting protein family member 3 OS=Homo sapiens GN=TPPP3 PE=1 SV=1	HUMAN	15	Q9BW30	GN=TPPP3	870	17.35	17.42	62.5	57.95	48.3	sp|Q9BW30|TPPP3_HUMAN	Tubulin polymerization-promoting protein family member 3 OS=Homo sapiens GN=TPPP3 PE=1 SV=1	HUMAN	13	Q9BW30	GN=TPPP3	0.0524807	0.0401791	0.0487528	0.037325	0.0711213	0.0660693	0.0711213	0.0654636	0.137861	0.0446844	1.13793e-07	DOWN	0.0392436	0.0684439	1.01735e-08	DOWN	COM_DOWN
Q9NPH2	734	19.02	19.84	37.46	30.47	28.49	sp|Q9NPH2|INO1_HUMAN	Inositol-3-phosphate synthase 1 OS=Homo sapiens GN=ISYNA1 PE=1 SV=1	HUMAN	13	Q9NPH2	GN=ISYNA1	654	21.1	23.14	41.22	36.2	31.72	sp|Q9NPH2|INO1_HUMAN	Inositol-3-phosphate synthase 1 OS=Homo sapiens GN=ISYNA1 PE=1 SV=1	HUMAN	16	Q9NPH2	GN=ISYNA1	3.25087	3.25087	2.60615	2.60615	3.19154	2.77971	3.53183	3.0761	0.110076	2.92851	0.00191766	UP	0.0856183	3.14479	0.000824054	UP	COM_UP
Q9UGI8	737	18.99	19.15	34.68	30.88	23.28	sp|Q9UGI8|TES_HUMAN	Testin OS=Homo sapiens GN=TES PE=1 SV=1	HUMAN	12	Q9UGI8	GN=TES	586	22.49	22.61	38	31.12	26.37	sp|Q9UGI8|TES_HUMAN	Testin OS=Homo sapiens GN=TES PE=1 SV=1	HUMAN	14	Q9UGI8	GN=TES	0.436516	0.47863	0.416869	0.457088	0.444631	0.328095	0.432514	0.316228	0.0514674	0.447276	3.05973e-05	DOWN	0.153835	0.380367	0.000353613	DOWN	COM_DOWN
Q8WX93	738	18.98	19.42	23.21	17.72	9.328	sp|Q8WX93|PALLD_HUMAN	Palladin OS=Homo sapiens GN=PALLD PE=1 SV=3	HUMAN	13	Q8WX93	GN=PALLD	644	21.42	21.7	24.37	13.59	10.63	sp|Q8WX93|PALLD_HUMAN	Palladin OS=Homo sapiens GN=PALLD PE=1 SV=3	HUMAN	15	Q8WX93	GN=PALLD	0.380189	0.487529	0.383707	0.496592	0.346737	0.432514	0.337287	0.409261	0.12623	0.437004	0.000394678	DOWN	0.105974	0.38145	0.000117855	DOWN	COM_DOWN
Q13740	739	18.98	19.05	34.31	19.04	18.18	sp|Q13740|CD166_HUMAN	CD166 antigen OS=Homo sapiens GN=ALCAM PE=1 SV=2	HUMAN	11	Q13740	GN=ALCAM	509	24.4	24.64	42.88	33.79	24.87	sp|Q13740|CD166_HUMAN	CD166 antigen OS=Homo sapiens GN=ALCAM PE=1 SV=2	HUMAN	15	Q13740	GN=ALCAM	2.60615	2.72898	2.80543	2.88403	2.07014	2.67917	1.45881	1.94089	0.0371873	2.75615	8.40281e-05	UP	0.213539	2.03725	0.0257551	UP	COM_UP
P33993	748	18.82	22.07	30.32	22.67	14.05	sp|P33993|MCM7_HUMAN	DNA replication licensing factor MCM7 OS=Homo sapiens GN=MCM7 PE=1 SV=4	HUMAN	12	P33993	GN=MCM7	1313	12.56	15.27	32.55	19.89	12.66	sp|P33993|MCM7_HUMAN	DNA replication licensing factor MCM7 OS=Homo sapiens GN=MCM7 PE=1 SV=4	HUMAN	10	P33993	GN=MCM7	5.59758	5.10505	8.62979	7.58578	3.69828	3.83707	4.01791	4.20727	0.213594	6.72955	0.00622714	UP	0.0485749	3.94013	0.00011648	UP	COM_UP
O94905	749	18.81	22.22	53.98	45.13	37.17	sp|O94905|ERLN2_HUMAN	Erlin-2 OS=Homo sapiens GN=ERLIN2 PE=1 SV=1	HUMAN	13	O94905	GN=ERLIN2	331	31.05	34.14	63.72	56.34	47.2	sp|O94905|ERLN2_HUMAN	Erlin-2 OS=Homo sapiens GN=ERLIN2 PE=1 SV=1	HUMAN	19	O94905	GN=ERLIN2	0.340408	0.30761	0.322107	0.296483	0.277971	0.258226	0.263027	0.244343	0.0519557	0.316652	5.91845e-06	DOWN	0.0460454	0.260892	1.82166e-06	DOWN	COM_DOWN
P40763	753	18.74	19.01	35.19	29.61	17.4	sp|P40763|STAT3_HUMAN	Signal transducer and activator of transcription 3 OS=Homo sapiens GN=STAT3 PE=1 SV=2	HUMAN	11	P40763	GN=STAT3	543	23.6	23.86	36.62	30.39	20.65	sp|P40763|STAT3_HUMAN	Signal transducer and activator of transcription 3 OS=Homo sapiens GN=STAT3 PE=1 SV=2	HUMAN	13	P40763	GN=STAT3	3.28095	3.69828	2.14783	2.44343	2.03236	2.24905	1.83654	2.03236	0.215643	2.89262	0.0134208	UP	0.0716243	2.03758	0.00115355	UP	COM_UP
P30043	755	18.7	18.81	79.61	71.36	63.11	sp|P30043|BLVRB_HUMAN	Flavin reductase (NADPH) OS=Homo sapiens GN=BLVRB PE=1 SV=3	HUMAN	16	P30043	GN=BLVRB	1028	15.36	15.42	66.99	63.11	59.71	sp|P30043|BLVRB_HUMAN	Flavin reductase (NADPH) OS=Homo sapiens GN=BLVRB PE=1 SV=3	HUMAN	15	P30043	GN=BLVRB	3.16228	2.96483	3.0761	2.88403	3.19154	4.52898	2.05116	2.96483	0.0350642	3.02181	6.08878e-05	UP	0.278272	3.18413	0.0235825	UP	COM_UP
P21291	758	18.63	18.82	74.09	71.5	54.4	sp|P21291|CSRP1_HUMAN	Cysteine and glycine-rich protein 1 OS=Homo sapiens GN=CSRP1 PE=1 SV=3	HUMAN	13	P21291	GN=CSRP1	1010	15.51	17.47	78.24	65.28	62.69	sp|P21291|CSRP1_HUMAN	Cysteine and glycine-rich protein 1 OS=Homo sapiens GN=CSRP1 PE=1 SV=3	HUMAN	16	P21291	GN=CSRP1	0.0717794	0.0895365	0.0724436	0.0903649	0.0731139	0.0724436	0.0685488	0.0685488	0.110174	0.0810311	3.89069e-07	DOWN	0.0301173	0.0706638	5.09691e-09	DOWN	COM_DOWN
P56199	769	18.51	18.84	21.2	13.32	9.16	sp|P56199|ITA1_HUMAN	Integrin alpha-1 OS=Homo sapiens GN=ITGA1 PE=1 SV=2	HUMAN	11	P56199	GN=ITGA1	657	21.06	21.38	21.12	13.4	9.5	sp|P56199|ITA1_HUMAN	Integrin alpha-1 OS=Homo sapiens GN=ITGA1 PE=1 SV=2	HUMAN	13	P56199	GN=ITGA1	0.409261	0.398107	0.474242	0.444631	0.233346	0.363078	0.235505	0.380189	0.0696017	0.43156	6.24117e-05	DOWN	0.227287	0.30303	0.000404816	DOWN	COM_DOWN
Q14767	773	18.43	19.04	13.51	8.731	6.919	sp|Q14767|LTBP2_HUMAN	Latent-transforming growth factor beta-binding protein 2 OS=Homo sapiens GN=LTBP2 PE=1 SV=3	HUMAN	10	Q14767	GN=LTBP2	1661	10.1	12.49	13.29	9.116	5.876	sp|Q14767|LTBP2_HUMAN	Latent-transforming growth factor beta-binding protein 2 OS=Homo sapiens GN=LTBP2 PE=1 SV=3	HUMAN	8	Q14767	GN=LTBP2	0.428549	0.337287	0.444631	0.340408	0.222844	0.195884	0.214783	0.188799	0.12693	0.387719	0.000218687	DOWN	0.0669765	0.205578	2.20888e-06	DOWN	COM_DOWN
Q9NR30	779	18.32	18.77	31.55	20.82	14.18	sp|Q9NR30|DDX21_HUMAN	Nucleolar RNA helicase 2 OS=Homo sapiens GN=DDX21 PE=1 SV=5	HUMAN	11	Q9NR30	GN=DDX21	884	17.15	17.35	34.99	21.84	16.35	sp|Q9NR30|DDX21_HUMAN	Nucleolar RNA helicase 2 OS=Homo sapiens GN=DDX21 PE=1 SV=5	HUMAN	15	Q9NR30	GN=DDX21	2.01372	2.24905	1.90546	2.208	2.01372	2.1677	2.07014	2.22844	0.0671239	2.09406	0.000882527	UP	0.0393339	2.12	0.000174005	UP	COM_UP
Q00577	785	18.24	18.66	43.79	34.47	31.06	sp|Q00577|PURA_HUMAN	Transcriptional activator protein Pur-alpha OS=Homo sapiens GN=PURA PE=1 SV=2	HUMAN	12	Q00577	GN=PURA	1217	13.41	14.48	41.61	31.68	23.91	sp|Q00577|PURA_HUMAN	Transcriptional activator protein Pur-alpha OS=Homo sapiens GN=PURA PE=1 SV=2	HUMAN	7	Q00577	GN=PURA	0.457088	0.409261	0.469894	0.42462	0.353183	0.275423	0.328095	0.255859	0.0552584	0.440216	3.47484e-05	DOWN	0.129148	0.30314	7.49724e-05	DOWN	COM_DOWN
P31323	790	18.17	23.84	52.87	48.09	42.58	sp|P31323|KAP3_HUMAN	cAMP-dependent protein kinase type II-beta regulatory subunit OS=Homo sapiens GN=PRKAR2B PE=1 SV=3	HUMAN	13	P31323	GN=PRKAR2B	1183	13.72	18.68	52.63	38.28	36.36	sp|P31323|KAP3_HUMAN	cAMP-dependent protein kinase type II-beta regulatory subunit OS=Homo sapiens GN=PRKAR2B PE=1 SV=3	HUMAN	14	P31323	GN=PRKAR2B	0.299226	0.253513	0.275423	0.255859	0.296483	0.131826	0.346737	0.148594	0.0678231	0.271005	6.7975e-06	DOWN	0.401083	0.23091	0.000728418	DOWN	COM_DOWN
P80723	801	18.08	18.09	74.89	57.71	56.39	sp|P80723|BASP1_HUMAN	Brain acid soluble protein 1 OS=Homo sapiens GN=BASP1 PE=1 SV=2	HUMAN	9	P80723	GN=BASP1	1317	12.52	12.56	70.48	56.83	47.14	sp|P80723|BASP1_HUMAN	Brain acid soluble protein 1 OS=Homo sapiens GN=BASP1 PE=1 SV=2	HUMAN	6	P80723	GN=BASP1	0.465586	0.570164	0.380189	0.420727	0.359749	0.316228	0.310456	0.272898	0.154293	0.459167	0.000934709	DOWN	0.097863	0.314833	3.84983e-05	DOWN	COM_DOWN
P21397	803	18.06	24.51	40.42	30.55	27.13	sp|P21397|AOFA_HUMAN	Amine oxidase [flavin-containing] A OS=Homo sapiens GN=MAOA PE=1 SV=1	HUMAN	13	P21397	GN=MAOA	1158	13.97	20.83	37.95	28.46	23.34	sp|P21397|AOFA_HUMAN	Amine oxidase [flavin-containing] A OS=Homo sapiens GN=MAOA PE=1 SV=1	HUMAN	11	P21397	GN=MAOA	8.62979	6.54636	9.81748	7.44732	2.72898	2.58226	3.83707	3.80189	0.151888	8.11024	0.00213	UP	0.180498	3.23755	0.00698371	UP	COM_UP
P03952	808	18	18.3	30.09	19.75	15.05	sp|P03952|KLKB1_HUMAN	Plasma kallikrein OS=Homo sapiens GN=KLKB1 PE=1 SV=1	HUMAN	10	P03952	GN=KLKB1	798	18.25	19.04	31.82	19.91	14.73	sp|P03952|KLKB1_HUMAN	Plasma kallikrein OS=Homo sapiens GN=KLKB1 PE=1 SV=1	HUMAN	10	P03952	GN=KLKB1	0.474242	0.469894	0.401791	0.401791	0.337287	0.30761	0.366438	0.337287	0.0804987	0.436929	0.00010296	DOWN	0.0616903	0.337155	1.30973e-05	DOWN	COM_DOWN
Q08257	821	17.82	18.73	46.2	40.12	29.48	sp|Q08257|QOR_HUMAN	Quinone oxidoreductase OS=Homo sapiens GN=CRYZ PE=1 SV=1	HUMAN	12	Q08257	GN=CRYZ	625	21.81	23.12	59.27	52.28	43.47	sp|Q08257|QOR_HUMAN	Quinone oxidoreductase OS=Homo sapiens GN=CRYZ PE=1 SV=1	HUMAN	13	Q08257	GN=CRYZ	0.461318	0.448745	0.519996	0.505825	0.405509	0.376704	0.383707	0.359749	0.0613764	0.483971	8.06314e-05	DOWN	0.0430277	0.381417	7.91906e-06	DOWN	COM_DOWN
P07585	826	17.66	22.04	52.09	44.57	34.26	sp|P07585|PGS2_HUMAN	Decorin OS=Homo sapiens GN=DCN PE=1 SV=1	HUMAN	25	P07585	GN=DCN	770	18.78	24.39	55.15	47.35	38.44	sp|P07585|PGS2_HUMAN	Decorin OS=Homo sapiens GN=DCN PE=1 SV=1	HUMAN	28	P07585	GN=DCN	0.428549	0.501187	0.420727	0.483059	0.316228	0.229087	0.353183	0.251189	0.0751716	0.45838	0.000108753	DOWN	0.172827	0.287422	0.000142942	DOWN	COM_DOWN
O14745	841	17.38	17.49	49.44	40.5	32.68	sp|O14745|NHRF1_HUMAN	Na(+)/H(+) exchange regulatory cofactor NHE-RF1 OS=Homo sapiens GN=SLC9A3R1 PE=1 SV=4	HUMAN	9	O14745	GN=SLC9A3R1	651	21.15	21.58	55.87	40.5	37.99	sp|O14745|NHRF1_HUMAN	Na(+)/H(+) exchange regulatory cofactor NHE-RF1 OS=Homo sapiens GN=SLC9A3R1 PE=1 SV=4	HUMAN	12	O14745	GN=SLC9A3R1	0.322107	0.363078	0.325087	0.363078	0.394457	0.510505	0.465586	0.591562	0.0575777	0.343338	1.15669e-05	DOWN	0.145795	0.490528	0.00114676	DOWN	COM_DOWN
P21589	858	17.05	17.14	39.37	31.88	29.62	sp|P21589|5NTD_HUMAN	5'-nucleotidase OS=Homo sapiens GN=NT5E PE=1 SV=1	HUMAN	14	P21589	GN=NT5E	765	18.86	20.96	47.04	38.68	33.28	sp|P21589|5NTD_HUMAN	5'-nucleotidase OS=Homo sapiens GN=NT5E PE=1 SV=1	HUMAN	17	P21589	GN=NT5E	0.316228	0.296483	0.440555	0.416869	0.356451	0.205116	0.496592	0.283139	0.169079	0.367534	0.000397949	DOWN	0.320259	0.335325	0.00173549	DOWN	COM_DOWN
P01859	874	16.81	44.99	81.9	73.93	70.55	sp|P01859|IGHG2_HUMAN	Immunoglobulin heavy constant gamma 2 OS=Homo sapiens GN=IGHG2 PE=1 SV=2	HUMAN	76	P01859	GN=IGHG2	931	16.52	45.68	76.69	72.09	70.86	sp|P01859|IGHG2_HUMAN	Immunoglobulin heavy constant gamma 2 OS=Homo sapiens GN=IGHG2 PE=1 SV=2	HUMAN	83	P01859	GN=IGHG2	0.0195884	0.0549541	0.0180302	0.0559758	0.0248886	0.0704693	0.0231206	0.0636796	0.493836	0.0371371	2.93143e-06	DOWN	0.476011	0.0455395	4.96892e-06	DOWN	COM_DOWN
Q15154	887	16.66	22.23	18.82	9.881	5.484	sp|Q15154|PCM1_HUMAN	Pericentriolar material 1 protein OS=Homo sapiens GN=PCM1 PE=1 SV=4	HUMAN	13	Q15154	GN=PCM1	1187	13.7	17	19.61	10.18	4.397	sp|Q15154|PCM1_HUMAN	Pericentriolar material 1 protein OS=Homo sapiens GN=PCM1 PE=1 SV=4	HUMAN	11	Q15154	GN=PCM1	0.487529	0.387258	0.515229	0.420727	0.390841	0.275423	0.398107	0.277971	0.11279	0.452685	0.000341007	DOWN	0.175667	0.335586	0.000293674	DOWN	COM_DOWN
Q14566	890	16.59	17.18	30.21	18.51	12.91	sp|Q14566|MCM6_HUMAN	DNA replication licensing factor MCM6 OS=Homo sapiens GN=MCM6 PE=1 SV=1	HUMAN	10	Q14566	GN=MCM6	859	17.5	18.13	35.93	21.44	16.81	sp|Q14566|MCM6_HUMAN	DNA replication licensing factor MCM6 OS=Homo sapiens GN=MCM6 PE=1 SV=1	HUMAN	13	Q14566	GN=MCM6	1.95884	2.03236	3.43558	3.49945	6.08135	5.91562	8.87156	8.62979	0.269722	2.73156	0.0267502	UP	0.187128	7.37458	0.00407534	UP	COM_UP
Q12860	892	16.56	18.11	22.4	17.98	12.48	sp|Q12860|CNTN1_HUMAN	Contactin-1 OS=Homo sapiens GN=CNTN1 PE=1 SV=1	HUMAN	11	Q12860	GN=CNTN1	609	22.09	23.77	25.74	17.58	12.67	sp|Q12860|CNTN1_HUMAN	Contactin-1 OS=Homo sapiens GN=CNTN1 PE=1 SV=1	HUMAN	11	Q12860	GN=CNTN1	0.343558	0.285759	0.319154	0.267917	0.270396	0.20893	0.275423	0.224905	0.0962835	0.304097	3.15437e-05	DOWN	0.116838	0.244913	2.30592e-05	DOWN	COM_DOWN
P49321	893	16.56	17.2	36.42	24.11	17.77	sp|P49321|NASP_HUMAN	Nuclear autoantigenic sperm protein OS=Homo sapiens GN=NASP PE=1 SV=2	HUMAN	14	P49321	GN=NASP	866	17.38	19.28	28.93	18.15	13.2	sp|P49321|NASP_HUMAN	Nuclear autoantigenic sperm protein OS=Homo sapiens GN=NASP PE=1 SV=2	HUMAN	13	P49321	GN=NASP	2.70396	2.63027	4.96592	4.7863	3.66438	3.59749	6.36796	6.42688	0.29341	3.77161	0.0226039	UP	0.275938	5.01418	0.0151823	UP	COM_UP
P17931	900	16.5	16.55	45.2	42.4	39.6	sp|P17931|LEG3_HUMAN	Galectin-3 OS=Homo sapiens GN=LGALS3 PE=1 SV=5	HUMAN	17	P17931	GN=LGALS3	991	15.77	16.19	46.8	44	40.8	sp|P17931|LEG3_HUMAN	Galectin-3 OS=Homo sapiens GN=LGALS3 PE=1 SV=5	HUMAN	14	P17931	GN=LGALS3	0.185353	0.277971	0.203236	0.30761	0.293765	0.316228	0.253513	0.272898	0.208366	0.243542	0.000127438	DOWN	0.0822979	0.284101	1.4766e-05	DOWN	COM_DOWN
P02042	906	16.42	41.9	99.32	97.96	95.24	sp|P02042|HBD_HUMAN	Hemoglobin subunit delta OS=Homo sapiens GN=HBD PE=1 SV=2	HUMAN	122	P02042	GN=HBD	1190	13.68	39.67	99.32	99.32	99.32	sp|P02042|HBD_HUMAN	Hemoglobin subunit delta OS=Homo sapiens GN=HBD PE=1 SV=2	HUMAN	106	P02042	GN=HBD	4.09261	4.16869	4.57088	4.44631	2.63027	2.75423	2.99226	3.19154	0.0453497	4.31962	8.68504e-05	UP	0.0748141	2.89207	0.000624856	UP	COM_UP
P33992	917	16.2	17.5	27.11	16.76	13.9	sp|P33992|MCM5_HUMAN	DNA replication licensing factor MCM5 OS=Homo sapiens GN=MCM5 PE=1 SV=5	HUMAN	10	P33992	GN=MCM5	1032	15.27	17.09	35.29	19.75	16.21	sp|P33992|MCM5_HUMAN	DNA replication licensing factor MCM5 OS=Homo sapiens GN=MCM5 PE=1 SV=5	HUMAN	11	P33992	GN=MCM5	2.55859	2.37684	2.83139	2.63027	3.7325	3.98107	5.01187	5.54626	0.06262	2.59927	0.000441921	UP	0.162226	4.56793	0.00361433	UP	COM_UP
P06702	938	16.04	18.03	90.35	85.09	81.58	sp|P06702|S10A9_HUMAN	Protein S100-A9 OS=Homo sapiens GN=S100A9 PE=1 SV=1	HUMAN	20	P06702	GN=S100A9	1079	14.71	15.66	91.23	85.09	85.09	sp|P06702|S10A9_HUMAN	Protein S100-A9 OS=Homo sapiens GN=S100A9 PE=1 SV=1	HUMAN	22	P06702	GN=S100A9	0.212814	0.203236	0.212814	0.207014	0.195884	0.229087	0.226986	0.255859	0.0194764	0.208969	5.78056e-08	DOWN	0.0936077	0.226954	8.80093e-06	DOWN	COM_DOWN
Q9P0M6	958	15.81	18.32	57.53	48.66	36.56	sp|Q9P0M6|H2AW_HUMAN	Core histone macro-H2A.2 OS=Homo sapiens GN=H2AFY2 PE=1 SV=3	HUMAN	15	Q9P0M6	GN=H2AFY2	1215	13.43	17.82	52.96	45.97	43.28	sp|Q9P0M6|H2AW_HUMAN	Core histone macro-H2A.2 OS=Homo sapiens GN=H2AFY2 PE=1 SV=3	HUMAN	16	Q9P0M6	GN=H2AFY2	0.496592	0.505825	0.465586	0.47863	0.299226	0.420727	0.343558	0.457088	0.0320732	0.486658	1.19175e-05	DOWN	0.163504	0.38015	0.000422829	DOWN	COM_DOWN
P50440	972	15.63	15.84	43.97	31.44	24.82	sp|P50440|GATM_HUMAN	Glycine amidinotransferase, mitochondrial OS=Homo sapiens GN=GATM PE=1 SV=1	HUMAN	9	P50440	GN=GATM	944	16.28	16.46	40.43	30.97	27.42	sp|P50440|GATM_HUMAN	Glycine amidinotransferase, mitochondrial OS=Homo sapiens GN=GATM PE=1 SV=1	HUMAN	11	P50440	GN=GATM	0.505825	0.524807	0.452898	0.465586	0.432514	0.301995	0.60256	0.428549	0.0598757	0.487279	7.79013e-05	DOWN	0.242022	0.441404	0.00284335	DOWN	COM_DOWN
P09104	986	15.45	26.19	71.43	53	47	sp|P09104|ENOG_HUMAN	Gamma-enolase OS=Homo sapiens GN=ENO2 PE=1 SV=3	HUMAN	29	P09104	GN=ENO2	2463	6.15	15.62	52.76	36.64	33.41	sp|P09104|ENOG_HUMAN	Gamma-enolase OS=Homo sapiens GN=ENO2 PE=1 SV=3	HUMAN	23	P09104	GN=ENO2	0.30761	0.380189	0.275423	0.340408	0.237684	0.313329	0.205116	0.265461	0.119235	0.325908	8.0984e-05	DOWN	0.155381	0.255397	6.40295e-05	DOWN	COM_DOWN
P16989	1023	14.96	16.04	42.74	37.9	36.56	sp|P16989|YBOX3_HUMAN	Y-box-binding protein 3 OS=Homo sapiens GN=YBX3 PE=1 SV=4	HUMAN	10	P16989	GN=YBX3	1163	13.94	14	38.44	31.18	29.03	sp|P16989|YBOX3_HUMAN	Y-box-binding protein 3 OS=Homo sapiens GN=YBX3 PE=1 SV=4	HUMAN	9	P16989	GN=YBX3	0.316228	0.291072	0.293765	0.270396	0.57544	0.505825	0.469894	0.413047	0.0554458	0.292865	5.13589e-06	DOWN	0.119925	0.491052	0.000647066	DOWN	COM_DOWN
P80188	1035	14.82	14.91	73.74	59.09	57.07	sp|P80188|NGAL_HUMAN	Neutrophil gelatinase-associated lipocalin OS=Homo sapiens GN=LCN2 PE=1 SV=2	HUMAN	17	P80188	GN=LCN2	800	18.24	18.44	80.81	76.77	72.22	sp|P80188|NGAL_HUMAN	Neutrophil gelatinase-associated lipocalin OS=Homo sapiens GN=LCN2 PE=1 SV=2	HUMAN	20	P80188	GN=LCN2	0.0731139	0.0586138	0.0685488	0.0586138	0.077983	0.0554626	0.077983	0.0580764	0.0976227	0.0647226	1.30847e-07	DOWN	0.158022	0.0673763	6.31358e-07	DOWN	COM_DOWN
P02749	1039	14.74	14.78	44.64	30.43	27.25	sp|P02749|APOH_HUMAN	Beta-2-glycoprotein 1 OS=Homo sapiens GN=APOH PE=1 SV=3	HUMAN	9	P02749	GN=APOH	1900	8.68	8.83	34.78	18.55	15.94	sp|P02749|APOH_HUMAN	Beta-2-glycoprotein 1 OS=Homo sapiens GN=APOH PE=1 SV=3	HUMAN	6	P02749	GN=APOH	0.265461	0.299226	0.244343	0.275423	0.128233	0.212814	0.11272	0.183654	0.0727841	0.271113	8.41372e-06	DOWN	0.254743	0.159355	4.76589e-05	DOWN	COM_DOWN
P06493	1072	14.3	14.93	55.22	43.43	30.98	sp|P06493|CDK1_HUMAN	Cyclin-dependent kinase 1 OS=Homo sapiens GN=CDK1 PE=1 SV=3	HUMAN	7	P06493	GN=CDK1	1407	11.92	12.01	45.12	26.26	19.53	sp|P06493|CDK1_HUMAN	Cyclin-dependent kinase 1 OS=Homo sapiens GN=CDK1 PE=1 SV=3	HUMAN	6	P06493	GN=CDK1	3.43558	3.37287	3.98107	3.83707	3.01995	2.85759	2.70396	2.58226	0.0706818	3.65665	0.00038641	UP	0.0588756	2.79094	0.000324513	UP	COM_UP
P08779	1073	14.29	27.66	42.92	37.84	30.87	sp|P08779|K1C16_HUMAN	Keratin, type I cytoskeletal 16 OS=Homo sapiens GN=KRT16 PE=1 SV=4	HUMAN	16	P08779	GN=KRT16	3513	3.68	15.45	46.51	29.81	18.18	sp|P08779|K1C16_HUMAN	Keratin, type I cytoskeletal 16 OS=Homo sapiens GN=KRT16 PE=1 SV=4	HUMAN	9	P08779	GN=KRT16	0.0331131	0.0436516	0.0310456	0.0409261	0.0519996	0.0501187	0.0496592	0.0474242	0.141084	0.0371841	6.86507e-08	DOWN	0.0326944	0.0498004	2.13531e-09	DOWN	COM_DOWN
P29536	1077	14.21	14.58	39.5	26.17	13.33	sp|P29536|LMOD1_HUMAN	Leiomodin-1 OS=Homo sapiens GN=LMOD1 PE=1 SV=3	HUMAN	8	P29536	GN=LMOD1	758	18.94	21.63	36.83	25	16	sp|P29536|LMOD1_HUMAN	Leiomodin-1 OS=Homo sapiens GN=LMOD1 PE=1 SV=3	HUMAN	14	P29536	GN=LMOD1	0.178649	0.167494	0.235505	0.207014	0.322107	0.205116	0.353183	0.226986	0.133953	0.197166	1.50904e-05	DOWN	0.224902	0.276848	0.000268506	DOWN	COM_DOWN
P08311	1079	14.19	14.42	60.78	49.41	38.04	sp|P08311|CATG_HUMAN	Cathepsin G OS=Homo sapiens GN=CTSG PE=1 SV=2	HUMAN	14	P08311	GN=CTSG	947	16.24	16.36	64.31	50.98	44.71	sp|P08311|CATG_HUMAN	Cathepsin G OS=Homo sapiens GN=CTSG PE=1 SV=2	HUMAN	11	P08311	GN=CTSG	0.337287	0.272898	0.428549	0.346737	0.37325	0.394457	0.457088	0.483059	0.159668	0.346368	0.000254881	DOWN	0.104716	0.426964	0.000200122	DOWN	COM_DOWN
Q96P70	1081	14.16	16.17	19.79	13.83	11.24	sp|Q96P70|IPO9_HUMAN	Importin-9 OS=Homo sapiens GN=IPO9 PE=1 SV=3	HUMAN	9	Q96P70	GN=IPO9	908	16.79	18.92	24.88	18.06	13.74	sp|Q96P70|IPO9_HUMAN	Importin-9 OS=Homo sapiens GN=IPO9 PE=1 SV=3	HUMAN	12	Q96P70	GN=IPO9	4.7863	3.98107	2.91072	2.37684	2.33346	2.44343	1.75388	1.8197	0.265988	3.51373	0.0186636	UP	0.145726	2.08762	0.00848365	UP	COM_UP
Q03135	1112	13.91	13.96	51.12	42.7	39.33	sp|Q03135|CAV1_HUMAN	Caveolin-1 OS=Homo sapiens GN=CAV1 PE=1 SV=4	HUMAN	10	Q03135	GN=CAV1	1075	14.75	14.81	47.75	47.75	39.33	sp|Q03135|CAV1_HUMAN	Caveolin-1 OS=Homo sapiens GN=CAV1 PE=1 SV=4	HUMAN	10	Q03135	GN=CAV1	0.235505	0.301995	0.239883	0.296483	0.432514	0.214783	0.390841	0.197697	0.114998	0.268467	3.18343e-05	DOWN	0.336439	0.308959	0.00140614	DOWN	COM_DOWN
Q9BZW7	1138	13.65	16.23	33.24	19.2	13.32	sp|Q9BZW7|TSG10_HUMAN	Testis-specific gene 10 protein OS=Homo sapiens GN=TSGA10 PE=1 SV=1	HUMAN	10	Q9BZW7	GN=TSGA10	1235	13.21	17.85	32.66	17.91	12.61	sp|Q9BZW7|TSG10_HUMAN	Testis-specific gene 10 protein OS=Homo sapiens GN=TSGA10 PE=1 SV=1	HUMAN	11	Q9BZW7	GN=TSGA10	0.121339	0.151356	0.141906	0.177011	0.233346	0.242103	0.222844	0.231206	0.135258	0.147903	5.48852e-06	DOWN	0.0294861	0.232375	3.01798e-07	DOWN	COM_DOWN
P02538	1154	13.48	29.78	45.92	34.22	26.24	sp|P02538|K2C6A_HUMAN	Keratin, type II cytoskeletal 6A OS=Homo sapiens GN=KRT6A PE=1 SV=3	HUMAN	22	P02538	GN=KRT6A	1103	14.47	30.1	48.4	34.04	27.13	sp|P02538|K2C6A_HUMAN	Keratin, type II cytoskeletal 6A OS=Homo sapiens GN=KRT6A PE=1 SV=3	HUMAN	18	P02538	GN=KRT6A	0.0296483	0.0383707	0.0267917	0.0340408	0.0758578	0.0487528	0.0765597	0.0452898	0.136403	0.0322129	3.97192e-08	DOWN	0.237719	0.061615	1.61351e-06	DOWN	COM_DOWN
P52943	1176	13.23	14.79	55.29	44.71	40.87	sp|P52943|CRIP2_HUMAN	Cysteine-rich protein 2 OS=Homo sapiens GN=CRIP2 PE=1 SV=1	HUMAN	13	P52943	GN=CRIP2	1837	9.1	9.9	42.79	33.17	28.37	sp|P52943|CRIP2_HUMAN	Cysteine-rich protein 2 OS=Homo sapiens GN=CRIP2 PE=1 SV=1	HUMAN	10	P52943	GN=CRIP2	0.203236	0.157036	0.18197	0.141906	0.420727	0.465586	0.42462	0.469894	0.137146	0.171037	9.60701e-06	DOWN	0.0508232	0.445207	2.87342e-05	DOWN	COM_DOWN
P05109	1177	13.22	13.83	76.34	70.97	55.91	sp|P05109|S10A8_HUMAN	Protein S100-A8 OS=Homo sapiens GN=S100A8 PE=1 SV=1	HUMAN	11	P05109	GN=S100A8	771	18.78	20.01	80.65	70.97	70.97	sp|P05109|S10A8_HUMAN	Protein S100-A8 OS=Homo sapiens GN=S100A8 PE=1 SV=1	HUMAN	19	P05109	GN=S100A8	0.316228	0.291072	0.296483	0.272898	0.299226	0.291072	0.30479	0.296483	0.0524984	0.29417	4.44297e-06	DOWN	0.0166038	0.297893	1.48373e-07	DOWN	COM_DOWN
O95865	1187	13.1	13.17	41.75	38.95	36.14	sp|O95865|DDAH2_HUMAN	N(G),N(G)-dimethylarginine dimethylaminohydrolase 2 OS=Homo sapiens GN=DDAH2 PE=1 SV=1	HUMAN	12	O95865	GN=DDAH2	735	19.45	19.52	58.25	50.53	47.72	sp|O95865|DDAH2_HUMAN	N(G),N(G)-dimethylarginine dimethylaminohydrolase 2 OS=Homo sapiens GN=DDAH2 PE=1 SV=1	HUMAN	13	O95865	GN=DDAH2	0.263027	0.413047	0.231206	0.359749	0.337287	0.265461	0.340408	0.253513	0.230514	0.316758	0.000510998	DOWN	0.133437	0.299167	7.81319e-05	DOWN	COM_DOWN
Q13938	1202	12.94	13.07	48.68	42.33	40.21	sp|Q13938|CAYP1_HUMAN	Calcyphosin OS=Homo sapiens GN=CAPS PE=1 SV=1	HUMAN	9	Q13938	GN=CAPS	1556	10.84	10.98	58.73	42.33	31.22	sp|Q13938|CAYP1_HUMAN	Calcyphosin OS=Homo sapiens GN=CAPS PE=1 SV=1	HUMAN	9	Q13938	GN=CAPS	0.0474242	0.0301995	0.0510505	0.0331131	0.299226	0.233346	0.296483	0.231206	0.221106	0.0404468	3.43552e-07	DOWN	0.12379	0.265065	3.76807e-05	DOWN	COM_DOWN
P43246	1231	12.64	14.76	27.62	15.85	9.636	sp|P43246|MSH2_HUMAN	DNA mismatch repair protein Msh2 OS=Homo sapiens GN=MSH2 PE=1 SV=1	HUMAN	9	P43246	GN=MSH2	916	16.68	17.74	32.55	17.02	10.17	sp|P43246|MSH2_HUMAN	DNA mismatch repair protein Msh2 OS=Homo sapiens GN=MSH2 PE=1 SV=1	HUMAN	9	P43246	GN=MSH2	2.35505	2.39883	1.95884	2.01372	2.77971	2.83139	2.1677	2.208	0.0902539	2.18161	0.00190024	UP	0.12405	2.4967	0.00357601	UP	COM_UP
Q8IY21	1233	12.63	16.01	21.32	10.86	6.25	sp|Q8IY21|DDX60_HUMAN	Probable ATP-dependent RNA helicase DDX60 OS=Homo sapiens GN=DDX60 PE=1 SV=3	HUMAN	11	Q8IY21	GN=DDX60	1792	9.45	11.03	20.33	8.586	3.271	sp|Q8IY21|DDX60_HUMAN	Probable ATP-dependent RNA helicase DDX60 OS=Homo sapiens GN=DDX60 PE=1 SV=3	HUMAN	6	Q8IY21	GN=DDX60	5.91562	6.13762	4.20727	4.36516	2.26986	2.31206	2.22844	2.22844	0.169792	5.15642	0.00376506	UP	0.0153306	2.2597	8.81901e-06	UP	COM_UP
Q9Y617	1255	12.44	14.54	31.89	24.05	20	sp|Q9Y617|SERC_HUMAN	Phosphoserine aminotransferase OS=Homo sapiens GN=PSAT1 PE=1 SV=2	HUMAN	9	Q9Y617	GN=PSAT1	714	19.83	23.22	48.11	37.57	32.97	sp|Q9Y617|SERC_HUMAN	Phosphoserine aminotransferase OS=Homo sapiens GN=PSAT1 PE=1 SV=2	HUMAN	15	Q9Y617	GN=PSAT1	3.31131	2.70396	4.05509	3.49945	3.56451	3.53183	4.48745	4.7863	0.142221	3.39245	0.00331812	UP	0.135523	4.09252	0.00235696	UP	COM_UP
P09914	1258	12.42	14.19	40.38	27.82	20.29	sp|P09914|IFIT1_HUMAN	Interferon-induced protein with tetratricopeptide repeats 1 OS=Homo sapiens GN=IFIT1 PE=1 SV=2	HUMAN	10	P09914	GN=IFIT1	1817	9.25	13.89	39.12	28.03	16.11	sp|P09914|IFIT1_HUMAN	Interferon-induced protein with tetratricopeptide repeats 1 OS=Homo sapiens GN=IFIT1 PE=1 SV=2	HUMAN	9	P09914	GN=IFIT1	2.88403	2.39883	3.16228	2.60615	3.80189	3.53183	7.51623	6.91831	0.104165	2.76282	0.00178923	UP	0.328973	5.44207	0.0231753	UP	COM_UP
P01833	1269	12.35	14.18	21.6	15.31	11.91	sp|P01833|PIGR_HUMAN	Polymeric immunoglobulin receptor OS=Homo sapiens GN=PIGR PE=1 SV=4	HUMAN	9	P01833	GN=PIGR	1675	10.04	10.12	22.25	10.34	7.723	sp|P01833|PIGR_HUMAN	Polymeric immunoglobulin receptor OS=Homo sapiens GN=PIGR PE=1 SV=4	HUMAN	6	P01833	GN=PIGR	0.265461	0.194089	0.277971	0.212814	0.369828	0.270396	0.369828	0.263027	0.147522	0.237584	4.11271e-05	DOWN	0.162203	0.31827	0.000183034	DOWN	COM_DOWN
Q9BUT1	1278	12.26	13.36	45.71	37.96	36.33	sp|Q9BUT1|BDH2_HUMAN	3-hydroxybutyrate dehydrogenase type 2 OS=Homo sapiens GN=BDH2 PE=1 SV=2	HUMAN	10	Q9BUT1	GN=BDH2	1162	13.95	16.06	44.49	36.33	34.29	sp|Q9BUT1|BDH2_HUMAN	3-hydroxybutyrate dehydrogenase type 2 OS=Homo sapiens GN=BDH2 PE=1 SV=2	HUMAN	12	Q9BUT1	GN=BDH2	0.180302	0.123595	0.151356	0.105682	0.188799	0.212814	0.167494	0.188799	0.201689	0.140234	1.509e-05	DOWN	0.0846396	0.189477	3.28606e-06	DOWN	COM_DOWN
P16452	1300	12.12	12.24	30.1	17.66	12.74	sp|P16452|EPB42_HUMAN	Erythrocyte membrane protein band 4.2 OS=Homo sapiens GN=EPB42 PE=1 SV=3	HUMAN	9	P16452	GN=EPB42	966	16.03	16.24	31.69	20.84	12.45	sp|P16452|EPB42_HUMAN	Erythrocyte membrane protein band 4.2 OS=Homo sapiens GN=EPB42 PE=1 SV=3	HUMAN	8	P16452	GN=EPB42	2.77971	2.77971	2.44343	2.42103	2.05116	2.26986	2.29087	2.55859	0.0667398	2.60597	0.00053157	UP	0.0785008	2.29262	0.0011194	UP	COM_UP
Q9Y240	1301	12.11	12.14	24.46	22.91	18.27	sp|Q9Y240|CLC11_HUMAN	C-type lectin domain family 11 member A OS=Homo sapiens GN=CLEC11A PE=1 SV=1	HUMAN	6	Q9Y240	GN=CLEC11A	1233	13.24	13.32	24.77	24.46	21.98	sp|Q9Y240|CLC11_HUMAN	C-type lectin domain family 11 member A OS=Homo sapiens GN=CLEC11A PE=1 SV=1	HUMAN	7	Q9Y240	GN=CLEC11A	0.401791	0.353183	0.380189	0.334195	0.416869	0.366438	0.401791	0.353183	0.0700817	0.36734	2.85385e-05	DOWN	0.0669764	0.38457	3.10481e-05	DOWN	COM_DOWN
Q9C075	1330	11.99	21.57	42.42	29.86	25.83	sp|Q9C075|K1C23_HUMAN	Keratin, type I cytoskeletal 23 OS=Homo sapiens GN=KRT23 PE=1 SV=2	HUMAN	12	Q9C075	GN=KRT23	1559	10.82	14.53	34.83	28.2	19.91	sp|Q9C075|K1C23_HUMAN	Keratin, type I cytoskeletal 23 OS=Homo sapiens GN=KRT23 PE=1 SV=2	HUMAN	9	Q9C075	GN=KRT23	0.0704693	0.0660693	0.0630957	0.0597035	0.133045	0.0586138	0.151356	0.0570164	0.0610297	0.0648345	3.21482e-08	DOWN	0.426869	0.100008	4.51741e-05	DOWN	COM_DOWN
Q13421	1335	11.96	13.41	27.3	18.41	15.71	sp|Q13421|MSLN_HUMAN	Mesothelin OS=Homo sapiens GN=MSLN PE=1 SV=2	HUMAN	11	Q13421	GN=MSLN	1323	12.42	12.61	25.08	20.16	13.65	sp|Q13421|MSLN_HUMAN	Mesothelin OS=Homo sapiens GN=MSLN PE=1 SV=2	HUMAN	10	Q13421	GN=MSLN	0.343558	0.413047	0.319154	0.387258	0.428549	0.452898	0.376704	0.401791	0.100115	0.365754	8.13473e-05	DOWN	0.0688025	0.414985	4.91992e-05	DOWN	COM_DOWN
P55287	1367	11.69	11.96	23.24	16.96	10.3	sp|P55287|CAD11_HUMAN	Cadherin-11 OS=Homo sapiens GN=CDH11 PE=2 SV=2	HUMAN	7	P55287	GN=CDH11	1528	11.05	11.38	26.88	12.19	7.663	sp|P55287|CAD11_HUMAN	Cadherin-11 OS=Homo sapiens GN=CDH11 PE=2 SV=2	HUMAN	6	P55287	GN=CDH11	0.549541	0.322107	0.515229	0.299226	0.363078	0.237684	0.334195	0.21677	0.26526	0.421526	0.00293283	DOWN	0.215329	0.287932	0.000277628	DOWN	COM_DOWN
P00492	1377	11.57	11.64	43.12	38.07	29.36	sp|P00492|HPRT_HUMAN	Hypoxanthine-guanine phosphoribosyltransferase OS=Homo sapiens GN=HPRT1 PE=1 SV=2	HUMAN	6	P00492	GN=HPRT1	864	17.42	17.51	50	46.33	46.33	sp|P00492|HPRT_HUMAN	Hypoxanthine-guanine phosphoribosyltransferase OS=Homo sapiens GN=HPRT1 PE=1 SV=2	HUMAN	9	P00492	GN=HPRT1	2.14783	2.12814	2.14783	2.10863	1.99526	2.10863	2.55859	2.70396	0.00762237	2.13311	1.25365e-06	UP	0.126796	2.34161	0.00434325	UP	COM_UP
Q13630	1386	11.47	12.27	32.71	21.81	20.25	sp|Q13630|FCL_HUMAN	GDP-L-fucose synthase OS=Homo sapiens GN=TSTA3 PE=1 SV=1	HUMAN	7	Q13630	GN=TSTA3	1178	13.75	15.03	47.98	39.56	27.1	sp|Q13630|FCL_HUMAN	GDP-L-fucose synthase OS=Homo sapiens GN=TSTA3 PE=1 SV=1	HUMAN	10	Q13630	GN=TSTA3	2.18776	2.29087	2.14783	2.22844	2.48886	2.60615	2.44343	2.53513	0.0238856	2.21372	3.50123e-05	UP	0.0238856	2.51839	2.6339e-05	UP	COM_UP
Q99584	1412	11.27	11.36	65.31	61.22	56.12	sp|Q99584|S10AD_HUMAN	Protein S100-A13 OS=Homo sapiens GN=S100A13 PE=1 SV=1	HUMAN	8	Q99584	GN=S100A13	1463	11.53	13.44	66.33	66.33	57.14	sp|Q99584|S10AD_HUMAN	Protein S100-A13 OS=Homo sapiens GN=S100A13 PE=1 SV=1	HUMAN	9	Q99584	GN=S100A13	0.432514	0.457088	0.413047	0.436516	0.483059	0.452898	0.416869	0.390841	0.0359652	0.434791	8.97951e-06	DOWN	0.0803345	0.435917	0.000101081	DOWN	COM_DOWN
P12004	1439	11.08	11.85	42.91	40.61	29.89	sp|P12004|PCNA_HUMAN	Proliferating cell nuclear antigen OS=Homo sapiens GN=PCNA PE=1 SV=1	HUMAN	13	P12004	GN=PCNA	1416	11.86	12.11	44.44	36.02	33.33	sp|P12004|PCNA_HUMAN	Proliferating cell nuclear antigen OS=Homo sapiens GN=PCNA PE=1 SV=1	HUMAN	11	P12004	GN=PCNA	5.24807	5.86138	5.39511	6.0256	3.19154	3.46737	5.24807	5.7544	0.0569132	5.63254	0.000139828	UP	0.250232	4.41535	0.0127465	UP	COM_UP
P15121	1441	11.07	12.01	46.84	35.44	20.57	sp|P15121|ALDR_HUMAN	Aldose reductase OS=Homo sapiens GN=AKR1B1 PE=1 SV=3	HUMAN	11	P15121	GN=AKR1B1	2188	7.5	10.06	44.3	27.53	23.42	sp|P15121|ALDR_HUMAN	Aldose reductase OS=Homo sapiens GN=AKR1B1 PE=1 SV=3	HUMAN	11	P15121	GN=AKR1B1	0.285759	0.496592	0.334195	0.591562	0.291072	0.316228	0.293765	0.299226	0.287965	0.427027	0.00397442	DOWN	0.0325884	0.300073	1.15717e-06	DOWN	COM_DOWN
P07357	1445	11.03	11.16	23.46	18.32	11.3	sp|P07357|CO8A_HUMAN	Complement component C8 alpha chain OS=Homo sapiens GN=C8A PE=1 SV=2	HUMAN	6	P07357	GN=C8A	1298	12.68	13.64	25.51	17.12	14.21	sp|P07357|CO8A_HUMAN	Complement component C8 alpha chain OS=Homo sapiens GN=C8A PE=1 SV=2	HUMAN	7	P07357	GN=C8A	0.544503	0.405509	0.47863	0.359749	0.654636	0.380189	0.554626	0.325087	0.157527	0.447098	0.000860439	DOWN	0.276424	0.478635	0.00643453	DOWN	COM_DOWN
P06703	1460	10.89	11.11	81.11	76.67	71.11	sp|P06703|S10A6_HUMAN	Protein S100-A6 OS=Homo sapiens GN=S100A6 PE=1 SV=1	HUMAN	13	P06703	GN=S100A6	1485	11.38	12.6	85.56	78.89	50	sp|P06703|S10A6_HUMAN	Protein S100-A6 OS=Homo sapiens GN=S100A6 PE=1 SV=1	HUMAN	12	P06703	GN=S100A6	0.110662	0.0928966	0.105682	0.0879023	0.0972747	0.10666	0.0855067	0.0937562	0.0929598	0.0992858	4.56583e-07	DOWN	0.0791943	0.0957993	2.50684e-07	DOWN	COM_DOWN
Q9H425	1495	10.61	10.69	32.72	24.16	22.02	sp|Q9H425|CA198_HUMAN	Uncharacterized protein C1orf198 OS=Homo sapiens GN=C1orf198 PE=1 SV=1	HUMAN	6	Q9H425	GN=C1orf198	2113	7.85	7.92	29.05	17.74	13.76	sp|Q9H425|CA198_HUMAN	Uncharacterized protein C1orf198 OS=Homo sapiens GN=C1orf198 PE=1 SV=1	HUMAN	4	Q9H425	GN=C1orf198	3.37287	3.66438	3.80189	4.05509	2.22844	2.22844	2.39883	2.42103	0.0661293	3.72356	0.000310593	UP	0.0392753	2.31918	0.000138918	UP	COM_UP
O75153	1503	10.5	14.51	19.79	11.61	4.813	sp|O75153|CLU_HUMAN	Clustered mitochondria protein homolog OS=Homo sapiens GN=CLUH PE=1 SV=2	HUMAN	7	O75153	GN=CLUH	1139	14.07	16.95	20.7	12.61	6.188	sp|O75153|CLU_HUMAN	Clustered mitochondria protein homolog OS=Homo sapiens GN=CLUH PE=1 SV=2	HUMAN	9	O75153	GN=CLUH	1.99526	2.18776	2.14783	2.29087	1.83654	2.42103	2.22844	2.77971	0.0492635	2.15543	0.000326099	UP	0.14697	2.31643	0.00679104	UP	COM_UP
P07093	1509	10.45	11.18	31.41	23.62	13.32	sp|P07093|GDN_HUMAN	Glia-derived nexin OS=Homo sapiens GN=SERPINE2 PE=1 SV=1	HUMAN	6	P07093	GN=SERPINE2	1284	12.77	12.86	29.15	25.63	16.58	sp|P07093|GDN_HUMAN	Glia-derived nexin OS=Homo sapiens GN=SERPINE2 PE=1 SV=1	HUMAN	7	P07093	GN=SERPINE2	0.145881	0.0895365	0.138038	0.0862979	0.383707	0.248886	0.366438	0.237684	0.236539	0.114939	1.2288e-05	DOWN	0.214421	0.309179	0.000370975	DOWN	COM_DOWN
Q9UBX5	1568	10.1	10.6	23.66	20.54	14.96	sp|Q9UBX5|FBLN5_HUMAN	Fibulin-5 OS=Homo sapiens GN=FBLN5 PE=1 SV=1	HUMAN	7	Q9UBX5	GN=FBLN5	1380	12.05	12.14	28.35	19.87	17.19	sp|Q9UBX5|FBLN5_HUMAN	Fibulin-5 OS=Homo sapiens GN=FBLN5 PE=1 SV=1	HUMAN	7	Q9UBX5	GN=FBLN5	0.331131	0.177011	0.328095	0.180302	0.246604	0.369828	0.248886	0.359749	0.297067	0.254135	0.00043476	DOWN	0.191454	0.306267	0.000254092	DOWN	COM_DOWN
O15231	1592	10.01	11.9	25.4	15.38	13.35	sp|O15231|ZN185_HUMAN	Zinc finger protein 185 OS=Homo sapiens GN=ZNF185 PE=1 SV=3	HUMAN	7	O15231	GN=ZNF185	989	15.83	15.93	21.19	16.55	14.22	sp|O15231|ZN185_HUMAN	Zinc finger protein 185 OS=Homo sapiens GN=ZNF185 PE=1 SV=3	HUMAN	10	O15231	GN=ZNF185	0.077983	0.077983	0.0765597	0.0758578	0.187068	0.0928966	0.157036	0.0765597	0.0119488	0.0770959	4.22075e-10	DOWN	0.352864	0.12839	5.94064e-05	DOWN	COM_DOWN
Q9UKS6	1616	10	10.01	24.53	15.8	12.97	sp|Q9UKS6|PACN3_HUMAN	Protein kinase C and casein kinase substrate in neurons protein 3 OS=Homo sapiens GN=PACSIN3 PE=1 SV=2	HUMAN	5	Q9UKS6	GN=PACSIN3	1750	9.69	9.75	27.12	17.45	12.97	sp|Q9UKS6|PACN3_HUMAN	Protein kinase C and casein kinase substrate in neurons protein 3 OS=Homo sapiens GN=PACSIN3 PE=1 SV=2	HUMAN	5	Q9UKS6	GN=PACSIN3	0.444631	0.376704	0.519996	0.448745	0.448745	0.328095	0.457088	0.30761	0.113267	0.447519	0.000324498	DOWN	0.176404	0.385385	0.000566042	DOWN	COM_DOWN
P24158	1617	10	10	19.92	17.97	17.19	sp|P24158|PRTN3_HUMAN	Myeloblastin OS=Homo sapiens GN=PRTN3 PE=1 SV=3	HUMAN	8	P24158	GN=PRTN3	3247	4.02	4.02	18.36	12.89	12.89	sp|P24158|PRTN3_HUMAN	Myeloblastin OS=Homo sapiens GN=PRTN3 PE=1 SV=3	HUMAN	5	P24158	GN=PRTN3	0.224905	0.165959	0.192309	0.155597	0.275423	0.296483	0.183654	0.207014	0.145098	0.184692	1.50519e-05	DOWN	0.193872	0.240643	9.79846e-05	DOWN	COM_DOWN
P43487	1650	9.8	9.86	39.8	28.86	21.89	sp|P43487|RANG_HUMAN	Ran-specific GTPase-activating protein OS=Homo sapiens GN=RANBP1 PE=1 SV=1	HUMAN	6	P43487	GN=RANBP1	1886	8.74	8.98	65.17	53.73	21.39	sp|P43487|RANG_HUMAN	Ran-specific GTPase-activating protein OS=Homo sapiens GN=RANBP1 PE=1 SV=1	HUMAN	7	P43487	GN=RANBP1	2.75423	2.93765	2.14783	2.31206	2.10863	2.14783	2.31206	2.35505	0.12611	2.53794	0.00363529	UP	0.0469337	2.23089	0.000258977	UP	COM_UP
Q9UHQ9	1651	9.77	12.02	40	24.26	16.72	sp|Q9UHQ9|NB5R1_HUMAN	NADH-cytochrome b5 reductase 1 OS=Homo sapiens GN=CYB5R1 PE=1 SV=1	HUMAN	6	Q9UHQ9	GN=CYB5R1	1487	11.36	17.11	38.03	27.87	22.3	sp|Q9UHQ9|NB5R1_HUMAN	NADH-cytochrome b5 reductase 1 OS=Homo sapiens GN=CYB5R1 PE=1 SV=1	HUMAN	9	Q9UHQ9	GN=CYB5R1	0.359749	0.353183	0.359749	0.340408	0.337287	0.343558	0.272898	0.265461	0.0223515	0.353273	7.72318e-07	DOWN	0.117412	0.304801	5.77128e-05	DOWN	COM_DOWN
Q92629	1706	9.38	9.88	40.14	27.34	21.8	sp|Q92629|SGCD_HUMAN	Delta-sarcoglycan OS=Homo sapiens GN=SGCD PE=1 SV=2	HUMAN	5	Q92629	GN=SGCD	1664	10.1	10.84	46.71	28.37	21.8	sp|Q92629|SGCD_HUMAN	Delta-sarcoglycan OS=Homo sapiens GN=SGCD PE=1 SV=2	HUMAN	5	Q92629	GN=SGCD	0.280543	0.401791	0.246604	0.356451	0.49204	0.49204	0.47863	0.47863	0.190278	0.321347	0.000307411	DOWN	0.0138146	0.485335	9.3814e-07	DOWN	COM_DOWN
P50479	1707	9.38	9.51	37.88	28.48	17.27	sp|P50479|PDLI4_HUMAN	PDZ and LIM domain protein 4 OS=Homo sapiens GN=PDLIM4 PE=1 SV=2	HUMAN	4	P50479	GN=PDLIM4	2200	7.42	7.52	35.15	18.79	14.24	sp|P50479|PDLI4_HUMAN	PDZ and LIM domain protein 4 OS=Homo sapiens GN=PDLIM4 PE=1 SV=2	HUMAN	4	P50479	GN=PDLIM4	0.405509	0.413047	0.413047	0.420727	0.328095	0.340408	0.313329	0.325087	0.0130253	0.413083	3.26954e-07	DOWN	0.029486	0.32673	1.24317e-06	DOWN	COM_DOWN
Q96GX9	1730	9.23	9.27	37.6	26.03	24.38	sp|Q96GX9|MTNB_HUMAN	Methylthioribulose-1-phosphate dehydratase OS=Homo sapiens GN=APIP PE=1 SV=1	HUMAN	5	Q96GX9	GN=APIP	2216	7.34	7.39	40.5	23.14	21.49	sp|Q96GX9|MTNB_HUMAN	Methylthioribulose-1-phosphate dehydratase OS=Homo sapiens GN=APIP PE=1 SV=1	HUMAN	4	Q96GX9	GN=APIP	0.483059	0.524807	0.413047	0.444631	0.432514	0.47863	0.420727	0.474242	0.0897557	0.466386	0.000203392	DOWN	0.0560358	0.451528	4.15594e-05	DOWN	COM_DOWN
O15439	1761	9.02	11.02	22.94	9.132	4.981	sp|O15439|MRP4_HUMAN	Multidrug resistance-associated protein 4 OS=Homo sapiens GN=ABCC4 PE=1 SV=3	HUMAN	7	O15439	GN=ABCC4	1790	9.45	12.88	23.32	10.57	4.981	sp|O15439|MRP4_HUMAN	Multidrug resistance-associated protein 4 OS=Homo sapiens GN=ABCC4 PE=1 SV=3	HUMAN	7	O15439	GN=ABCC4	2.63027	2.67917	2.58226	2.65461	2.60615	2.26986	2.22844	1.95884	0.0135817	2.63658	4.44336e-06	UP	0.101478	2.26582	0.00244643	UP	COM_UP
P11388	1801	8.79	26.97	27.04	13.85	8.818	sp|P11388|TOP2A_HUMAN	DNA topoisomerase 2-alpha OS=Homo sapiens GN=TOP2A PE=1 SV=3	HUMAN	14	P11388	GN=TOP2A	2525	6.04	22.61	27.89	12.02	6.728	sp|P11388|TOP2A_HUMAN	DNA topoisomerase 2-alpha OS=Homo sapiens GN=TOP2A PE=1 SV=3	HUMAN	12	P11388	GN=TOP2A	9.46237	10	5.05825	5.70164	5.44503	5.97035	4.74242	5.19996	0.29061	7.55557	0.0140317	UP	0.0829723	5.33944	0.000446035	UP	COM_UP
P16949	1846	8.53	11.58	71.14	46.31	40.94	sp|P16949|STMN1_HUMAN	Stathmin OS=Homo sapiens GN=STMN1 PE=1 SV=3	HUMAN	9	P16949	GN=STMN1	1931	8.47	11.3	72.48	56.38	36.91	sp|P16949|STMN1_HUMAN	Stathmin OS=Homo sapiens GN=STMN1 PE=1 SV=3	HUMAN	10	P16949	GN=STMN1	3.7325	4.09261	5.29663	5.80764	6.30957	6.79204	8.95365	9.63829	0.179417	4.73235	0.00470253	UP	0.177217	7.92339	0.00337328	UP	COM_UP
Q8IVT2	1877	8.38	9.63	20.62	12.22	8.984	sp|Q8IVT2|MISP_HUMAN	Mitotic interactor and substrate of PLK1 OS=Homo sapiens GN=MISP PE=1 SV=1	HUMAN	7	Q8IVT2	GN=MISP	1836	9.11	9.27	26.95	15.91	11.34	sp|Q8IVT2|MISP_HUMAN	Mitotic interactor and substrate of PLK1 OS=Homo sapiens GN=MISP PE=1 SV=1	HUMAN	6	Q8IVT2	GN=MISP	0.376704	0.387258	0.405509	0.413047	0.275423	0.394457	0.251189	0.356451	0.0363936	0.395629	5.73486e-06	DOWN	0.182525	0.31938	0.000264336	DOWN	COM_DOWN
Q96LB3	1884	8.36	8.54	35.17	19.17	10	sp|Q96LB3|IFT74_HUMAN	Intraflagellar transport protein 74 homolog OS=Homo sapiens GN=IFT74 PE=1 SV=1	HUMAN	5	Q96LB3	GN=IFT74	1521	11.08	11.61	32.83	19.83	12	sp|Q96LB3|IFT74_HUMAN	Intraflagellar transport protein 74 homolog OS=Homo sapiens GN=IFT74 PE=1 SV=1	HUMAN	7	Q96LB3	GN=IFT74	0.316228	0.265461	0.285759	0.239883	0.432514	0.47863	0.394457	0.436516	0.100987	0.276833	2.44758e-05	DOWN	0.0684465	0.435529	6.23044e-05	DOWN	COM_DOWN
Q8IV08	1886	8.35	8.47	22.45	11.02	11.02	sp|Q8IV08|PLD3_HUMAN	Phospholipase D3 OS=Homo sapiens GN=PLD3 PE=1 SV=1	HUMAN	7	Q8IV08	GN=PLD3	1735	9.76	11.95	21.22	12.45	11.02	sp|Q8IV08|PLD3_HUMAN	Phospholipase D3 OS=Homo sapiens GN=PLD3 PE=1 SV=1	HUMAN	6	Q8IV08	GN=PLD3	2.85759	2.70396	3.43558	3.28095	1.70608	1.75388	2.42103	2.51189	0.0973615	3.06952	0.00124678	UP	0.176351	2.09822	0.0142625	UP	COM_UP
P07738	1898	8.29	8.38	47.1	30.5	24.32	sp|P07738|PMGE_HUMAN	Bisphosphoglycerate mutase OS=Homo sapiens GN=BPGM PE=1 SV=2	HUMAN	6	P07738	GN=BPGM	1499	11.27	11.38	50.97	33.2	33.2	sp|P07738|PMGE_HUMAN	Bisphosphoglycerate mutase OS=Homo sapiens GN=BPGM PE=1 SV=2	HUMAN	7	P07738	GN=BPGM	2.07014	2.12814	2.03236	2.0893	2.01372	2.12814	2.33346	2.48886	0.0166038	2.07998	1.38614e-05	UP	0.0817855	2.24104	0.00133216	UP	COM_UP
P30044	1899	8.29	8.36	64.95	43.46	28.5	sp|P30044|PRDX5_HUMAN	Peroxiredoxin-5, mitochondrial OS=Homo sapiens GN=PRDX5 PE=1 SV=4	HUMAN	12	P30044	GN=PRDX5	1667	10.08	10.3	60.75	51.87	41.59	sp|P30044|PRDX5_HUMAN	Peroxiredoxin-5, mitochondrial OS=Homo sapiens GN=PRDX5 PE=1 SV=4	HUMAN	13	P30044	GN=PRDX5	0.190546	0.172187	0.242103	0.239883	0.322107	0.296483	0.310456	0.285759	0.14453	0.21118	2.45418e-05	DOWN	0.0453395	0.303701	3.28072e-06	DOWN	COM_DOWN
Q8IW45	1905	8.26	8.65	35.73	25.65	14.99	sp|Q8IW45|NNRD_HUMAN	ATP-dependent (S)-NAD(P)H-hydrate dehydratase OS=Homo sapiens GN=NAXD PE=1 SV=1	HUMAN	6	Q8IW45	GN=NAXD	2133	7.76	7.96	32.85	22.48	13.54	sp|Q8IW45|NNRD_HUMAN	ATP-dependent (S)-NAD(P)H-hydrate dehydratase OS=Homo sapiens GN=NAXD PE=1 SV=1	HUMAN	6	Q8IW45	GN=NAXD	0.322107	0.505825	0.277971	0.436516	0.448745	0.549541	0.366438	0.436516	0.23434	0.385605	0.00131599	DOWN	0.145087	0.45031	0.000700709	DOWN	COM_DOWN
Q7Z7K6	1915	8.24	8.26	33.09	28.73	24.36	sp|Q7Z7K6|CENPV_HUMAN	Centromere protein V OS=Homo sapiens GN=CENPV PE=1 SV=1	HUMAN	5	Q7Z7K6	GN=CENPV	2183	7.52	7.6	31.27	30.91	18.91	sp|Q7Z7K6|CENPV_HUMAN	Centromere protein V OS=Homo sapiens GN=CENPV PE=1 SV=1	HUMAN	4	Q7Z7K6	GN=CENPV	0.210863	0.291072	0.197697	0.296483	0.47863	0.457088	0.47863	0.461318	0.180826	0.249029	9.11128e-05	DOWN	0.020959	0.468916	2.68857e-06	DOWN	COM_DOWN
P23219	1925	8.19	8.43	26.21	16.03	11.19	sp|P23219|PGH1_HUMAN	Prostaglandin G/H synthase 1 OS=Homo sapiens GN=PTGS1 PE=1 SV=2	HUMAN	5	P23219	GN=PTGS1	2326	6.75	7.3	23.71	16.86	11.35	sp|P23219|PGH1_HUMAN	Prostaglandin G/H synthase 1 OS=Homo sapiens GN=PTGS1 PE=1 SV=2	HUMAN	7	P23219	GN=PTGS1	3.53183	3.46737	5.19996	5.05825	2.58226	2.70396	2.70396	2.77971	0.189277	4.31435	0.00591384	UP	0.0262765	2.69247	3.09364e-05	UP	COM_UP
O95347	1927	8.18	9.39	26.15	11.78	6.015	sp|O95347|SMC2_HUMAN	Structural maintenance of chromosomes protein 2 OS=Homo sapiens GN=SMC2 PE=1 SV=2	HUMAN	11	O95347	GN=SMC2	2340	6.69	7.91	29.74	13.7	7.185	sp|O95347|SMC2_HUMAN	Structural maintenance of chromosomes protein 2 OS=Homo sapiens GN=SMC2 PE=1 SV=2	HUMAN	10	O95347	GN=SMC2	4.13048	4.20727	5.29663	5.39511	2.99226	3.31131	3.46737	3.83707	0.12405	4.75737	0.00159707	UP	0.0893596	3.402	0.000844133	UP	COM_UP
Q03519	1942	8.12	9.29	25.36	14.29	9.767	sp|Q03519|TAP2_HUMAN	Antigen peptide transporter 2 OS=Homo sapiens GN=TAP2 PE=1 SV=1	HUMAN	6	Q03519	GN=TAP2	2309	6.82	8.07	23.62	10.06	8.017	sp|Q03519|TAP2_HUMAN	Antigen peptide transporter 2 OS=Homo sapiens GN=TAP2 PE=1 SV=1	HUMAN	6	Q03519	GN=TAP2	4.28549	4.65586	9.72747	10	3.40408	4.57088	2.07014	2.80543	0.376915	7.1672	0.0288648	UP	0.28497	3.21263	0.0248491	UP	COM_UP
Q9UGT4	1947	8.11	8.25	18.37	13.87	9.732	sp|Q9UGT4|SUSD2_HUMAN	Sushi domain-containing protein 2 OS=Homo sapiens GN=SUSD2 PE=1 SV=1	HUMAN	7	Q9UGT4	GN=SUSD2	1260	12.95	13.05	18.49	14.72	11.56	sp|Q9UGT4|SUSD2_HUMAN	Sushi domain-containing protein 2 OS=Homo sapiens GN=SUSD2 PE=1 SV=1	HUMAN	7	Q9UGT4	GN=SUSD2	0.0972747	0.212814	0.0895365	0.192309	0.195884	0.0963829	0.233346	0.105682	0.372509	0.147984	0.000114372	DOWN	0.370084	0.157824	0.000140765	DOWN	COM_DOWN
Q9GZM7	1949	8.1	8.22	23.98	17.34	11.35	sp|Q9GZM7|TINAL_HUMAN	Tubulointerstitial nephritis antigen-like OS=Homo sapiens GN=TINAGL1 PE=1 SV=1	HUMAN	4	Q9GZM7	GN=TINAGL1	2898	4.96	5.15	19.7	14.56	4.283	sp|Q9GZM7|TINAL_HUMAN	Tubulointerstitial nephritis antigen-like OS=Homo sapiens GN=TINAGL1 PE=1 SV=1	HUMAN	2	Q9GZM7	GN=TINAGL1	0.248886	0.275423	0.483059	0.487529	0.299226	0.258226	0.331131	0.283139	0.299619	0.373724	0.0023358	DOWN	0.0903071	0.292931	2.21888e-05	DOWN	COM_DOWN
Q15392	1956	8.08	8.13	20.35	11.63	8.527	sp|Q15392|DHC24_HUMAN	Delta(24)-sterol reductase OS=Homo sapiens GN=DHCR24 PE=1 SV=2	HUMAN	4	Q15392	GN=DHCR24	2373	6.5	9	21.71	14.92	10.08	sp|Q15392|DHC24_HUMAN	Delta(24)-sterol reductase OS=Homo sapiens GN=DHCR24 PE=1 SV=2	HUMAN	6	Q15392	GN=DHCR24	4.65586	4.09261	3.59749	3.01995	1.87068	1.99526	3.04789	3.19154	0.157309	3.84148	0.00387109	UP	0.236376	2.52634	0.0214088	UP	COM_UP
P13647	1977	8.02	23.47	40.51	27.29	18.81	sp|P13647|K2C5_HUMAN	Keratin, type II cytoskeletal 5 OS=Homo sapiens GN=KRT5 PE=1 SV=3	HUMAN	14	P13647	GN=KRT5	2248	7.16	23.75	38.81	26.27	18.31	sp|P13647|K2C5_HUMAN	Keratin, type II cytoskeletal 5 OS=Homo sapiens GN=KRT5 PE=1 SV=3	HUMAN	12	P13647	GN=KRT5	0.0990832	0.121339	0.0895365	0.11272	0.0711213	0.0824138	0.0608135	0.0731139	0.115796	0.10567	1.08674e-06	DOWN	0.106775	0.0718656	2.39822e-07	DOWN	COM_DOWN
P28065	2051	7.85	10.17	28.31	26.03	21.92	sp|P28065|PSB9_HUMAN	Proteasome subunit beta type-9 OS=Homo sapiens GN=PSMB9 PE=1 SV=2	HUMAN	6	P28065	GN=PSMB9	1957	8.36	8.38	30.14	25.11	21	sp|P28065|PSB9_HUMAN	Proteasome subunit beta type-9 OS=Homo sapiens GN=PSMB9 PE=1 SV=2	HUMAN	6	P28065	GN=PSMB9	1.59956	1.48594	2.63027	2.35505	2.22844	2.22844	1.95884	1.95884	0.241107	2.0177	0.0361612	UP	0.0643832	2.09364	0.00078042	UP	COM_UP
Q06828	2072	7.72	8.88	29.26	25	13.83	sp|Q06828|FMOD_HUMAN	Fibromodulin OS=Homo sapiens GN=FMOD PE=1 SV=2	HUMAN	6	Q06828	GN=FMOD	1948	8.38	9.24	27.66	22.87	17.02	sp|Q06828|FMOD_HUMAN	Fibromodulin OS=Homo sapiens GN=FMOD PE=1 SV=2	HUMAN	9	Q06828	GN=FMOD	0.440555	0.363078	0.444631	0.363078	0.0946237	0.0619441	0.0895365	0.0591562	0.098759	0.402836	0.000124828	DOWN	0.208318	0.0763151	2.1631e-06	DOWN	COM_DOWN
Q99439	2080	7.69	10.83	42.07	34.95	22.01	sp|Q99439|CNN2_HUMAN	Calponin-2 OS=Homo sapiens GN=CNN2 PE=1 SV=4	HUMAN	8	Q99439	GN=CNN2	1668	10.07	13	48.22	32.36	25.89	sp|Q99439|CNN2_HUMAN	Calponin-2 OS=Homo sapiens GN=CNN2 PE=1 SV=4	HUMAN	10	Q99439	GN=CNN2	0.496592	0.524807	0.428549	0.448745	0.325087	0.349945	0.30479	0.340408	0.0801771	0.474673	0.000160364	DOWN	0.0517247	0.330058	7.01779e-06	DOWN	COM_DOWN
Q9BQE5	2108	7.53	8.32	41.25	30.86	23.44	sp|Q9BQE5|APOL2_HUMAN	Apolipoprotein L2 OS=Homo sapiens GN=APOL2 PE=1 SV=1	HUMAN	13	Q9BQE5	GN=APOL2	2977	4.68	5.42	41.84	25.22	18.69	sp|Q9BQE5|APOL2_HUMAN	Apolipoprotein L2 OS=Homo sapiens GN=APOL2 PE=1 SV=1	HUMAN	5	Q9BQE5	GN=APOL2	2.55859	3.04789	1.55597	1.97697	2.46604	1.95884	2.14783	1.77011	0.247893	2.28485	0.0293478	UP	0.123223	2.08571	0.00527258	UP	COM_UP
Q9GZR7	2120	7.46	8.48	18.63	9.43	5.122	sp|Q9GZR7|DDX24_HUMAN	ATP-dependent RNA helicase DDX24 OS=Homo sapiens GN=DDX24 PE=1 SV=1	HUMAN	5	Q9GZR7	GN=DDX24	1343	12.3	12.54	23.28	13.62	8.033	sp|Q9GZR7|DDX24_HUMAN	ATP-dependent RNA helicase DDX24 OS=Homo sapiens GN=DDX24 PE=1 SV=1	HUMAN	7	Q9GZR7	GN=DDX24	2.48886	2.48886	1.99526	1.99526	2.1677	2.03236	2.03236	1.90546	0.110076	2.24206	0.0031782	UP	0.0455849	2.03447	0.000302886	UP	COM_UP
Q9NQ84	2146	7.3	7.45	21.54	16.55	10.88	sp|Q9NQ84|GPC5C_HUMAN	G-protein coupled receptor family C group 5 member C OS=Homo sapiens GN=GPRC5C PE=1 SV=2	HUMAN	5	Q9NQ84	GN=GPRC5C	2148	7.7	7.8	22.45	14.74	10.88	sp|Q9NQ84|GPC5C_HUMAN	G-protein coupled receptor family C group 5 member C OS=Homo sapiens GN=GPRC5C PE=1 SV=2	HUMAN	5	Q9NQ84	GN=GPRC5C	0.124738	0.0586138	0.108643	0.057544	0.16293	0.328095	0.151356	0.30479	0.341657	0.0873847	1.48404e-05	DOWN	0.338606	0.236793	0.000485653	DOWN	COM_DOWN
P84157	2149	7.28	7.35	38.73	31.86	29.9	sp|P84157|MXRA7_HUMAN	Matrix-remodeling-associated protein 7 OS=Homo sapiens GN=MXRA7 PE=1 SV=1	HUMAN	5	P84157	GN=MXRA7	2461	6.16	6.24	44.61	29.9	22.06	sp|P84157|MXRA7_HUMAN	Matrix-remodeling-associated protein 7 OS=Homo sapiens GN=MXRA7 PE=1 SV=1	HUMAN	3	P84157	GN=MXRA7	0.49204	0.280543	0.47863	0.272898	0.387258	0.349945	0.387258	0.353183	0.274127	0.381028	0.00197176	DOWN	0.0484106	0.369411	9.67123e-06	DOWN	COM_DOWN
Q9H773	2162	7.17	7.31	43.53	42.35	24.71	sp|Q9H773|DCTP1_HUMAN	dCTP pyrophosphatase 1 OS=Homo sapiens GN=DCTPP1 PE=1 SV=1	HUMAN	4	Q9H773	GN=DCTPP1	2017	8.09	8.17	44.71	36.47	30	sp|Q9H773|DCTP1_HUMAN	dCTP pyrophosphatase 1 OS=Homo sapiens GN=DCTPP1 PE=1 SV=1	HUMAN	5	Q9H773	GN=DCTPP1	4.69894	5.34564	5.91562	6.60693	3.43558	3.66438	5.70164	6.08135	0.124805	5.64178	0.0014415	UP	0.250216	4.72074	0.0120975	UP	COM_UP
P08243	2168	7.14	7.49	22.82	14.26	11.23	sp|P08243|ASNS_HUMAN	Asparagine synthetase [glutamine-hydrolyzing] OS=Homo sapiens GN=ASNS PE=1 SV=4	HUMAN	6	P08243	GN=ASNS	1531	11.03	11.18	26.38	18.36	11.41	sp|P08243|ASNS_HUMAN	Asparagine synthetase [glutamine-hydrolyzing] OS=Homo sapiens GN=ASNS PE=1 SV=4	HUMAN	8	P08243	GN=ASNS	2.70396	2.72898	2.26986	2.29087	7.87046	8.24138	9.12011	9.46237	0.087398	2.49842	0.00128065	UP	0.0741239	8.67358	0.000247524	UP	COM_UP
P29373	2171	7.14	7.28	68.12	50.72	37.68	sp|P29373|RABP2_HUMAN	Cellular retinoic acid-binding protein 2 OS=Homo sapiens GN=CRABP2 PE=1 SV=2	HUMAN	4	P29373	GN=CRABP2	2786	5.41	7.51	67.39	60.14	36.96	sp|P29373|RABP2_HUMAN	Cellular retinoic acid-binding protein 2 OS=Homo sapiens GN=CRABP2 PE=1 SV=2	HUMAN	4	P29373	GN=CRABP2	3.76704	3.83707	4.83059	4.83059	2.35505	2.14783	4.57088	4.2462	0.119283	4.31632	0.00154337	UP	0.326461	3.32999	0.033988	UP	COM_UP
Q9NTJ3	2177	7.1	7.85	27.87	9.86	3.727	sp|Q9NTJ3|SMC4_HUMAN	Structural maintenance of chromosomes protein 4 OS=Homo sapiens GN=SMC4 PE=1 SV=2	HUMAN	4	Q9NTJ3	GN=SMC4	1572	10.72	13.45	32.14	12.89	8.075	sp|Q9NTJ3|SMC4_HUMAN	Structural maintenance of chromosomes protein 4 OS=Homo sapiens GN=SMC4 PE=1 SV=2	HUMAN	14	Q9NTJ3	GN=SMC4	2.88403	3.25087	2.46604	2.83139	4.52898	3.98107	3.04789	2.77971	0.0973044	2.85808	0.00138568	UP	0.196528	3.58441	0.00788507	UP	COM_UP
Q9UI08	2185	7.07	7.32	28.61	21.15	15.87	sp|Q9UI08|EVL_HUMAN	Ena/VASP-like protein OS=Homo sapiens GN=EVL PE=1 SV=2	HUMAN	5	Q9UI08	GN=EVL	2317	6.79	7.13	30.29	22.12	12.74	sp|Q9UI08|EVL_HUMAN	Ena/VASP-like protein OS=Homo sapiens GN=EVL PE=1 SV=2	HUMAN	6	Q9UI08	GN=EVL	2.18776	2.39883	2.03236	2.22844	3.87258	4.2462	5.29663	5.86138	0.0589635	2.21185	0.000521745	UP	0.165305	4.8192	0.00365957	UP	COM_UP
P46013	2188	7.06	10.4	18.67	7.156	2.396	sp|P46013|KI67_HUMAN	Proliferation marker protein Ki-67 OS=Homo sapiens GN=MKI67 PE=1 SV=2	HUMAN	5	P46013	GN=MKI67	2399	6.39	9.54	19.2	7.371	2.918	sp|P46013|KI67_HUMAN	Proliferation marker protein Ki-67 OS=Homo sapiens GN=MKI67 PE=1 SV=2	HUMAN	7	P46013	GN=MKI67	8.70964	9.46237	6.30957	6.36796	4.13048	4.13048	4.96592	4.96592	0.181437	7.71238	0.00365349	UP	0.0918439	4.5482	0.000681173	UP	COM_UP
A0A0C4DH38	2203	6.98	7.06	64.96	56.41	50.43	sp|A0A0C4DH38|HV551_HUMAN	Immunoglobulin heavy variable 5-51 OS=Homo sapiens GN=IGHV5-51 PE=3 SV=1	HUMAN	9	A0A0C4DH38	GN=IGHV5-51	3213	4.04	4.87	42.74	32.48	32.48	sp|A0A0C4DH38|HV551_HUMAN	Immunoglobulin heavy variable 5-51 OS=Homo sapiens GN=IGHV5-51 PE=3 SV=1	HUMAN	7	A0A0C4DH38	GN=IGHV5-51	0.265461	0.255859	0.233346	0.224905	0.0711213	0.134276	0.0731139	0.138038	0.0669765	0.244893	4.34721e-06	DOWN	0.307817	0.104138	1.94132e-05	DOWN	COM_DOWN
Q16585	2223	6.91	6.96	30.19	19.5	19.5	sp|Q16585|SGCB_HUMAN	Beta-sarcoglycan OS=Homo sapiens GN=SGCB PE=1 SV=1	HUMAN	4	Q16585	GN=SGCB	2392	6.42	6.46	23.27	15.72	12.58	sp|Q16585|SGCB_HUMAN	Beta-sarcoglycan OS=Homo sapiens GN=SGCB PE=1 SV=1	HUMAN	3	Q16585	GN=SGCB	0.413047	0.291072	0.405509	0.285759	0.275423	0.299226	0.299226	0.319154	0.173484	0.348847	0.000337237	DOWN	0.0519402	0.298257	4.56338e-06	DOWN	COM_DOWN
P01861	2268	6.72	42.13	80.12	68.2	60.24	sp|P01861|IGHG4_HUMAN	Immunoglobulin heavy constant gamma 4 OS=Homo sapiens GN=IGHG4 PE=1 SV=1	HUMAN	94	P01861	GN=IGHG4	3652	3.22	34.08	78.59	72.17	62.08	sp|P01861|IGHG4_HUMAN	Immunoglobulin heavy constant gamma 4 OS=Homo sapiens GN=IGHG4 PE=1 SV=1	HUMAN	101	P01861	GN=IGHG4	0.20893	0.246604	0.18197	0.212814	0.207014	0.222844	0.185353	0.199526	0.10799	0.212579	1.05059e-05	DOWN	0.0663919	0.203684	2.07778e-06	DOWN	COM_DOWN
P02533	2273	6.69	32.11	51.69	42.37	34.32	sp|P02533|K1C14_HUMAN	Keratin, type I cytoskeletal 14 OS=Homo sapiens GN=KRT14 PE=1 SV=4	HUMAN	23	P02533	GN=KRT14	1835	9.12	26.36	50.21	34.96	30.08	sp|P02533|K1C14_HUMAN	Keratin, type I cytoskeletal 14 OS=Homo sapiens GN=KRT14 PE=1 SV=4	HUMAN	21	P02533	GN=KRT14	0.165959	0.131826	0.158489	0.127057	0.201372	0.239883	0.187068	0.231206	0.114432	0.145833	3.16353e-06	DOWN	0.100019	0.214883	8.69843e-06	DOWN	COM_DOWN
P31949	2278	6.67	6.74	51.43	51.43	34.29	sp|P31949|S10AB_HUMAN	Protein S100-A11 OS=Homo sapiens GN=S100A11 PE=1 SV=2	HUMAN	10	P31949	GN=S100A11	1898	8.69	8.84	63.81	39.05	34.29	sp|P31949|S10AB_HUMAN	Protein S100-A11 OS=Homo sapiens GN=S100A11 PE=1 SV=2	HUMAN	11	P31949	GN=S100A11	0.172187	0.169044	0.16293	0.158489	0.251189	0.285759	0.263027	0.319154	0.0320732	0.165662	1.09608e-07	DOWN	0.0925883	0.279782	1.97174e-05	DOWN	COM_DOWN
Q9C0C9	2313	6.51	7.88	17.49	8.05	2.709	sp|Q9C0C9|UBE2O_HUMAN	(E3-independent) E2 ubiquitin-conjugating enzyme OS=Homo sapiens GN=UBE2O PE=1 SV=3	HUMAN	4	Q9C0C9	GN=UBE2O	2383	6.44	9.95	18.5	9.83	4.257	sp|Q9C0C9|UBE2O_HUMAN	(E3-independent) E2 ubiquitin-conjugating enzyme OS=Homo sapiens GN=UBE2O PE=1 SV=3	HUMAN	6	Q9C0C9	GN=UBE2O	1.85353	2.18776	2.44343	2.75423	2.18776	2.24905	4.13048	4.28549	0.14334	2.30974	0.00636335	UP	0.310137	3.21319	0.0310089	UP	COM_UP
P07951	2326	6.43	38.31	70.77	60.92	42.61	sp|P07951|TPM2_HUMAN	Tropomyosin beta chain OS=Homo sapiens GN=TPM2 PE=1 SV=1	HUMAN	25	P07951	GN=TPM2	3083	4.29	30.19	72.89	51.76	43.31	sp|P07951|TPM2_HUMAN	Tropomyosin beta chain OS=Homo sapiens GN=TPM2 PE=1 SV=1	HUMAN	25	P07951	GN=TPM2	0.0855067	0.0704693	0.0772681	0.0672977	0.188799	0.109648	0.187068	0.0972747	0.0930019	0.0751354	1.83035e-07	DOWN	0.291471	0.145697	5.19767e-05	DOWN	COM_DOWN
P80217	2339	6.35	6.38	17.13	13.99	10.49	sp|P80217|IN35_HUMAN	Interferon-induced 35 kDa protein OS=Homo sapiens GN=IFI35 PE=1 SV=5	HUMAN	3	P80217	GN=IFI35	2728	5.61	5.73	24.48	14.34	10.49	sp|P80217|IN35_HUMAN	Interferon-induced 35 kDa protein OS=Homo sapiens GN=IFI35 PE=1 SV=5	HUMAN	4	P80217	GN=IFI35	1.95884	1.78649	2.26986	2.05116	2.18776	2.26986	2.91072	3.01995	0.0864697	2.01659	0.00206858	UP	0.143013	2.59707	0.00501077	UP	COM_UP
P26583	2381	6.2	9.79	56.46	42.11	22.01	sp|P26583|HMGB2_HUMAN	High mobility group protein B2 OS=Homo sapiens GN=HMGB2 PE=1 SV=2	HUMAN	8	P26583	GN=HMGB2	1996	8.17	11.86	48.8	40.19	23.92	sp|P26583|HMGB2_HUMAN	High mobility group protein B2 OS=Homo sapiens GN=HMGB2 PE=1 SV=2	HUMAN	7	P26583	GN=HMGB2	1.99526	2.46604	1.7378	2.10863	2.51189	2.70396	1.94089	2.0893	0.126036	2.07693	0.00568861	UP	0.133501	2.31151	0.00518193	UP	COM_UP
P55290	2385	6.19	6.64	16.83	12.2	8.135	sp|P55290|CAD13_HUMAN	Cadherin-13 OS=Homo sapiens GN=CDH13 PE=1 SV=1	HUMAN	7	P55290	GN=CDH13	1586	10.61	13.58	23.98	17.53	12.62	sp|P55290|CAD13_HUMAN	Cadherin-13 OS=Homo sapiens GN=CDH13 PE=1 SV=1	HUMAN	10	P55290	GN=CDH13	0.188799	0.197697	0.432514	0.524807	0.353183	0.239883	0.737904	0.469894	0.435842	0.335954	0.00429782	DOWN	0.410774	0.450216	0.0141987	DOWN	COM_DOWN
P53999	2403	6.14	7.54	55.91	40.94	30.71	sp|P53999|TCP4_HUMAN	Activated RNA polymerase II transcriptional coactivator p15 OS=Homo sapiens GN=SUB1 PE=1 SV=3	HUMAN	5	P53999	GN=SUB1	2528	6.04	6.38	51.18	36.22	33.07	sp|P53999|TCP4_HUMAN	Activated RNA polymerase II transcriptional coactivator p15 OS=Homo sapiens GN=SUB1 PE=1 SV=3	HUMAN	8	P53999	GN=SUB1	2.93765	3.22107	2.72898	3.10456	2.72898	2.65461	2.14783	2.0893	0.0617583	2.99806	0.000334281	UP	0.119975	2.40518	0.00349748	UP	COM_UP
O95994	2436	6.08	6.17	44.57	34.29	22.29	sp|O95994|AGR2_HUMAN	Anterior gradient protein 2 homolog OS=Homo sapiens GN=AGR2 PE=1 SV=1	HUMAN	4	O95994	GN=AGR2	1622	10.36	10.4	69.71	50.86	44.57	sp|O95994|AGR2_HUMAN	Anterior gradient protein 2 homolog OS=Homo sapiens GN=AGR2 PE=1 SV=1	HUMAN	7	O95994	GN=AGR2	0.195884	0.0824138	0.203236	0.0816582	0.432514	0.231206	0.636796	0.366438	0.417762	0.140798	0.000135408	DOWN	0.351083	0.416738	0.00622531	DOWN	COM_DOWN
Q92922	2440	6.06	13.31	24.89	12.49	7.964	sp|Q92922|SMRC1_HUMAN	SWI/SNF complex subunit SMARCC1 OS=Homo sapiens GN=SMARCC1 PE=1 SV=3	HUMAN	8	Q92922	GN=SMARCC1	2729	5.6	18.6	23.17	16.02	10.14	sp|Q92922|SMRC1_HUMAN	SWI/SNF complex subunit SMARCC1 OS=Homo sapiens GN=SMARCC1 PE=1 SV=3	HUMAN	10	Q92922	GN=SMARCC1	2.83139	3.13329	3.04789	3.43558	2.0893	2.01372	2.22844	2.12814	0.0696646	3.11204	0.000453305	UP	0.0365933	2.1149	0.00014114	UP	COM_UP
P02792	2445	6.06	6.26	66.86	42.29	20.57	sp|P02792|FRIL_HUMAN	Ferritin light chain OS=Homo sapiens GN=FTL PE=1 SV=2	HUMAN	4	P02792	GN=FTL	2509	6.07	6.89	54.86	46.86	37.71	sp|P02792|FRIL_HUMAN	Ferritin light chain OS=Homo sapiens GN=FTL PE=1 SV=2	HUMAN	8	P02792	GN=FTL	4.01791	3.90841	5.49541	5.54626	7.31139	8.16582	6.85488	7.72681	0.164489	4.742	0.00365241	UP	0.0647025	7.51473	0.00017527	UP	COM_UP
Q9NW82	2462	6.03	8.45	19.11	10.09	6.422	sp|Q9NW82|WDR70_HUMAN	WD repeat-containing protein 70 OS=Homo sapiens GN=WDR70 PE=1 SV=1	HUMAN	4	Q9NW82	GN=WDR70	2495	6.09	8.32	20.34	10.09	7.187	sp|Q9NW82|WDR70_HUMAN	WD repeat-containing protein 70 OS=Homo sapiens GN=WDR70 PE=1 SV=1	HUMAN	6	Q9NW82	GN=WDR70	2.39883	2.33346	2.29087	2.31206	2.12814	1.90546	2.12814	1.85353	0.0173325	2.33381	1.18252e-05	UP	0.0627152	2.00382	0.000817352	UP	COM_UP
B9A064	2491	6.01	16.19	55.14	48.6	45.33	sp|B9A064|IGLL5_HUMAN	Immunoglobulin lambda-like polypeptide 5 OS=Homo sapiens GN=IGLL5 PE=2 SV=2	HUMAN	31	B9A064	GN=IGLL5	3024	4.47	11.35	50	37.85	31.78	sp|B9A064|IGLL5_HUMAN	Immunoglobulin lambda-like polypeptide 5 OS=Homo sapiens GN=IGLL5 PE=2 SV=2	HUMAN	29	B9A064	GN=IGLL5	0.177011	0.246604	0.172187	0.239883	0.319154	0.301995	0.299226	0.283139	0.164879	0.208921	3.49613e-05	DOWN	0.0424539	0.300879	2.58751e-06	DOWN	COM_DOWN
Q6UWR7	2614	5.92	6.05	23.18	14.09	9.091	sp|Q6UWR7|ENPP6_HUMAN	Ectonucleotide pyrophosphatase/phosphodiesterase family member 6 OS=Homo sapiens GN=ENPP6 PE=1 SV=2	HUMAN	4	Q6UWR7	GN=ENPP6	1267	12.89	13.12	30.91	22.05	18.64	sp|Q6UWR7|ENPP6_HUMAN	Ectonucleotide pyrophosphatase/phosphodiesterase family member 6 OS=Homo sapiens GN=ENPP6 PE=1 SV=2	HUMAN	9	Q6UWR7	GN=ENPP6	0.416869	0.37325	0.436516	0.390841	0.124738	0.140605	0.121339	0.138038	0.0598273	0.404369	2.83811e-05	DOWN	0.0631162	0.13118	3.67264e-07	DOWN	COM_DOWN
Q99986	2677	5.66	7.91	33.84	16.41	12.88	sp|Q99986|VRK1_HUMAN	Serine/threonine-protein kinase VRK1 OS=Homo sapiens GN=VRK1 PE=1 SV=1	HUMAN	5	Q99986	GN=VRK1	1705	9.99	10.28	31.06	18.43	16.92	sp|Q99986|VRK1_HUMAN	Serine/threonine-protein kinase VRK1 OS=Homo sapiens GN=VRK1 PE=1 SV=1	HUMAN	6	Q99986	GN=VRK1	2.65461	3.43558	3.53183	4.57088	2.03236	2.22844	2.05116	2.22844	0.192046	3.54822	0.00746891	UP	0.0438267	2.1351	0.000235846	UP	COM_UP
Q8NFJ5	2764	5.34	5.68	19.05	13.17	10.64	sp|Q8NFJ5|RAI3_HUMAN	Retinoic acid-induced protein 3 OS=Homo sapiens GN=GPRC5A PE=1 SV=2	HUMAN	3	Q8NFJ5	GN=GPRC5A	4804	1.83	2.27	14.01	5.602	1.961	sp|Q8NFJ5|RAI3_HUMAN	Retinoic acid-induced protein 3 OS=Homo sapiens GN=GPRC5A PE=1 SV=2	HUMAN	1	Q8NFJ5	GN=GPRC5A	0.244343	0.244343	0.255859	0.255859	0.448745	0.413047	0.444631	0.409261	0.0230218	0.250101	1.92094e-07	DOWN	0.0416785	0.428921	1.30034e-05	DOWN	COM_DOWN
P08174	2768	5.32	5.43	19.95	17.59	10.76	sp|P08174|DAF_HUMAN	Complement decay-accelerating factor OS=Homo sapiens GN=CD55 PE=1 SV=4	HUMAN	3	P08174	GN=CD55	2394	6.41	6.46	24.41	17.06	10.76	sp|P08174|DAF_HUMAN	Complement decay-accelerating factor OS=Homo sapiens GN=CD55 PE=1 SV=4	HUMAN	3	P08174	GN=CD55	0.280543	0.226986	0.255859	0.207014	0.195884	0.242103	0.201372	0.246604	0.115225	0.242601	2.1302e-05	DOWN	0.103841	0.221491	1.09324e-05	DOWN	COM_DOWN
P16035	2799	5.19	6.18	29.55	17.73	12.73	sp|P16035|TIMP2_HUMAN	Metalloproteinase inhibitor 2 OS=Homo sapiens GN=TIMP2 PE=1 SV=2	HUMAN	4	P16035	GN=TIMP2	3033	4.44	5.24	36.82	19.09	10	sp|P16035|TIMP2_HUMAN	Metalloproteinase inhibitor 2 OS=Homo sapiens GN=TIMP2 PE=1 SV=2	HUMAN	3	P16035	GN=TIMP2	0.47863	0.349945	0.428549	0.313329	0.474242	0.440555	0.448745	0.428549	0.165051	0.392613	0.000508446	DOWN	0.0373987	0.448023	1.18581e-05	DOWN	COM_DOWN
Q9NY27	2812	5.14	5.31	18.94	7.434	5.995	sp|Q9NY27|PP4R2_HUMAN	Serine/threonine-protein phosphatase 4 regulatory subunit 2 OS=Homo sapiens GN=PPP4R2 PE=1 SV=3	HUMAN	3	Q9NY27	GN=PPP4R2	3068	4.36	4.53	15.11	8.393	6.954	sp|Q9NY27|PP4R2_HUMAN	Serine/threonine-protein phosphatase 4 regulatory subunit 2 OS=Homo sapiens GN=PPP4R2 PE=1 SV=3	HUMAN	3	Q9NY27	GN=PPP4R2	2.51189	2.93765	2.72898	3.16228	1.99526	2.10863	3.59749	3.7325	0.0851795	2.8352	0.000947424	UP	0.282994	2.85847	0.0283914	UP	COM_UP
Q8N3V7	2849	4.95	5.26	15.82	9.042	5.705	sp|Q8N3V7|SYNPO_HUMAN	Synaptopodin OS=Homo sapiens GN=SYNPO PE=1 SV=2	HUMAN	5	Q8N3V7	GN=SYNPO	2812	5.31	5.57	21.96	10.76	5.92	sp|Q8N3V7|SYNPO_HUMAN	Synaptopodin OS=Homo sapiens GN=SYNPO PE=1 SV=2	HUMAN	5	Q8N3V7	GN=SYNPO	0.704693	0.363078	0.549541	0.285759	0.337287	0.564937	0.251189	0.416869	0.343209	0.475768	0.0114734	DOWN	0.294172	0.392571	0.00279471	DOWN	COM_DOWN
Q9BYC5	2895	4.76	6.74	25.74	12.52	5.739	sp|Q9BYC5|FUT8_HUMAN	Alpha-(1,6)-fucosyltransferase OS=Homo sapiens GN=FUT8 PE=1 SV=2	HUMAN	3	Q9BYC5	GN=FUT8	2466	6.15	6.58	28.52	16	9.217	sp|Q9BYC5|FUT8_HUMAN	Alpha-(1,6)-fucosyltransferase OS=Homo sapiens GN=FUT8 PE=1 SV=2	HUMAN	5	Q9BYC5	GN=FUT8	2.63027	2.65461	2.26986	2.29087	3.19154	3.83707	5.70164	6.60693	0.0736945	2.4614	0.000796823	UP	0.284899	4.8343	0.0169957	UP	COM_UP
O43556	2968	4.47	4.51	16.02	8.009	6.407	sp|O43556|SGCE_HUMAN	Epsilon-sarcoglycan OS=Homo sapiens GN=SGCE PE=1 SV=6	HUMAN	2	O43556	GN=SGCE	1843	9.07	9.71	21.97	15.79	14.42	sp|O43556|SGCE_HUMAN	Epsilon-sarcoglycan OS=Homo sapiens GN=SGCE PE=1 SV=6	HUMAN	7	O43556	GN=SGCE	0.199526	0.263027	0.192309	0.246604	0.270396	0.190546	0.260615	0.183654	0.133667	0.225367	2.49145e-05	DOWN	0.174237	0.226303	5.60038e-05	DOWN	COM_DOWN
Q92820	2991	4.41	4.48	19.81	12.89	9.119	sp|Q92820|GGH_HUMAN	Gamma-glutamyl hydrolase OS=Homo sapiens GN=GGH PE=1 SV=2	HUMAN	4	Q92820	GN=GGH	3753	2.92	3.05	15.41	6.289	6.289	sp|Q92820|GGH_HUMAN	Gamma-glutamyl hydrolase OS=Homo sapiens GN=GGH PE=1 SV=2	HUMAN	3	Q92820	GN=GGH	2.22844	2.72898	2.91072	3.56451	2.03236	2.10863	3.13329	3.25087	0.167332	2.85816	0.00669954	UP	0.213956	2.63129	0.0152349	UP	COM_UP
P01911	2992	4.4	9.92	48.5	35.71	35.71	sp|P01911|2B1F_HUMAN	HLA class II histocompatibility antigen, DRB1-15 beta chain OS=Homo sapiens GN=HLA-DRB1 PE=1 SV=2	HUMAN	9	P01911	GN=HLA-DRB1	1474	11.45	11.74	45.86	39.1	27.07	sp|P01911|2B1F_HUMAN	HLA class II histocompatibility antigen, DRB1-15 beta chain OS=Homo sapiens GN=HLA-DRB1 PE=1 SV=2	HUMAN	8	P01911	GN=HLA-DRB1	0.474242	0.42462	0.416869	0.37325	0.363078	0.280543	0.346737	0.265461	0.0848853	0.422245	0.000100867	DOWN	0.132824	0.313955	9.48935e-05	DOWN	COM_DOWN
Q96FQ6	3002	4.36	4.52	66.99	47.57	32.04	sp|Q96FQ6|S10AG_HUMAN	Protein S100-A16 OS=Homo sapiens GN=S100A16 PE=1 SV=1	HUMAN	5	Q96FQ6	GN=S100A16	2842	5.22	5.6	66.99	51.46	32.04	sp|Q96FQ6|S10AG_HUMAN	Protein S100-A16 OS=Homo sapiens GN=S100A16 PE=1 SV=1	HUMAN	4	Q96FQ6	GN=S100A16	0.322107	0.359749	0.277971	0.30761	0.487529	0.436516	0.432514	0.387258	0.092886	0.316859	3.38643e-05	DOWN	0.0814501	0.435954	0.000105385	DOWN	COM_DOWN
Q8N9W5	3092	4.15	4.82	19.96	10.17	4.436	sp|Q8N9W5|DAAF3_HUMAN	Dynein assembly factor 3, axonemal OS=Homo sapiens GN=DNAAF3 PE=1 SV=3	HUMAN	3	Q8N9W5	GN=DNAAF3	4155	2.02	3.02	16.45	7.579	1.479	sp|Q8N9W5|DAAF3_HUMAN	Dynein assembly factor 3, axonemal OS=Homo sapiens GN=DNAAF3 PE=1 SV=3	HUMAN	1	Q8N9W5	GN=DNAAF3	0.346737	0.283139	0.359749	0.325087	0.474242	0.409261	0.461318	0.401791	0.0884186	0.328678	3.43529e-05	DOWN	0.072303	0.436653	7.44223e-05	DOWN	COM_DOWN
Q01581	3104	4.13	4.18	15	8.077	4.615	sp|Q01581|HMCS1_HUMAN	Hydroxymethylglutaryl-CoA synthase, cytoplasmic OS=Homo sapiens GN=HMGCS1 PE=1 SV=2	HUMAN	3	Q01581	GN=HMGCS1	2600	6	6.09	16.54	9.615	8.462	sp|Q01581|HMCS1_HUMAN	Hydroxymethylglutaryl-CoA synthase, cytoplasmic OS=Homo sapiens GN=HMGCS1 PE=1 SV=2	HUMAN	5	Q01581	GN=HMGCS1	6.13762	6.25173	4.36516	4.36516	5.7544	6.54636	6.0256	6.85488	0.173421	5.27992	0.00393834	UP	0.0683915	6.29531	0.000226328	UP	COM_UP
Q9NZA1	3180	4.03	4.1	22.2	9.756	7.805	sp|Q9NZA1|CLIC5_HUMAN	Chloride intracellular channel protein 5 OS=Homo sapiens GN=CLIC5 PE=1 SV=3	HUMAN	4	Q9NZA1	GN=CLIC5	2803	5.35	5.43	27.07	13.9	9.024	sp|Q9NZA1|CLIC5_HUMAN	Chloride intracellular channel protein 5 OS=Homo sapiens GN=CLIC5 PE=1 SV=3	HUMAN	3	Q9NZA1	GN=CLIC5	0.457088	0.285759	0.457088	0.288403	0.316228	0.291072	0.272898	0.251189	0.228466	0.372085	0.0010304	DOWN	0.0844671	0.282846	1.56707e-05	DOWN	COM_DOWN
P60903	3219	4.01	4.32	51.55	32.99	27.84	sp|P60903|S10AA_HUMAN	Protein S100-A10 OS=Homo sapiens GN=S100A10 PE=1 SV=2	HUMAN	6	P60903	GN=S100A10	2322	6.77	7.06	62.89	39.18	35.05	sp|P60903|S10AA_HUMAN	Protein S100-A10 OS=Homo sapiens GN=S100A10 PE=1 SV=2	HUMAN	6	P60903	GN=S100A10	0.30479	0.233346	0.270396	0.21677	0.15417	0.155597	0.141906	0.143219	0.132865	0.256325	4.06585e-05	DOWN	0.0416785	0.148723	1.63839e-07	DOWN	COM_DOWN
P15090	3312	4	4.32	35.61	25	18.94	sp|P15090|FABP4_HUMAN	Fatty acid-binding protein, adipocyte OS=Homo sapiens GN=FABP4 PE=1 SV=3	HUMAN	3	P15090	GN=FABP4	3885	2.42	2.46	35.61	18.94	18.94	sp|P15090|FABP4_HUMAN	Fatty acid-binding protein, adipocyte OS=Homo sapiens GN=FABP4 PE=1 SV=3	HUMAN	2	P15090	GN=FABP4	3.31131	3.46737	3.04789	3.19154	2.88403	3.28095	3.10456	3.49945	0.0474	3.25453	0.000135203	UP	0.0709047	3.19225	0.000461219	UP	COM_UP
P39748	3376	4	4.01	29.21	14.74	8.947	sp|P39748|FEN1_HUMAN	Flap endonuclease 1 OS=Homo sapiens GN=FEN1 PE=1 SV=1	HUMAN	2	P39748	GN=FEN1	2565	6	8.51	39.74	24.47	15.79	sp|P39748|FEN1_HUMAN	Flap endonuclease 1 OS=Homo sapiens GN=FEN1 PE=1 SV=1	HUMAN	5	P39748	GN=FEN1	1.80302	1.61436	2.99226	2.72898	2.99226	2.93765	2.67917	2.67917	0.257037	2.28465	0.0322438	UP	0.051095	2.82206	0.000208775	UP	COM_UP
P06731	3388	4	4.01	12.39	6.695	4.843	sp|P06731|CEAM5_HUMAN	Carcinoembryonic antigen-related cell adhesion molecule 5 OS=Homo sapiens GN=CEACAM5 PE=1 SV=3	HUMAN	2	P06731	GN=CEACAM5	4647	2	2.01	10.4	4.131	1.852	sp|P06731|CEAM5_HUMAN	Carcinoembryonic antigen-related cell adhesion molecule 5 OS=Homo sapiens GN=CEACAM5 PE=1 SV=3	HUMAN	1	P06731	GN=CEACAM5	0.436516	0.440555	0.409261	0.413047	0.487529	0.432514	0.42462	0.37325	0.0325528	0.424845	5.89639e-06	DOWN	0.0943239	0.429478	0.000151021	DOWN	COM_DOWN
Q9NZT1	3391	4	4.01	32.88	30.14	20.55	sp|Q9NZT1|CALL5_HUMAN	Calmodulin-like protein 5 OS=Homo sapiens GN=CALML5 PE=1 SV=2	HUMAN	2	Q9NZT1	GN=CALML5	4713	2	2	21.92	15.75	13.01	sp|Q9NZT1|CALL5_HUMAN	Calmodulin-like protein 5 OS=Homo sapiens GN=CALML5 PE=1 SV=2	HUMAN	1	Q9NZT1	GN=CALML5	2.12814	2.14783	2.31206	2.35505	2.29087	2.12814	2.42103	2.26986	0.0443716	2.23577	0.000217883	UP	0.0456024	2.27748	0.000226268	UP	COM_UP
Q9UGM3	3542	3.5	6.32	11.89	7.833	4.6	sp|Q9UGM3|DMBT1_HUMAN	Deleted in malignant brain tumors 1 protein OS=Homo sapiens GN=DMBT1 PE=1 SV=2	HUMAN	4	Q9UGM3	GN=DMBT1	2078	8	8.03	19.44	14.34	11.48	sp|Q9UGM3|DMBT1_HUMAN	Deleted in malignant brain tumors 1 protein OS=Homo sapiens GN=DMBT1 PE=1 SV=2	HUMAN	5	Q9UGM3	GN=DMBT1	0.0660693	0.0591562	0.0660693	0.0591562	0.141906	0.131826	0.135519	0.125893	0.0552058	0.0626128	2.12798e-08	DOWN	0.0434371	0.133786	1.28145e-07	DOWN	COM_DOWN
O15551	3566	3.4	3.49	20.45	14.09	11.82	sp|O15551|CLD3_HUMAN	Claudin-3 OS=Homo sapiens GN=CLDN3 PE=1 SV=1	HUMAN	3	O15551	GN=CLDN3	4012	2.12	2.14	14.55	11.36	6.364	sp|O15551|CLD3_HUMAN	Claudin-3 OS=Homo sapiens GN=CLDN3 PE=1 SV=1	HUMAN	1	O15551	GN=CLDN3	2.14783	2.12814	1.90546	1.87068	2.10863	1.94089	2.31206	2.1677	0.0624696	2.01303	0.000797089	UP	0.0623789	2.13232	0.000676716	UP	COM_UP
Q95IE3	3588	3.3	11.25	45.11	37.97	35.34	sp|Q95IE3|2B1C_HUMAN	HLA class II histocompatibility antigen, DRB1-12 beta chain OS=Homo sapiens GN=HLA-DRB1 PE=1 SV=1	HUMAN	9	Q95IE3	GN=HLA-DRB1	4950	1.4	5.83	36.09	29.7	20.3	sp|Q95IE3|2B1C_HUMAN	HLA class II histocompatibility antigen, DRB1-12 beta chain OS=Homo sapiens GN=HLA-DRB1 PE=1 SV=1	HUMAN	6	Q95IE3	GN=HLA-DRB1	5.01187	5.29663	4.2462	4.48745	5.86138	6.91831	4.40555	5.64937	0.0872251	4.76054	0.000563135	UP	0.15639	5.70865	0.00277269	UP	COM_UP
P01860	3641	3.14	41.44	75.07	67.37	62.86	sp|P01860|IGHG3_HUMAN	Immunoglobulin heavy constant gamma 3 OS=Homo sapiens GN=IGHG3 PE=1 SV=2	HUMAN	51	P01860	GN=IGHG3	4883	1.6	33.25	75.6	69.5	63.13	sp|P01860|IGHG3_HUMAN	Immunoglobulin heavy constant gamma 3 OS=Homo sapiens GN=IGHG3 PE=1 SV=2	HUMAN	64	P01860	GN=IGHG3	0.420727	0.363078	0.42462	0.363078	0.111686	0.155597	0.11695	0.164437	0.0759255	0.392876	5.01912e-05	DOWN	0.168678	0.137168	8.17641e-06	DOWN	COM_DOWN
P29508	3656	3.1	5.42	24.1	11.54	6.41	sp|P29508|SPB3_HUMAN	Serpin B3 OS=Homo sapiens GN=SERPINB3 PE=1 SV=2	HUMAN	3	P29508	GN=SERPINB3	3039	4.43	6.59	21.03	12.82	5.128	sp|P29508|SPB3_HUMAN	Serpin B3 OS=Homo sapiens GN=SERPINB3 PE=1 SV=2	HUMAN	3	P29508	GN=SERPINB3	0.0207014	0.0120226	0.0203236	0.0118032	0.0487528	0.0222844	0.0457088	0.02208	0.265382	0.0162127	3.55022e-08	DOWN	0.362199	0.0347065	9.37128e-07	DOWN	COM_DOWN
P03973	3659	3.09	3.19	25.76	21.97	14.39	sp|P03973|SLPI_HUMAN	Antileukoproteinase OS=Homo sapiens GN=SLPI PE=1 SV=2	HUMAN	2	P03973	GN=SLPI	3877	2.44	2.48	17.42	14.39	14.39	sp|P03973|SLPI_HUMAN	Antileukoproteinase OS=Homo sapiens GN=SLPI PE=1 SV=2	HUMAN	2	P03973	GN=SLPI	0.390841	0.394457	0.353183	0.356451	0.346737	0.293765	0.349945	0.30479	0.0508232	0.373733	1.18277e-05	DOWN	0.0767906	0.323809	2.10701e-05	DOWN	COM_DOWN
P09237	3676	3.02	3.18	30.34	21.35	16.48	sp|P09237|MMP7_HUMAN	Matrilysin OS=Homo sapiens GN=MMP7 PE=1 SV=1	HUMAN	2	P09237	GN=MMP7	2863	5.14	5.3	19.1	13.48	9.363	sp|P09237|MMP7_HUMAN	Matrilysin OS=Homo sapiens GN=MMP7 PE=1 SV=1	HUMAN	3	P09237	GN=MMP7	0.214783	0.328095	0.214783	0.331131	0.452898	0.487529	0.483059	0.519996	0.210968	0.272198	0.000206928	DOWN	0.0489481	0.48587	4.19011e-05	DOWN	COM_DOWN
P56470	3677	3.01	3.79	17.65	13.31	10.53	sp|P56470|LEG4_HUMAN	Galectin-4 OS=Homo sapiens GN=LGALS4 PE=1 SV=1	HUMAN	4	P56470	GN=LGALS4	3721	3.02	5.22	24.77	9.288	8.05	sp|P56470|LEG4_HUMAN	Galectin-4 OS=Homo sapiens GN=LGALS4 PE=1 SV=1	HUMAN	3	P56470	GN=LGALS4	5.19996	5.54626	6.48634	6.91831	5.10505	5.39511	5.80764	6.08135	0.114751	6.03772	0.00107946	UP	0.0669515	5.59729	0.000228058	UP	COM_UP
Q14192	3825	2.52	3.85	22.22	10.75	6.81	sp|Q14192|FHL2_HUMAN	Four and a half LIM domains protein 2 OS=Homo sapiens GN=FHL2 PE=1 SV=3	HUMAN	3	Q14192	GN=FHL2	3054	4.39	4.99	25.81	13.26	5.376	sp|Q14192|FHL2_HUMAN	Four and a half LIM domains protein 2 OS=Homo sapiens GN=FHL2 PE=1 SV=3	HUMAN	3	Q14192	GN=FHL2	0.20893	0.251189	0.188799	0.224905	0.319154	0.285759	0.30479	0.272898	0.104468	0.218456	1.05566e-05	DOWN	0.0598273	0.29565	6.71625e-06	DOWN	COM_DOWN
P80511	3842	2.46	2.51	33.7	28.26	18.48	sp|P80511|S10AC_HUMAN	Protein S100-A12 OS=Homo sapiens GN=S100A12 PE=1 SV=2	HUMAN	2	P80511	GN=S100A12	2385	6.44	6.6	68.48	50	40.22	sp|P80511|S10AC_HUMAN	Protein S100-A12 OS=Homo sapiens GN=S100A12 PE=1 SV=2	HUMAN	5	P80511	GN=S100A12	0.12942	0.229087	0.123595	0.222844	0.170608	0.134276	0.178649	0.139316	0.282692	0.176236	9.34766e-05	DOWN	0.123378	0.155712	4.99718e-06	DOWN	COM_DOWN
O43490	3902	2.29	4.4	12.6	5.434	2.89	sp|O43490|PROM1_HUMAN	Prominin-1 OS=Homo sapiens GN=PROM1 PE=1 SV=1	HUMAN	4	O43490	GN=PROM1	3901	2.38	2.43	20	9.711	1.272	sp|O43490|PROM1_HUMAN	Prominin-1 OS=Homo sapiens GN=PROM1 PE=1 SV=1	HUMAN	1	O43490	GN=PROM1	0.231206	0.258226	0.21677	0.242103	0.285759	0.253513	0.226986	0.201372	0.0639477	0.237076	3.32873e-06	DOWN	0.129464	0.241908	2.9863e-05	DOWN	COM_DOWN
O43291	4045	2.06	2.2	16.67	7.54	7.54	sp|O43291|SPIT2_HUMAN	Kunitz-type protease inhibitor 2 OS=Homo sapiens GN=SPINT2 PE=1 SV=2	HUMAN	2	O43291	GN=SPINT2	4938	1.43	1.56	19.05	8.333	4.762	sp|O43291|SPIT2_HUMAN	Kunitz-type protease inhibitor 2 OS=Homo sapiens GN=SPINT2 PE=1 SV=2	HUMAN	1	O43291	GN=SPINT2	3.49945	3.34195	3.43558	3.34195	4.52898	4.9204	3.53183	3.87258	0.0195964	3.40473	9.05655e-06	UP	0.128913	4.21344	0.00198146	UP	COM_UP
P20061	4049	2.06	2.09	15.01	6.697	2.771	sp|P20061|TCO1_HUMAN	Transcobalamin-1 OS=Homo sapiens GN=TCN1 PE=1 SV=2	HUMAN	1	P20061	GN=TCN1	4547	2	2.05	15.24	5.774	2.771	sp|P20061|TCO1_HUMAN	Transcobalamin-1 OS=Homo sapiens GN=TCN1 PE=1 SV=2	HUMAN	1	P20061	GN=TCN1	0.452898	0.47863	0.394457	0.420727	0.394457	0.390841	0.457088	0.452898	0.0729586	0.436678	7.64834e-05	DOWN	0.0736945	0.423821	6.73658e-05	DOWN	COM_DOWN
P01782	4110	2.02	10.34	66.95	66.1	62.71	sp|P01782|HV309_HUMAN	Immunoglobulin heavy variable 3-9 OS=Homo sapiens GN=IGHV3-9 PE=1 SV=2	HUMAN	22	P01782	GN=IGHV3-9	4144	2.02	6.07	72.03	68.64	61.02	sp|P01782|HV309_HUMAN	Immunoglobulin heavy variable 3-9 OS=Homo sapiens GN=IGHV3-9 PE=1 SV=2	HUMAN	20	P01782	GN=IGHV3-9	0.346737	0.42462	0.310456	0.380189	0.299226	0.296483	0.288403	0.285759	0.11521	0.3655	0.000123407	DOWN	0.0189857	0.292468	2.05133e-07	DOWN	COM_DOWN
P69891	4237	2	17.01	82.31	80.95	78.23	sp|P69891|HBG1_HUMAN	Hemoglobin subunit gamma-1 OS=Homo sapiens GN=HBG1 PE=1 SV=2	HUMAN	20	P69891	GN=HBG1	4273	2	17.16	87.76	83.67	65.31	sp|P69891|HBG1_HUMAN	Hemoglobin subunit gamma-1 OS=Homo sapiens GN=HBG1 PE=1 SV=2	HUMAN	22	P69891	GN=HBG1	21.8776	19.0546	28.3139	26.0615	46.9894	44.8745	23.7684	24.2103	0.150888	23.8269	0.00161002	UP	0.314579	34.9607	0.0127839	UP	COM_UP
O95236	4298	2	4.02	17.16	6.716	4.478	sp|O95236|APOL3_HUMAN	Apolipoprotein L3 OS=Homo sapiens GN=APOL3 PE=1 SV=3	HUMAN	2	O95236	GN=APOL3	4358	2	4.05	17.41	8.955	4.478	sp|O95236|APOL3_HUMAN	Apolipoprotein L3 OS=Homo sapiens GN=APOL3 PE=1 SV=3	HUMAN	2	O95236	GN=APOL3	1.97697	1.99526	2.33346	2.35505	2.37684	2.05116	2.70396	2.33346	0.0828327	2.16518	0.00150482	UP	0.097863	2.36635	0.0019972	UP	COM_UP
A6NDB9	4473	2	2.07	13.08	5.349	1.783	sp|A6NDB9|PALM3_HUMAN	Paralemmin-3 OS=Homo sapiens GN=PALM3 PE=1 SV=2	HUMAN	1	A6NDB9	GN=PALM3	4485	2	2.12	17.38	5.201	1.783	sp|A6NDB9|PALM3_HUMAN	Paralemmin-3 OS=Homo sapiens GN=PALM3 PE=1 SV=2	HUMAN	1	A6NDB9	GN=PALM3	2.12814	2.33346	2.93765	3.22107	2.75423	3.01995	4.05509	4.44631	0.166456	2.65508	0.00743876	UP	0.196702	3.56889	0.00794265	UP	COM_UP
O75717	4772	1.92	2.06	14.53	4.606	1.151	sp|O75717|WDHD1_HUMAN	WD repeat and HMG-box DNA-binding protein 1 OS=Homo sapiens GN=WDHD1 PE=1 SV=1	HUMAN	2	O75717	GN=WDHD1	4926	1.47	1.62	13.99	6.289	1.151	sp|O75717|WDHD1_HUMAN	WD repeat and HMG-box DNA-binding protein 1 OS=Homo sapiens GN=WDHD1 PE=1 SV=1	HUMAN	2	O75717	GN=WDHD1	2.72898	2.67917	3.69828	3.66438	3.76704	3.83707	3.98107	4.05509	0.153191	3.1927	0.00444307	UP	0.02912	3.91007	2.53752e-05	UP	COM_UP
P05161	4959	1.33	1.55	30.91	20.61	7.879	sp|P05161|ISG15_HUMAN	Ubiquitin-like protein ISG15 OS=Homo sapiens GN=ISG15 PE=1 SV=5	HUMAN	1	P05161	GN=ISG15	2407	6.35	6.38	46.06	36.97	31.52	sp|P05161|ISG15_HUMAN	Ubiquitin-like protein ISG15 OS=Homo sapiens GN=ISG15 PE=1 SV=5	HUMAN	5	P05161	GN=ISG15	4.05509	5.24807	2.42103	2.96483	2.53513	2.96483	3.69828	4.32514	0.295047	3.67226	0.0235483	UP	0.20282	3.38084	0.00921257	UP	COM_UP
